# Supplementary material for: Plastoquinone homoeostasis by Arabidopsis proton gradient regulation 6 is essential for photosynthetic efficiency
Source: Commun Biol. 2019 Jun 20;2:220. doi: 10.1038/s42003-019-0477-4 (PMC6586890; doi:10.1038/s42003-019-0477-4)
Supplement: Supplementary file 4 — Supplementary Data 1 [file 42003_2019_477_MOESM4_ESM.xlsx]

## Sheet: Photosynthetic parameters
		Quatum yield maximum
		ML				HL
		WT	pgr6-1	pgr6-2	stn7/8	WT	pgr6-1	pgr6-2	stn7/8
		0.77	0.793333	0.783333	0.773333	0.71	0.706667	0.703333	0.683333
		PSII Quantum yield									PSII Quantum yield
		ML				HL						HL
	PPFD	WT	pgr6-1	pgr6-2	sps2	WT	pgr6-1	pgr6-2	sps2		PPFD	WT	pgr6-1	stn7/stn8
	2.5	0.62	0.57	0.576667	0.553333	0.603333	0.523333	0.516667	0.513333		2.5	0.54	0.436667	0.476667
	95	0.556667	0.52	0.513333	0.5	0.536667	0.443333	0.43	0.423333		95	0.45	0.303333	0.406667
	347	0.43	0.39	0.376667	0.373333	0.416667	0.323333	0.3	0.29		347	0.313333	0.173333	0.293333
	610	0.333333	0.3	0.28	0.28	0.31	0.24	0.216667	0.21		610	0.226667	0.12	0.21
	876	0.26	0.23	0.213333	0.213333	0.233333	0.183333	0.163333	0.16		876	0.166667	0.0833333	0.153333
	1145	0.213333	0.186667	0.17	0.173333	0.186667	0.146667	0.13	0.126667		1145	0.123333	0.0666667	0.12
		NPQ									NPQ
		ML				HL						HL
	PPFD	WT	pgr6-1	pgr6-2	sps2	WT	pgr6-1	pgr6-2	sps2		PPFD	WT	pgr6-1	stn7/stn8
	2.5	0.146667	0.133333	0.136667	0.163333	0.116667	0.123333	0.15	0.11		2.5	0.223333	0.233333	0.343333
	95	0.4	0.35	0.343333	0.41	0.376667	0.3	0.31	0.266667		95	0.51	0.513333	0.466667
	347	0.71	0.483333	0.47	0.596667	0.716667	0.386667	0.38	0.373333		347	0.71	0.736667	0.363333
	610	0.976667	0.616667	0.57	0.76	0.993333	0.43	0.416667	0.45		610	0.756667	0.863333	0.286667
	876	1.16	0.716667	0.683333	0.906667	1.16333	0.486667	0.47	0.516667		876	0.93	1.05	0.316667
	1145	1.31333	0.793333	0.783333	1.00667	1.26667	0.53	0.516667	0.58		1145	1.05667	1.16	0.376667
		1-qP
		ML				HL
	PPFD	WT	stn7/8	pgr6-1	pgr6-2	WT	stn7/8	pgr6-1	pgr6-2
	20	0.126667	0.243333	0.206667	0.21	0.13	0.173333	0.23	0.193333
	50	0.123333	0.27	0.226667	0.233333	0.163333	0.263333	0.263333	0.276667
	110	0.193333	0.326667	0.316667	0.336667	0.19	0.303333	0.36	0.37
	180	0.263333	0.393333	0.436667	0.46	0.24	0.36	0.466667	0.48
	250	0.353333	0.456667	0.536667	0.56	0.306667	0.41	0.563333	0.573333
	320	0.44	0.51	0.613333	0.633333	0.376667	0.456667	0.63	0.636667

## Sheet: Full data
			WT	pgr6-1	pgr6-2	stn7/stn8
	ML	QY_max	0.77	0.79	0.79	0.79
		QY_max	0.79	0.8	0.77	0.75
		QY_max	0.75	0.79	0.79	0.78
	HL	QY_max	0.67	0.7	0.7	0.63
		QY_max	0.73	0.72	0.7	0.7
		QY_max	0.73	0.7	0.71	0.72
			WT	stn7/8	pgr6-1	pgr6-2		WT	stn7/8	pgr6-1	pgr6-2		WT	stn7/8	pgr6-1	pgr6-2
	ML	qP_Lss1	0.88	0.74	0.79	0.79		0.86	0.74	0.81	0.8		0.88	0.79	0.78	0.78
		qP_Lss2	0.88	0.69	0.77	0.76		0.87	0.73	0.79	0.78		0.88	0.77	0.76	0.76
		qP_Lss3	0.81	0.64	0.68	0.66		0.81	0.69	0.71	0.69		0.8	0.69	0.66	0.64
		qP_Lss4	0.74	0.59	0.56	0.54		0.74	0.62	0.59	0.57		0.73	0.61	0.54	0.51
		qP_Lss5	0.65	0.54	0.46	0.44		0.65	0.56	0.49	0.47		0.64	0.53	0.44	0.41
		qP_Lss6	0.56	0.5	0.38	0.37		0.56	0.5	0.41	0.39		0.56	0.47	0.37	0.34
	HL	qP_Lss1	0.9	0.87	0.77	0.82		0.84	0.8	0.76	0.78		0.87	0.81	0.78	0.82
		qP_Lss2	0.85	0.77	0.73	0.72		0.84	0.73	0.73	0.72		0.82	0.71	0.75	0.73
		qP_Lss3	0.82	0.73	0.62	0.63		0.81	0.69	0.63	0.61		0.8	0.67	0.67	0.65
		qP_Lss4	0.76	0.67	0.51	0.52		0.76	0.63	0.52	0.5		0.76	0.62	0.57	0.54
		qP_Lss5	0.69	0.61	0.41	0.43		0.7	0.58	0.43	0.4		0.69	0.58	0.47	0.45
		qP_Lss6	0.62	0.56	0.35	0.37		0.63	0.53	0.36	0.34		0.62	0.54	0.4	0.38
	ML	Fo	41.55	47.46	44.25	44.76		39.88	51.2	41.91	43.34		42.54	54.09	45.42	46.95
	HL	Fo	41.93	42.9	44.04	42.52		38.18	44.41	38.6	42.52		38.54	42.22	41.18	45.35
			WT	pgr6-1	pgr6-2	sps2		WT	pgr6-1	pgr6-2	sps2		WT	pgr6-1	pgr6-2	sps2
	ML	QY_Lss1	0.62	0.58	0.57	0.55		0.59	0.57	0.59	0.56		0.61	0.56	0.57	0.55
		QY_Lss2	0.57	0.52	0.48	0.49		0.54	0.52	0.54	0.51		0.56	0.52	0.52	0.5
		QY_Lss3	0.44	0.39	0.35	0.38		0.41	0.4	0.4	0.38		0.44	0.38	0.38	0.36
		QY_Lss4	0.34	0.3	0.26	0.29		0.32	0.31	0.3	0.29		0.34	0.29	0.28	0.26
		QY_Lss5	0.27	0.23	0.2	0.22		0.24	0.24	0.23	0.22		0.27	0.22	0.21	0.2
		QY_Lss6	0.22	0.19	0.16	0.18		0.2	0.19	0.18	0.18		0.22	0.18	0.17	0.16
	HL	QY_Lss1	0.61	0.5	0.47	0.51		0.61	0.55	0.56	0.54		0.59	0.52	0.52	0.49
		QY_Lss2	0.55	0.43	0.4	0.42		0.54	0.47	0.48	0.46		0.52	0.43	0.41	0.39
		QY_Lss3	0.42	0.31	0.28	0.28		0.43	0.35	0.34	0.33		0.4	0.31	0.28	0.26
		QY_Lss4	0.31	0.23	0.2	0.2		0.32	0.26	0.25	0.24		0.3	0.23	0.2	0.19
		QY_Lss5	0.23	0.17	0.15	0.15		0.24	0.2	0.19	0.19		0.23	0.18	0.15	0.14
		QY_Lss6	0.19	0.14	0.12	0.12		0.19	0.16	0.15	0.15		0.18	0.14	0.12	0.11
			WT	pgr6-1	stn7/8			WT	pgr6-1	stn7/8			WT	pgr6-1	stn7/8
	HL	QY_Lss1	0.61	0.5	0.5			0.49	0.4	0.48			0.52	0.41	0.45
		QY_Lss2	0.5	0.35	0.42			0.39	0.28	0.41			0.46	0.28	0.39
		QY_Lss3	0.34	0.19	0.3			0.27	0.17	0.3			0.33	0.16	0.28
		QY_Lss4	0.23	0.13	0.21			0.2	0.12	0.22			0.25	0.11	0.2
		QY_Lss5	0.17	0.09	0.16			0.15	0.08	0.16			0.18	0.08	0.14
		QY_Lss6	0.13	0.07	0.12			0.11	0.06	0.12			0.13	0.07	0.12
			WT	pgr6-1	pgr6-2	sps2		WT	pgr6-1	pgr6-2	sps2		WT	pgr6-1	pgr6-2	sps2
	ML	NPQ_Lss1	0.22	0.21	0.21	0.22		0.13	0.09	0.09	0.13		0.09	0.1	0.11	0.14
		NPQ_Lss2	0.47	0.45	0.44	0.47		0.38	0.3	0.28	0.37		0.35	0.3	0.31	0.39
		NPQ_Lss3	0.71	0.48	0.47	0.55		0.71	0.47	0.47	0.62		0.71	0.5	0.47	0.62
		NPQ_Lss4	0.96	0.58	0.49	0.67		0.97	0.62	0.62	0.81		1	0.65	0.6	0.8
		NPQ_Lss5	1.14	0.71	0.61	0.83		1.14	0.7	0.74	0.95		1.2	0.74	0.7	0.94
		NPQ_Lss6	1.28	0.79	0.71	0.92		1.29	0.77	0.84	1.05		1.37	0.82	0.8	1.05
	HL	NPQ_Lss1	0.13	0.15	0.18	0.11		0.12	0.09	0.1	0.1		0.1	0.13	0.17	0.12
		NPQ_Lss2	0.41	0.32	0.34	0.22		0.38	0.27	0.27	0.3		0.34	0.31	0.32	0.28
		NPQ_Lss3	0.71	0.36	0.38	0.26		0.7	0.37	0.37	0.44		0.74	0.43	0.39	0.42
		NPQ_Lss4	0.94	0.35	0.39	0.29		0.99	0.43	0.44	0.54		1.05	0.51	0.42	0.52
		NPQ_Lss5	1.09	0.39	0.43	0.32		1.17	0.5	0.51	0.63		1.23	0.57	0.47	0.6
		NPQ_Lss6	1.18	0.42	0.47	0.36		1.29	0.54	0.57	0.7		1.33	0.63	0.51	0.68
			WT	pgr6-1	stn7/8			WT	pgr6-1	stn7/8			WT	pgr6-1	stn7/8
	HL	NPQ_Lss1	-0.03	0.07	0.19			0.44	0.55	0.28			0.26	0.41	0.23
		NPQ_Lss2	0.15	0.11	0.44			0.8	0.73	0.57			0.58	0.56	0.53
		NPQ_Lss3	0.29	0.09	0.63			0.97	0.57	0.81			0.87	0.43	0.77
		NPQ_Lss4	0.47	0.13	0.8			0.96	0.43	0.94			0.84	0.3	0.85
		NPQ_Lss5	0.67	0.18	0.99			1.12	0.46	1.16			1	0.31	1
		NPQ_Lss6	0.77	0.22	1.09			1.26	0.54	1.29			1.14	0.37	1.1
