# Supplementary material for: Plastoquinone homoeostasis by Arabidopsis proton gradient regulation 6 is essential for photosynthetic efficiency
Source: Commun Biol. 2019 Jun 20;2:220. doi: 10.1038/s42003-019-0477-4 (PMC6586890; doi:10.1038/s42003-019-0477-4)
Supplement: Supplementary file 5 — Supplementary Data 2 [file 42003_2019_477_MOESM5_ESM.xls]

## Sheet: High_Light_Raw
FluorCam6 Kinetics Export File
-----------------------------------															Normalized on Fm
time [ms]	WT	WT	pgr6-1	pgr6-1	sps2	WT	sps2	sps2	sps2	WT	WT	pgr6-1	pgr6-1		WT	WT	pgr6-1	pgr6-1	sps2	WT	sps2	sps2	sps2	WT	WT	pgr6-1	pgr6-1
	0.634732	0.650135	0.616488	0.608088	0.60888	0.465033	0.642397	0.601216	0.583434	0.648773	0.68664	0.630465	0.613018
50000us	57.486	55.8	71.348	73.187	37.334	45.765	58.262	56.707	40.394	45.005	26.195	53.944	36.963		0.0148382	0.0180977	0.0137578	0.0226431	-0.00863993	-0.0083782	0.0129795	0.00959975	0.0211475	0.00895712	0.0144693	0.0131365	-0.0022421
1050000us	57.047	54.763	70.971	71.586	38.444	46.588	57.137	56.201	38.813	44.407	25.639	52.928	37.132		0.0103303	0.00776044	0.010398	0.00804904	0.0102016	0.0121587	0.00197992	0.00359546	-0.00762546	0.00164469	0.0044756	0.00184966	0.000633916
2050000us	56.01	54.461	70.017	71.085	37.182	45.426	56.584	56.257	39.505	44.085	25.146	53.28	37.456		-0.000318329	0.00474997	0.00189602	0.00348214	-0.01122	-0.0168375	-0.00342697	0.00425996	0.00496838	-0.00229278	-0.00438573	0.00576006	0.00614771
3050000us	55.707	53.503	69.176	70.204	37.559	45.555	57.161	55.628	38.997	44.346	25.338	51.834	37.072		-0.00342974	-0.00479981	-0.00559894	-0.00454867	-0.00482071	-0.0136185	0.00221457	-0.00320387	-0.00427681	0.000898769	-0.000934663	-0.0103037	-0.000387157
4050000us	55.4	53.211	69.053	69.937	38.187	46.834	56.856	55.506	39.613	44.252	25.437	53.004	36.719		-0.00658222	-0.0077106	-0.00669511	-0.00698252	0.00583917	0.0182973	-0.000767523	-0.00465155	0.00693389	-0.000250677	0.000844792	0.00269395	-0.00639447
5200000us	148.375	150.791	172.633	172.172	92.858	84.829	153.746	134.187	91.588	120.6	81.211	139.39	93.586		0.948148	0.965011	0.916406	0.924947	0.933843	0.966412	0.946562	0.928993	0.952837	0.933344	1.00334	0.962362	0.961361
5300000us	158.474	157.811	191.393	188.639	100.653	87.521	164.677	146.155	96.771	131.502	80.839	146.166	98.127		1.05185	1.03499	1.08359	1.07505	1.06616	1.03359	1.05344	1.07101	1.04716	1.06666	0.996657	1.03764	1.03864
5550000us	114.998	116.138	138.025	138.41	71.273	69.472	123.183	111.869	75.803	101.17	59.466	107.285	73.515		0.605411	0.619574	0.607981	0.617187	0.567452	0.583199	0.647736	0.664163	0.665563	0.695751	0.612492	0.605706	0.619795
5650000us	107.277	107.895	128.11	129.476	67.239	67.11	116.154	105.423	70.457	94.306	55.584	101.236	67.956		0.526126	0.537404	0.519619	0.535749	0.498977	0.524258	0.579011	0.587673	0.56827	0.611817	0.542716	0.538507	0.525193
5750000us	102.985	102.37	123.008	123.052	64.068	66.373	110.334	100.348	66.499	88.781	51.921	97.182	66.203		0.482053	0.482328	0.47415	0.477191	0.445152	0.505867	0.522107	0.527452	0.496237	0.544257	0.476876	0.493471	0.495361
5850000us	99.015	99.614	118.068	120.172	63.276	66.424	106.89	97.312	65.378	86.189	50.337	93.812	63.642		0.441286	0.454855	0.430125	0.450938	0.431708	0.50714	0.488433	0.491427	0.475836	0.512561	0.448405	0.456033	0.451778
5950000us	97.259	96.751	115.742	116.775	62.141	66.31	104.686	94.848	63.997	84.15	49.148	91.261	62.109		0.423254	0.426316	0.409395	0.419972	0.412442	0.504295	0.466884	0.462188	0.450703	0.487628	0.427033	0.427694	0.425689
6050000us	95.092	94.861	113.206	114.464	60.774	65.899	100.821	92.89	63.154	82.023	47.46	90.324	60.626		0.401002	0.407475	0.386795	0.398906	0.389238	0.494039	0.429095	0.438954	0.435361	0.461619	0.396693	0.417285	0.400452
6150000us	94.096	93.428	111.44	112.537	60.681	65.658	99.21	92.12	62.654	80.797	46.955	89.907	60.768		0.390775	0.393191	0.371056	0.38134	0.38766	0.488025	0.413343	0.429817	0.426261	0.446627	0.387616	0.412652	0.402868
6250000us	92.711	92.289	109.627	111.232	59.758	64.309	99.186	91.106	62.201	80.615	46.885	87.264	59.499		0.376552	0.381836	0.354899	0.369445	0.371992	0.454363	0.413109	0.417785	0.418017	0.444402	0.386358	0.383291	0.381273
6350000us	92.46	91.331	108.822	109.957	58.569	64.497	97.637	89.659	61.684	79.032	46.026	85.878	59.018		0.373975	0.372287	0.347725	0.357822	0.35181	0.459054	0.397963	0.400615	0.408608	0.425044	0.370918	0.367894	0.373087
6450000us	91.926	90.248	108.123	108.805	58.933	65.125	96.487	89.287	60.977	78.966	45.663	85.338	58.161		0.368492	0.361491	0.341495	0.347321	0.357989	0.474725	0.386719	0.3962	0.395741	0.424237	0.364393	0.361895	0.358503
6550000us	91.283	89.594	107.231	107.876	57.757	63.493	95.728	88.123	60.35	77.828	45.376	85.386	58.291		0.361889	0.354972	0.333546	0.338853	0.338027	0.434001	0.379298	0.382388	0.38433	0.410322	0.359234	0.362428	0.360715
6650000us	90.857	89.333	106.78	107.579	58.575	64.987	95.086	88.444	59.179	77.518	44.644	84.904	57.949		0.357514	0.35237	0.329526	0.336145	0.351912	0.471281	0.373021	0.386197	0.363019	0.406531	0.346077	0.357073	0.354895
6750000us	89.811	88.454	105.664	106.265	57.361	63.842	94.855	86.454	59.529	76.724	44.839	84.082	57.389		0.346773	0.343607	0.319581	0.324168	0.331305	0.442709	0.370763	0.362584	0.369389	0.396822	0.349582	0.347942	0.345365
6850000us	89.69	88.358	105.245	106.18	57.017	63.751	92.583	86.224	59.97	76.353	44.221	82.808	56.504		0.345531	0.342651	0.315847	0.323393	0.325466	0.440439	0.348549	0.359854	0.377415	0.392285	0.338474	0.333789	0.330304
6950000us	89.04	87.373	104.416	105.264	57.81	64.664	94.107	85.622	58.383	76.134	44.235	83.001	56.925		0.338856	0.332832	0.308459	0.315043	0.338926	0.463221	0.363449	0.352711	0.348533	0.389607	0.338726	0.335933	0.337469
7050000us	89.168	87.731	104.822	105.68	57.196	63.716	92.984	85.91	59.364	75.972	43.947	83.209	56.426		0.340171	0.3364	0.312077	0.318835	0.328504	0.439565	0.352469	0.356128	0.366386	0.387626	0.333549	0.338244	0.328977
7150000us	88.695	86.961	104.017	105.026	56.529	64.051	92.749	85.892	58.725	75.368	43.594	82.33	55.54		0.335313	0.328725	0.304903	0.312873	0.317182	0.447925	0.350172	0.355915	0.354757	0.380241	0.327204	0.328479	0.313899
7250000us	87.741	85.642	102.928	103.816	55.872	62.662	93.19	84.931	56.969	74.833	43.362	82.786	56.493		0.325517	0.315576	0.295198	0.301844	0.30603	0.413264	0.354483	0.344511	0.322799	0.373698	0.323034	0.333544	0.330117
7350000us	87.57	86.176	103.063	103.744	55.803	63.214	92.526	85.287	59.438	75.115	43.984	81.726	57.115		0.323761	0.320899	0.296401	0.301187	0.304859	0.427039	0.347991	0.348736	0.367733	0.377147	0.334214	0.321769	0.340702
7450000us	86.718	85.451	102.102	103.209	55.967	63.104	91.368	84.694	58.148	74.179	43.555	81.339	55.971		0.315012	0.313672	0.287836	0.29631	0.307643	0.424294	0.336669	0.341699	0.344256	0.365701	0.326503	0.31747	0.321234
7550000us	86.366	85.238	101.348	102.832	55.492	62.886	92.031	84.586	57.493	74.576	43.678	82.488	56.12		0.311398	0.311549	0.281117	0.292874	0.29958	0.418854	0.343151	0.340417	0.332335	0.370556	0.328714	0.330234	0.323769
7650000us	86.599	84.357	101.651	102.337	55.523	62.722	91.374	84.711	58.388	73.925	43.335	81.014	56.243		0.31379	0.302767	0.283817	0.288362	0.300106	0.414761	0.336728	0.341901	0.348624	0.362595	0.322549	0.313859	0.325862
7750000us	86.143	84.478	101.667	102.409	55.049	62.165	90.788	84.848	58.12	73.406	42.433	81.296	55.842		0.309108	0.303973	0.28396	0.289018	0.29206	0.400862	0.330998	0.343526	0.343746	0.356249	0.306336	0.316992	0.319038
7850000us	85.086	84.422	100.487	102.186	54.373	62.16	90.52	83.675	57.789	72.926	42.634	80.682	55.278		0.298254	0.303415	0.273443	0.286985	0.280586	0.400737	0.328378	0.329607	0.337722	0.350379	0.309949	0.310171	0.30944
7950000us	85.056	84.37	100.182	102.485	56.624	63.856	89.562	83.358	57.198	71.948	41.927	82.226	55.659		0.297946	0.302896	0.270725	0.289711	0.318795	0.443059	0.319011	0.325846	0.326967	0.33842	0.297241	0.327323	0.315924
8050000us	84.912	83.304	100.061	101.082	54.822	62.058	90.204	83.406	58.286	72.387	42.598	80.567	55.679		0.296467	0.29227	0.269647	0.276922	0.288207	0.398192	0.325288	0.326415	0.346767	0.343788	0.309302	0.308893	0.316264
8150000us	84.749	81.985	100.16	100.394	54.728	62.238	89.663	82.671	56.259	71.211	41.563	80.396	55.544		0.294793	0.279122	0.270529	0.27065	0.286612	0.402684	0.319999	0.317694	0.309878	0.329408	0.290698	0.306994	0.313967
8250000us	84.717	82.138	100.289	100.639	54.255	61.743	89.931	83.188	57.837	71.779	42.076	80.035	54.996		0.294465	0.280647	0.271679	0.272883	0.278583	0.390332	0.322619	0.323829	0.338596	0.336354	0.299919	0.302983	0.304641
8350000us	83.479	82.351	99.07	100.607	54.589	61.445	89.213	82.697	57.561	71.195	41.072	80.549	55.45		0.281752	0.28277	0.260815	0.272592	0.284252	0.382896	0.315599	0.318002	0.333573	0.329212	0.281873	0.308693	0.312367
8450000us	84.348	81.333	100.199	99.925	54.115	61.325	88.883	81.578	56.161	69.782	40.691	80.485	54.744		0.290676	0.272622	0.270877	0.266375	0.276206	0.379901	0.312372	0.304724	0.308094	0.311934	0.275025	0.307982	0.300353
8550000us	83.029	80.63	98.679	99.379	53.217	60.764	88.489	82.436	55.982	69.984	41.219	80.681	54.747		0.277131	0.265614	0.257331	0.261398	0.260963	0.365902	0.30852	0.314905	0.304836	0.314404	0.284515	0.31016	0.300404
8650000us	82.985	81.407	98.734	99.89	53.815	61.5	88.342	82.87	56.588	70.61	41.229	80.266	54.665		0.276679	0.27336	0.257821	0.266056	0.271114	0.384268	0.307083	0.320055	0.315865	0.322059	0.284695	0.30555	0.299008
8750000us	82.345	80.551	98.419	99.133	53.689	60.966	88.382	81.227	55.244	68.642	39.951	79.495	55.081		0.270107	0.264827	0.255014	0.259155	0.268975	0.370943	0.307474	0.300559	0.291405	0.297994	0.261724	0.296984	0.306088
8850000us	82.635	80.055	98.516	99.265	54.635	61.984	88.521	81.436	56.116	69.253	40.043	80.587	55.06		0.273085	0.259882	0.255878	0.260359	0.285033	0.396346	0.308833	0.303039	0.307275	0.305465	0.263377	0.309116	0.30573
8950000us	82.144	80.033	98.171	99.432	53.766	61.205	87.595	81.882	56.447	69.052	40.183	79.886	54.865		0.268043	0.259663	0.252803	0.261881	0.270282	0.376907	0.299779	0.308331	0.313299	0.303008	0.265894	0.301328	0.302412
9050000us	81.736	78.884	97.395	98.24	53.053	59.996	87.586	82.136	56.573	68.657	40.188	78.657	54.801		0.263854	0.248209	0.245888	0.251015	0.25818	0.346738	0.299691	0.311345	0.315592	0.298177	0.265984	0.287675	0.301323
9150000us	82.051	79.032	98.091	98.156	53.852	61.32	87.99	82.048	55.839	68.585	40.452	79.767	55.024		0.267088	0.249685	0.25209	0.25025	0.271742	0.379776	0.303641	0.310301	0.302234	0.297297	0.270729	0.300006	0.305118
9250000us	81.173	78.738	97.233	98.105	52.339	60.182	87.217	80.913	55.756	68.122	40.097	78.717	54.33		0.258072	0.246754	0.244444	0.249785	0.24606	0.351379	0.296083	0.296833	0.300723	0.291635	0.264348	0.288342	0.293307
9350000us	81.297	78.504	97.612	97.846	52.097	60.052	87.967	80.609	55.362	67.569	39.635	79.202	54.465		0.259346	0.244421	0.247822	0.247424	0.241952	0.348135	0.303416	0.293226	0.293553	0.284873	0.256044	0.293729	0.295605
9450000us	80.347	79.151	96.527	98.41	52.707	60.094	86.173	80.603	55.743	67.019	38.864	78.874	53.414		0.249591	0.250871	0.238152	0.252565	0.252306	0.349183	0.285876	0.293154	0.300487	0.278148	0.242186	0.290086	0.277719
9550000us	80.861	78.129	97.108	97.645	52.233	59.818	86.664	81.467	57.121	67.131	39.444	78.85	53.996		0.254869	0.240683	0.24333	0.245591	0.244261	0.342296	0.290676	0.303407	0.325565	0.279517	0.252611	0.289819	0.287623
9650000us	79.073	77.973	95.462	97.257	52.492	60.497	86.56	80.302	55.67	66.603	39.449	77.283	53.611		0.236508	0.239128	0.228661	0.242055	0.248657	0.359239	0.289659	0.289583	0.299158	0.273061	0.252701	0.272411	0.281071
9750000us	79.761	76.817	95.822	96.953	52.521	59.989	85.733	80.116	55.025	65.642	38.662	78.965	53.326		0.243573	0.227605	0.231869	0.239284	0.249149	0.346563	0.281574	0.287376	0.28742	0.26131	0.238555	0.291097	0.276221
9850000us	78.383	76.406	94.749	95.956	52.441	59.944	85.987	80.138	55.815	66.106	38.962	78.162	54.453		0.229423	0.223508	0.222307	0.230195	0.247791	0.34544	0.284057	0.287637	0.301797	0.266983	0.243947	0.282176	0.2954
9950000us	79.461	76.727	95.903	96.465	52.154	59.7	85.629	80.168	55.433	66.016	38.731	77.482	53.512		0.240492	0.226707	0.232591	0.234835	0.24292	0.339351	0.280557	0.287993	0.294845	0.265883	0.239795	0.274622	0.279387
10050000us	78.775	75.979	95.301	95.817	51.71	59.621	85.505	79.462	53.523	64.709	38.115	78.226	53.678		0.233448	0.219251	0.227226	0.228928	0.235383	0.33738	0.279344	0.279615	0.260085	0.249901	0.228723	0.282887	0.282212
10150000us	78.343	75.301	94.813	95.567	51.269	58.845	86.436	79.3	53.642	64.981	38.561	77.599	53.446		0.229012	0.212492	0.222877	0.226649	0.227897	0.318016	0.288447	0.277693	0.26225	0.253227	0.236739	0.275922	0.278263
10250000us	77.762	74.414	94.175	94.753	52.065	59.779	83.861	78.892	54.632	64.491	37.748	77.624	53.103		0.223046	0.20365	0.217191	0.219229	0.241409	0.341323	0.26327	0.272851	0.280268	0.247235	0.222126	0.276199	0.272426
10350000us	77.648	75.255	94.207	95.209	51.47	59.13	84.587	79.927	53.806	64.743	37.72	77.616	53.634		0.221875	0.212034	0.217476	0.223386	0.231309	0.325128	0.270369	0.285133	0.265235	0.250316	0.221623	0.27611	0.281463
11450000us	135.174	141.102	170.973	171.015	80.414	76.325	156.095	141.222	96.575	129.853	63.384	134.193	88.989		0.812591	0.868426	0.901612	0.9144	0.722614	0.754206	0.969529	1.01247	1.0436	1.04649	0.682915	0.904629	0.88313
12450000us	137.845	141.724	171.641	169.441	85.518	83.134	159.553	146.358	101.869	137.584	71.234	139.586	94.445		0.840019	0.874627	0.907565	0.900052	0.809251	0.924116	1.00334	1.07342	1.13994	1.14103	0.824014	0.96454	0.975979
13450000us	129.575	132.206	163.348	159.614	84.081	83.792	154.811	143.255	100.297	134.064	69.384	136.325	93.478		0.755097	0.779747	0.833658	0.810474	0.784859	0.940535	0.956975	1.0366	1.11133	1.09798	0.790761	0.928313	0.959523
14450000us	120.713	121.692	153.708	148.684	80.14	81.359	148.403	139.503	97.872	128.022	66.732	132.304	89.62		0.664096	0.674939	0.747747	0.710841	0.717963	0.879823	0.894321	0.992073	1.0672	1.0241	0.743093	0.883644	0.893868
15450000us	110.404	111.227	141.823	138.534	76.337	78.952	139.795	131.187	92.333	119.35	61.173	126.444	85.366		0.558236	0.570619	0.641828	0.618318	0.65341	0.81976	0.810158	0.893394	0.966395	0.918059	0.643174	0.818544	0.821474
16450000us	102.209	102.561	131.858	129.347	72.113	75.411	131.262	123.447	86.706	111.785	56.964	118.465	79.551		0.474084	0.484232	0.553021	0.534573	0.58171	0.731399	0.726727	0.80155	0.863988	0.825553	0.56752	0.729905	0.722515
17450000us	94.641	94.838	123.1	122.581	67.802	71.326	121.92	114.098	78.99	103.228	52.489	111.342	73.248		0.396371	0.407246	0.47497	0.472897	0.508534	0.629463	0.635387	0.690613	0.723563	0.720917	0.487085	0.650775	0.615251
18450000us	88.249	89.081	116.492	117.605	66.82	71.396	112.519	106.835	73.865	95.88	48.679	105.171	68.242		0.330734	0.349858	0.416079	0.427538	0.491865	0.63121	0.54347	0.604428	0.630293	0.631064	0.418603	0.582221	0.53006
19450000us	84	84.617	111.929	114.096	64.28	68.558	106.761	102.062	70.775	90.408	45.895	99.802	64.992		0.287102	0.305359	0.375414	0.395552	0.44875	0.560391	0.487172	0.547791	0.574057	0.564152	0.368563	0.522576	0.474752
20450000us	80.707	80.622	109.102	110.587	62.247	66.232	103.139	98.248	68.603	85.146	43.475	96.868	63.338		0.253287	0.265535	0.35022	0.363565	0.414241	0.502349	0.451758	0.502533	0.534528	0.499807	0.325065	0.489982	0.446604
21450000us	78.411	77.909	106.403	108.784	61.097	65.562	101.196	95.835	66.237	81.141	41.833	95.02	61.742		0.22971	0.23849	0.326167	0.34713	0.394721	0.48563	0.432761	0.4739	0.491469	0.450834	0.295551	0.469453	0.419444
22450000us	75.975	75.183	105.198	106.29	59.807	63.576	98.814	94.137	64.83	77.925	40.662	93.003	61.122		0.204696	0.211316	0.315428	0.324396	0.372824	0.436072	0.409471	0.453751	0.465863	0.411508	0.274503	0.447046	0.408893
23450000us	73.33	73.873	102.522	105.207	57.713	60.652	95.883	91.949	64.037	74.974	39.613	90.44	59.256		0.177535	0.198258	0.291579	0.314523	0.33728	0.363107	0.380814	0.427788	0.451431	0.375423	0.255648	0.418573	0.377137
24450000us	72.307	71.669	101.883	102.678	56.986	60.215	93.667	90.579	61.141	71.899	37.963	89.348	58.981		0.16703	0.176287	0.285885	0.29147	0.32494	0.352202	0.359147	0.411532	0.398726	0.337821	0.225991	0.406442	0.372457
25450000us	70.184	70.257	99.702	101.167	56.388	58.533	91.892	88.794	62.096	70.091	37.156	87.886	57.751		0.14523	0.162212	0.266448	0.277696	0.314789	0.31023	0.341792	0.39035	0.416106	0.315713	0.211486	0.390201	0.351525
26450000us	69.406	69.386	98.902	99.851	57.038	58.998	90.631	88.404	62.318	69.216	37.343	85.861	57.031		0.137241	0.153529	0.259318	0.2657	0.325822	0.321834	0.329463	0.385723	0.420147	0.305013	0.214847	0.367705	0.339273
27450000us	68.899	67.006	98.065	97.145	55.181	56.943	89.344	86.024	60.125	66.891	36.671	84.493	55.71		0.132035	0.129804	0.251859	0.241034	0.294301	0.270554	0.31688	0.357481	0.380236	0.276582	0.202768	0.352508	0.316792
28450000us	67.682	66.648	96.614	95.836	54.233	55.906	87.501	85.414	59.274	65.576	35.986	83.26	55.476		0.119538	0.126235	0.238927	0.229101	0.278209	0.244677	0.29886	0.350243	0.364748	0.260502	0.190456	0.33881	0.31281
29450000us	66.181	65.848	94.541	94.293	54.06	54.856	85.882	83.726	57.546	64.005	35.687	82.393	54.454		0.104124	0.118261	0.220453	0.215036	0.275273	0.218476	0.28303	0.330213	0.3333	0.241292	0.185081	0.329179	0.295418
30450000us	66.206	64.745	94.021	92.684	54.057	54.695	83.934	82.347	56.888	62.657	35.258	81.893	53.775		0.104381	0.107266	0.215819	0.200369	0.275222	0.214458	0.263984	0.313849	0.321325	0.224808	0.17737	0.323624	0.283862
31450000us	65.404	64.974	92.873	91.947	52.533	52.897	82.404	81.503	58.078	62.277	35.495	80.503	53.407		0.0961457	0.109548	0.205588	0.193651	0.249353	0.169591	0.249025	0.303834	0.342982	0.220162	0.18163	0.308182	0.2776
32450000us	64.884	63.964	91.784	90.76	52.038	53.164	80.675	79.507	56.785	60.621	34.386	79.04	52.769		0.0908059	0.0994801	0.195883	0.182831	0.240951	0.176254	0.23212	0.280149	0.31945	0.199912	0.161697	0.29193	0.266742
33450000us	63.308	63.227	90.005	89.087	51.717	52.126	80.105	79.028	55.572	60.373	34.461	78.236	52.325		0.0746225	0.0921334	0.180028	0.167581	0.235502	0.150352	0.226547	0.274465	0.297375	0.196879	0.163045	0.282998	0.259186
34450000us	62.499	62.682	88.384	87.592	51.949	52.555	78.913	78.689	54.979	60.052	34.454	76.473	51.389		0.0663151	0.0867006	0.165582	0.153953	0.23944	0.161057	0.214892	0.270442	0.286583	0.192954	0.162919	0.263413	0.243258
35450000us	63.059	61.784	88.524	86.234	51.174	51.723	76.829	75.724	52.892	57.461	32.938	76.701	51.166		0.0720656	0.0777489	0.16683	0.141574	0.226285	0.140296	0.194516	0.235259	0.248601	0.161271	0.13567	0.265946	0.239463
36450000us	62.123	62.408	87.454	86.245	50.295	50.976	75.502	76.376	53.292	57.595	33.639	75.622	50.617		0.0624541	0.0839692	0.157294	0.141674	0.211364	0.121655	0.181541	0.242996	0.255881	0.16291	0.14827	0.253959	0.23012
37450000us	62.533	62.299	87.095	85.369	50.307	51.105	75.13	75.235	52.246	57.357	33.149	75.417	50.091		0.0666643	0.0828827	0.154094	0.133689	0.211568	0.124874	0.177904	0.229457	0.236844	0.159999	0.139463	0.251682	0.221169
38450000us	61.129	61.296	85.638	83.978	50.269	50.893	73.736	74.143	52.843	57.268	33.436	73.565	49.426		0.052247	0.0728843	0.14111	0.121009	0.210923	0.119584	0.164274	0.216499	0.247709	0.158911	0.144621	0.231108	0.209852
39450000us	61.461	60.872	85.683	83.089	49.773	50.991	73.627	73.499	51.813	56.595	33.187	73.264	49.148		0.0556562	0.0686577	0.141511	0.112905	0.202504	0.12203	0.163209	0.208857	0.228964	0.150681	0.140146	0.227764	0.205121
40450000us	60.484	60.053	84.389	81.883	48.634	49.981	72.931	71.532	50.104	54.979	32.013	72.625	48.744		0.0456237	0.0604935	0.129979	0.101912	0.18317	0.0968265	0.156404	0.185516	0.197862	0.130921	0.119044	0.220665	0.198245
41450000us	60.696	60.137	84.033	81.887	48.035	49.499	71.109	71.321	50.659	55.239	32.351	71.175	48.178		0.0478007	0.0613309	0.126806	0.101948	0.173002	0.0847988	0.138589	0.183012	0.207962	0.1341	0.125119	0.204557	0.188613
42450000us	60.718	60.429	83.964	81.686	48.245	49.634	71.291	71.441	49.192	54.725	32.092	71.906	47.752		0.0480266	0.0642417	0.126191	0.100116	0.176567	0.0881676	0.140369	0.184436	0.181264	0.127815	0.120464	0.212678	0.181364
43450000us	60.323	59.988	83.433	80.857	48.716	50.034	70.839	70.9	49.115	54.524	32.083	69.863	47.524		0.0439705	0.0598456	0.121459	0.0925594	0.184562	0.0981491	0.135949	0.178017	0.179863	0.125357	0.120302	0.189982	0.177484
44450000us	60.249	58.657	82.786	79.537	47.78	49.244	70.62	70.082	48.655	54.023	32.137	69.532	46.95		0.0432106	0.0465776	0.115693	0.0805269	0.168674	0.0784357	0.133808	0.16831	0.171491	0.119231	0.121273	0.186305	0.167715
45450000us	60.336	59.436	82.493	79.968	47.31	48.58	69.663	69.301	48.84	53.945	31.946	70.421	46.919		0.044104	0.054343	0.113082	0.0844557	0.160696	0.0618664	0.124451	0.159043	0.174858	0.118277	0.117839	0.196181	0.167188
46450000us	60.703	59.044	83.027	79.594	47.721	48.876	69.456	70.109	48.964	54.135	32.176	69.35	46.964		0.0478726	0.0504354	0.117841	0.0810465	0.167672	0.0692527	0.122427	0.168631	0.177115	0.1206	0.121974	0.184283	0.167954
47450000us	60.28	58.619	82.397	78.932	47.887	48.829	68.85	69.354	49.175	53.186	31.592	69.241	45.905		0.0435289	0.0461988	0.112226	0.075012	0.17049	0.0680799	0.116502	0.159672	0.180955	0.108996	0.111477	0.183072	0.149932
48450000us	59.249	59.784	81.502	79.423	47.206	48.119	68.227	69.695	49.033	53.626	31.716	69.057	45.989		0.0329419	0.057812	0.10425	0.0794877	0.158931	0.0503628	0.110411	0.163718	0.17837	0.114376	0.113705	0.181028	0.151361
49450000us	59.631	59.54	81.623	79.356	47.885	49.693	67.536	68.332	48.123	52.693	31.215	68.094	45.35		0.0368646	0.0553797	0.105328	0.078877	0.170456	0.0896399	0.103655	0.147544	0.161809	0.102967	0.1047	0.17033	0.140487
50450000us	59.542	58.496	81.44	78.165	47.216	48.3	68.549	68.425	47.604	53.034	31.806	68.104	46.341		0.0359506	0.0449727	0.103697	0.0680203	0.1591	0.0548794	0.113559	0.148648	0.152364	0.107137	0.115323	0.170441	0.157352
51450000us	60.004	58.911	81.833	78.868	47.067	47.974	68.534	67.992	46.909	52.559	31.446	68.259	46.532		0.0406948	0.0491096	0.1072	0.0744286	0.156571	0.0467445	0.113413	0.14351	0.139715	0.101329	0.108852	0.172163	0.160602
52450000us	60.239	58.718	81.818	78.181	46.309	47.313	68.372	68.422	47.844	52.5	31.51	67.508	45.399		0.0431079	0.0471857	0.107066	0.0681662	0.143705	0.0302501	0.111829	0.148612	0.156731	0.100607	0.110003	0.16382	0.141321
53450000us	59.821	58.942	81.606	78.507	47.518	48.208	68.058	67.322	47.211	51.853	30.709	68.203	45.768		0.0388156	0.0494186	0.105177	0.0711379	0.164227	0.0525836	0.108759	0.135559	0.145211	0.0926955	0.0956053	0.171541	0.1476
54450000us	60.35	59.527	81.939	79.423	47.159	48.025	66.884	69.019	48.739	52.958	30.848	67.202	45.961		0.0442477	0.0552501	0.108144	0.0794877	0.158133	0.0480171	0.0972799	0.155696	0.17302	0.106208	0.0981037	0.160421	0.150885
55450000us	59.485	59.503	80.882	78.799	46.976	47.838	67.199	67.618	46.582	52.06	31.197	67.077	45.43		0.0353653	0.0550109	0.0987245	0.0737996	0.155027	0.0433508	0.10036	0.139072	0.133764	0.0952267	0.104377	0.159032	0.141848
56450000us	60.196	58.641	81.977	78.01	47.209	47.782	67.12	68.256	48.391	52.429	30.924	67.66	45.38		0.0426664	0.0464181	0.108483	0.0666074	0.158982	0.0419534	0.0995874	0.146642	0.166686	0.0997389	0.0994698	0.165509	0.140997
57450000us	60.544	59.804	82.022	79.444	47.79	48.836	67.779	68.749	48.002	52.841	31.614	67.795	45.52		0.0462399	0.0580114	0.108884	0.0796791	0.168844	0.0682546	0.106031	0.152492	0.159607	0.104777	0.111872	0.167008	0.14338
58450000us	59.992	59.373	81.451	78.992	47.769	48.651	67.893	68.601	48.093	52.544	31.437	67.118	45.514		0.0405716	0.053715	0.103795	0.0755589	0.168487	0.0636381	0.107145	0.150736	0.161263	0.101145	0.108691	0.159487	0.143278
59450000us	59.891	59.364	81.434	78.947	48.054	48.104	68.288	69.691	49.338	53.043	31.655	67.053	45.481		0.0395344	0.0536253	0.103644	0.0751487	0.173325	0.0499885	0.111007	0.16367	0.183921	0.107247	0.112609	0.158765	0.142716
60450000us	59.409	59.419	81.406	79.252	47.923	48.168	68.707	68.466	49.324	53.115	32.121	66.736	44.828		0.0345849	0.0541735	0.103394	0.0779289	0.171101	0.0515855	0.115104	0.149134	0.183666	0.108127	0.120985	0.155244	0.131603
61450000us	60.163	59.745	82.009	79.721	47.732	48.425	68.919	68.965	47.59	52.321	30.868	66.849	44.949		0.0423275	0.0574233	0.108768	0.0822041	0.167859	0.0579986	0.117177	0.155056	0.152109	0.0984183	0.0984632	0.156499	0.133663
62450000us	59.971	59.387	82.257	79.352	47.269	47.441	69.214	68.986	49.016	53.239	31.951	66.744	44.554		0.0403559	0.0538546	0.110978	0.0788405	0.16	0.0334442	0.120061	0.155305	0.178061	0.109644	0.117929	0.155333	0.126941
63450000us	60.666	59.825	82.698	79.915	47.589	47.681	68.833	67.721	48.687	52.303	30.754	67.423	44.998		0.0474926	0.0582207	0.114909	0.0839726	0.165432	0.0394331	0.116336	0.140294	0.172073	0.0981982	0.0964141	0.162876	0.134497
64450000us	60.186	59.48	82.055	79.666	48.004	48.232	68.668	67.938	47.784	52.17	31.282	67.302	45.658		0.0425637	0.0547816	0.109178	0.0817028	0.172476	0.0531825	0.114723	0.142869	0.155639	0.0965718	0.105905	0.161531	0.145728
65450000us	60.167	59.422	82.59	79.864	47.718	47.772	70.855	68.338	47.422	52.469	31.317	67.063	45.803		0.0423686	0.0542034	0.113946	0.0835077	0.167621	0.0417038	0.136106	0.147615	0.149051	0.100228	0.106534	0.158876	0.148196
66450000us	59.719	59.348	82.21	79.704	48.142	47.87	69.913	68.06	47.798	52.48	31.203	67.019	45.765		0.0377682	0.0534658	0.11056	0.0820492	0.174819	0.0441493	0.126896	0.144317	0.155894	0.100363	0.104485	0.158388	0.147549
67450000us	60.926	59.855	83.45	80.142	47.481	47.904	69.519	68.726	48.586	52.995	31.497	67.604	45.356		0.0501625	0.0585198	0.12161	0.0860418	0.163599	0.0449977	0.123043	0.15222	0.170235	0.10666	0.109769	0.164886	0.140589
68450000us	60.579	59.265	82.92	80.295	48.562	48.68	69.451	68.673	49.146	52.915	31.012	68.082	45.922		0.0465993	0.0526384	0.116887	0.0874365	0.181948	0.0643618	0.122378	0.151591	0.180427	0.105682	0.101051	0.170197	0.150221
69450000us	60.917	59.186	83.406	80.174	48.575	48.76	69.186	69.022	48.161	52.57	30.94	66.735	45.435		0.0500701	0.0518509	0.121218	0.0863335	0.182168	0.0663581	0.119787	0.155732	0.162501	0.101463	0.0997573	0.155233	0.141933
70450000us	60.684	59.401	83.299	80.464	49.326	49.072	69.144	69.041	48.587	52.625	30.34	68.133	46.135		0.0476775	0.0539941	0.120265	0.088977	0.194916	0.0741436	0.119377	0.155957	0.170253	0.102136	0.0889728	0.170763	0.153846
71450000us	60.591	59.803	83.117	80.789	47.946	47.373	70.835	69.206	48.757	52.771	31.418	67.358	45.9		0.0467225	0.0580014	0.118643	0.0919396	0.171492	0.0317473	0.13591	0.157915	0.173347	0.103921	0.108349	0.162154	0.149847
72450000us	61.221	58.953	83.901	80.229	49.177	48.725	70.083	70.479	50.12	53.378	31.489	67.38	45.252		0.0531918	0.0495282	0.12563	0.0868348	0.192387	0.0654847	0.128558	0.173021	0.198153	0.111343	0.109625	0.162398	0.138819
73450000us	60.523	59.592	83.273	80.504	48.259	48.044	70.526	69.697	49.981	53.316	31.38	67.751	45.236		0.0460242	0.0558981	0.120033	0.0893416	0.176805	0.0484912	0.132889	0.163742	0.195623	0.110585	0.107666	0.166519	0.138547
74450000us	60.408	59.411	82.955	80.512	48.046	47.141	70.997	69.711	48.052	52.47	30.742	67.516	45.633		0.0448433	0.0540938	0.117199	0.0894146	0.173189	0.0259581	0.137494	0.163908	0.160517	0.10024	0.0961984	0.163909	0.145303
75450000us	60.498	59.697	83.253	81.314	47.293	47.515	69.99	70.163	49.512	52.825	30.867	68.713	45.868		0.0457675	0.0569448	0.119855	0.0967252	0.160407	0.0352907	0.127648	0.169271	0.187088	0.104581	0.0984452	0.177206	0.149302
76450000us	60.602	59.12	83.692	80.69	48.17	47.813	71.816	70.104	49.62	53.156	31.442	67.653	45.384		0.0468354	0.051193	0.123767	0.0910371	0.175294	0.0427269	0.145502	0.168571	0.189053	0.108629	0.10878	0.165431	0.141065
77450000us	59.892	59.424	82.799	81.042	48.092	48.046	70.877	70.143	48.74	52.806	30.473	68.063	46.376		0.0395447	0.0542234	0.115809	0.0942458	0.17397	0.0485411	0.136321	0.169034	0.173038	0.104349	0.0913634	0.169986	0.157947
78450000us	60.121	59.144	83.201	80.858	48.552	47.871	71.434	70.077	49.729	53.134	31.461	68.168	45.731		0.0418962	0.0514322	0.119391	0.0925685	0.181778	0.0441743	0.141767	0.168251	0.191037	0.10836	0.109122	0.171152	0.146971
79450000us	60.192	59.224	83.119	81.162	47.943	47.723	71.065	70.767	50.041	53.134	31.327	67.042	45.187		0.0426253	0.0522297	0.118661	0.0953397	0.171441	0.0404811	0.138159	0.176438	0.196715	0.10836	0.106713	0.158643	0.137713
80450000us	59.841	59.301	82.912	80.924	47.861	47.523	71.837	70.71	49.503	53.243	31.274	68.315	45.97		0.039021	0.0529973	0.116816	0.0931702	0.170049	0.0354904	0.145707	0.175762	0.186924	0.109693	0.105761	0.172785	0.151038
81450000us	60.653	58.974	83.676	81.249	48.116	48.028	72.477	71.329	50.88	53.617	31.626	67.514	46.187		0.0473592	0.0497376	0.123624	0.0961327	0.174377	0.048092	0.151965	0.183107	0.211984	0.114266	0.112088	0.163887	0.154731
82450000us	60.355	59.133	83.601	81.434	48.896	48.492	71.334	70.073	49.639	52.654	30.497	68.409	46.406		0.0442991	0.0513226	0.122956	0.0978191	0.187617	0.0596705	0.140789	0.168203	0.189399	0.10249	0.0917947	0.173829	0.158458
83450000us	60.043	58.85	82.928	80.882	48.849	48.4	72.038	70.325	48.839	52.508	30.562	67.887	45.541		0.0410953	0.0485015	0.116958	0.0927873	0.186819	0.0573747	0.147672	0.171194	0.17484	0.100705	0.0929631	0.16803	0.143737
84450000us	60.149	58.317	83.303	80.803	48.895	48.329	72.605	70.451	49.957	53.03	31.272	68.584	46.156		0.0421837	0.0431883	0.1203	0.0920672	0.1876	0.055603	0.153216	0.172689	0.195186	0.107088	0.105725	0.175773	0.154203
85450000us	60.007	59.17	83.061	81.451	48.913	48.378	72.952	70.277	49.486	52.881	31.01	68.232	45.873		0.0407256	0.0516914	0.118144	0.0979741	0.187906	0.0568258	0.156609	0.170624	0.186614	0.105266	0.101016	0.171863	0.149387
86450000us	60.057	58.835	82.825	81.361	48.285	47.707	72.05	70.216	49.069	52.6	30.739	68.496	45.764		0.041239	0.048352	0.11604	0.0971537	0.177246	0.0400818	0.14779	0.1699	0.179025	0.10183	0.0961445	0.174796	0.147532
87450000us	60.072	58.91	83.438	81.449	48.731	48.562	73.569	70.505	50.185	53.369	31.049	68.689	46.398		0.041393	0.0490996	0.121503	0.0979558	0.184816	0.0614172	0.162642	0.17333	0.199336	0.111233	0.101717	0.17694	0.158322
88450000us	60.501	59.707	83.876	82.26	47.364	47.01	71.738	70.848	50.266	52.778	30.502	68.621	46.433		0.0457983	0.0570445	0.125407	0.105349	0.161613	0.0226891	0.144739	0.1774	0.20081	0.104007	0.0918846	0.176184	0.158917
89450000us	60.279	58.799	83.571	81.235	48.698	48.918	72.537	71.336	50.327	53.226	30.481	68.85	45.831		0.0435187	0.0479931	0.122689	0.0960051	0.184256	0.0703008	0.152551	0.18319	0.20192	0.109485	0.0915071	0.178728	0.148672
90450000us	61.123	58.762	84.347	81.51	48.954	48.941	72.414	71.834	50.863	53.494	31.228	68.854	46.007		0.0521854	0.0476243	0.129604	0.0985119	0.188602	0.0708747	0.151349	0.1891	0.211675	0.112762	0.104934	0.178773	0.151668
91450000us	60.456	58.742	83.696	81.183	48.269	47.696	72.465	70.424	50.121	52.648	30.473	68.501	46.138		0.0453362	0.0474249	0.123803	0.0955311	0.176974	0.0398074	0.151847	0.172368	0.198171	0.102417	0.0913634	0.174851	0.153897
92450000us	60.918	58.777	84.467	81.741	48.466	48.368	73.066	70.964	50.483	52.999	30.512	69.495	46.823		0.0500804	0.0477738	0.130674	0.100618	0.180318	0.0565762	0.157724	0.178776	0.204759	0.106709	0.0920643	0.185894	0.165554
93450000us	59.821	58.357	82.866	81.206	48.111	47.837	73.491	71.958	49.825	53.248	30.99	68.484	45.943		0.0388156	0.043587	0.116406	0.0957408	0.174292	0.0433258	0.161879	0.190571	0.192784	0.109754	0.100656	0.174662	0.150578
94450000us	60.904	58.971	84.018	81.815	48.899	48.604	73.498	71.135	50.564	53.091	30.448	68.975	46.29		0.0499366	0.0497077	0.126672	0.101292	0.187668	0.0624653	0.161947	0.180805	0.206233	0.107834	0.090914	0.180117	0.156484
95450000us	60.139	58.91	83.521	82.015	49.703	49.263	72.114	71.214	50.42	52.512	30.313	69.583	46.491		0.0420811	0.0490996	0.122243	0.103115	0.201316	0.0789098	0.148416	0.181743	0.203613	0.100754	0.0884875	0.186871	0.159904
96450000us	60.429	58.687	83.55	81.947	48.024	47.777	73.964	71.713	50.102	53.188	30.41	69.752	46.974		0.045059	0.0468766	0.122502	0.102495	0.172816	0.0418286	0.166504	0.187664	0.197825	0.10902	0.090231	0.188749	0.168124
97450000us	59.689	59.051	82.687	82.014	49.211	48.921	73.204	72.647	51.133	53.423	30.795	69.577	46.483		0.0374601	0.0505052	0.114811	0.103106	0.192964	0.0703756	0.159073	0.198747	0.216589	0.111894	0.0971511	0.186805	0.159768
98450000us	60.444	58.781	83.995	81.869	47.339	46.875	72.846	71.12	50.715	52.705	30.356	68.78	46.8		0.045213	0.0478137	0.126467	0.101784	0.161188	0.0193204	0.155573	0.180627	0.208981	0.103114	0.0892604	0.177951	0.165163
99450000us	59.648	58.426	82.516	81.536	48.243	48.371	74.442	70.539	50.114	52.735	30.488	68.85	46.019		0.0370391	0.0442749	0.113287	0.0987489	0.176533	0.0566511	0.171177	0.173733	0.198044	0.103481	0.091633	0.178728	0.151872
100450000us	60.054	58.511	83.121	81.881	49.346	48.352	73.814	70.668	48.981	52.261	30.404	69.248	45.962		0.0412082	0.0451222	0.118678	0.101894	0.195256	0.056177	0.165037	0.175264	0.177424	0.0976846	0.0901231	0.18315	0.150902
101450000us	60.274	57.902	83.816	81.224	48.429	48.495	74.325	72.063	51.341	53.42	30.652	70.881	46.639		0.0434673	0.0390514	0.124872	0.0959048	0.17969	0.0597453	0.170033	0.191817	0.220374	0.111857	0.0945807	0.201291	0.162423
102450000us	60.028	58.387	83.047	81.856	47.627	48.332	74.163	71.862	50.263	52.769	30.777	69.669	46.519		0.0409412	0.0438861	0.118019	0.101666	0.166077	0.0556779	0.168449	0.189432	0.200755	0.103897	0.0968275	0.187827	0.160381
103450000us	60.164	58.806	83.288	82.035	48.588	48.639	73.788	72.416	51.274	53.043	31.088	69.919	47.009		0.0423378	0.0480629	0.120167	0.103298	0.182389	0.0633387	0.164783	0.196006	0.219155	0.107247	0.102418	0.190604	0.168719
104450000us	60.089	57.908	83.144	81.244	48.227	48.453	73.537	72.207	51.235	52.78	30.285	69.113	46.503		0.0415676	0.0391112	0.118883	0.0960871	0.176261	0.0586973	0.162329	0.193526	0.218445	0.104031	0.0879842	0.18165	0.160108
105450000us	59.763	57.811	82.909	81.318	47.439	47.751	72.293	71.543	50.56	51.963	29.927	70.109	47.345		0.03822	0.0381443	0.116789	0.0967617	0.162886	0.0411798	0.150166	0.185647	0.20616	0.0940406	0.0815494	0.192715	0.174437
106450000us	60.338	58.598	83.582	82.037	47.953	48.187	74.258	71.293	49.821	51.988	30.454	69.799	46.586		0.0441245	0.0459894	0.122787	0.103316	0.17161	0.0520596	0.169378	0.18268	0.192711	0.0943463	0.0910218	0.189271	0.161521
107450000us	59.843	57.861	83.232	81.404	47.802	47.781	73.664	71.417	49.747	51.953	29.812	70.517	46.659		0.0390415	0.0386427	0.119668	0.0975456	0.169047	0.0419284	0.16357	0.184152	0.191364	0.0939183	0.0794823	0.197247	0.162763
108450000us	60.246	58.22	83.467	81.759	47.106	47.505	73.426	71.059	50.196	51.907	29.755	70.124	47.587		0.0431798	0.0422214	0.121762	0.100782	0.157233	0.0350412	0.161243	0.179903	0.199536	0.0933558	0.0784578	0.192881	0.178556
109450000us	59.951	58.342	83.212	82.178	47.915	47.79	73.944	72.003	49.51	52.221	30.498	69.248	46.536		0.0401505	0.0434375	0.119489	0.104601	0.170965	0.042153	0.166308	0.191105	0.187051	0.0971955	0.0918127	0.18315	0.16067
110450000us	59.385	58.225	82.288	81.718	47.758	48.894	73.425	72.894	50.79	52.923	30.241	69.333	46.297		0.0343385	0.0422712	0.111255	0.100408	0.1683	0.0697019	0.161234	0.201678	0.210346	0.10578	0.0871933	0.184094	0.156603
111450000us	59.836	58.589	82.966	82.166	47.454	47.854	72.976	72.012	50.629	52.5	30.235	70.221	46.508		0.0389696	0.0458997	0.117297	0.104492	0.16314	0.04375	0.156844	0.191212	0.207416	0.100607	0.0870855	0.193959	0.160193
112450000us	60.007	58.095	83.133	81.766	47.004	47.795	74.456	71.994	50.926	52.608	30.489	70.143	46.918		0.0407256	0.0409753	0.118785	0.100845	0.155502	0.0422778	0.171314	0.190998	0.212821	0.101928	0.0916509	0.193092	0.167171
113450000us	59.924	58.494	83.258	82.045	47.824	48.219	74.506	71.808	51.311	52.292	30.419	69.404	46.942		0.0398733	0.0449527	0.119899	0.103389	0.169421	0.0528581	0.171803	0.188791	0.219828	0.0980637	0.0903927	0.184883	0.167579
114450000us	60.002	58.026	83.399	81.494	47.904	48.357	75.342	71.646	51.041	52.18	30.362	70.452	46.488		0.0406742	0.0402875	0.121156	0.098366	0.170779	0.0563017	0.179977	0.186869	0.214914	0.0966941	0.0893682	0.196525	0.159853
115450000us	59.976	58.285	83.121	81.936	47.425	47.758	74.072	71.732	49.706	51.728	30.474	70.385	47.174		0.0404073	0.0428693	0.118678	0.102395	0.162648	0.0413545	0.16756	0.187889	0.190618	0.091167	0.0913813	0.195781	0.171527
116450000us	59.06	58.195	82.219	81.397	48.217	48.42	74.853	71.46	49.804	52.444	30.386	70.726	46.999		0.0310011	0.0419722	0.11064	0.0974818	0.176092	0.0578738	0.175196	0.184662	0.192402	0.0999224	0.0897996	0.199569	0.168549
117450000us	60.203	57.688	83.155	81.483	48.578	49.513	73.661	71.959	49.93	51.828	30.02	70.933	46.823		0.0427382	0.0369182	0.118981	0.0982658	0.182219	0.0851482	0.163541	0.190583	0.194695	0.0923898	0.083221	0.201869	0.165554
118450000us	60.114	57.885	83.078	81.795	48.258	48.473	75.257	70.945	49.561	51.65	29.941	70.503	46.289		0.0418243	0.0388819	0.118295	0.10111	0.176788	0.0591964	0.179146	0.178551	0.187979	0.0902132	0.081801	0.197092	0.156467
119450000us	59.732	58.691	82.933	82.33	47.957	48.104	73.737	72.508	51.167	52.15	30.02	69.839	46.424		0.0379017	0.0469165	0.117003	0.105987	0.171678	0.0499885	0.164284	0.197098	0.217207	0.0963273	0.083221	0.189715	0.158764
120450000us	59.76	58.413	82.881	82.095	47.479	48.204	75.95	72.423	50.719	52.707	30.817	69.474	46.408		0.0381892	0.0441453	0.116539	0.103844	0.163565	0.0524838	0.185922	0.196089	0.209054	0.103138	0.0975465	0.18566	0.158492
121450000us	59.763	58.298	82.691	81.895	47.868	48.379	74.299	72.334	51.82	52.525	30.13	70.185	47.392		0.03822	0.0429989	0.114846	0.102021	0.170168	0.0568507	0.169779	0.195033	0.229091	0.100913	0.0851982	0.193559	0.175237
122450000us	59.811	57.362	82.907	81.536	47.637	49.036	74.06	71.839	50.495	51.926	29.814	70.12	46.871		0.0387129	0.0336684	0.116771	0.0987489	0.166247	0.0732453	0.167442	0.189159	0.204977	0.0935882	0.0795183	0.192837	0.166371
123450000us	60.343	57.827	83.42	81.762	48.453	49.043	73.706	72.753	51.067	52.411	29.839	70.521	47.181		0.0441759	0.0383038	0.121343	0.100809	0.180098	0.07342	0.163981	0.200005	0.215387	0.0995188	0.0799676	0.197292	0.171647
124450000us	60.101	58.457	82.981	82.193	46.878	48.071	74.189	72.224	50.613	52.025	30.131	70.662	46.688		0.0416908	0.0445839	0.117431	0.104738	0.153363	0.049165	0.168704	0.193728	0.207125	0.0947988	0.0852161	0.198858	0.163257
125450000us	59.052	57.255	82.045	81.096	47.525	48.732	73.472	72.082	50.578	51.789	29.684	70.537	47.303		0.030919	0.0326018	0.109089	0.094738	0.164345	0.0656594	0.161693	0.192043	0.206488	0.0919129	0.0771816	0.197469	0.173723
126450000us	59.948	58.444	82.931	82.358	47.741	48.138	76.031	72.434	51.297	52.68	30.796	70.427	47.352		0.0401197	0.0444543	0.116985	0.106242	0.168012	0.0508369	0.186714	0.196219	0.219573	0.102808	0.097169	0.196247	0.174557
127450000us	59.573	57.859	82.731	81.949	47.817	48.746	75.529	72.216	49.822	52.113	30.004	70.203	46.031		0.036269	0.0386228	0.115203	0.102514	0.169302	0.0660087	0.181805	0.193633	0.192729	0.0958748	0.0829334	0.193759	0.152076
128450000us	59.92	57.868	83.318	81.867	48.108	48.554	73.965	72.006	50.481	51.48	29.296	70.734	47.123		0.0398322	0.0387125	0.120434	0.101766	0.174241	0.0612176	0.166513	0.191141	0.204723	0.0881344	0.0702076	0.199658	0.170659
129450000us	59.885	58.726	82.936	82.336	47.311	48.215	74.1	72.418	50.664	52.091	29.808	70.28	46.725		0.0394728	0.0472654	0.11703	0.106041	0.160713	0.0527583	0.167833	0.19603	0.208053	0.0956058	0.0794104	0.194614	0.163886
130450000us	60.11	57.857	83.049	81.554	47.49	48.328	74.307	71.295	49.751	51.579	29.634	70.755	46.722		0.0417833	0.0386028	0.118037	0.098913	0.163751	0.0555781	0.169857	0.182704	0.191437	0.089345	0.0762829	0.199891	0.163835
131450000us	59.384	57.824	82.57	81.763	47.586	48.619	73.941	72.24	50.756	52.055	30.306	70.776	47.032		0.0343282	0.0382739	0.113768	0.100818	0.165381	0.0628396	0.166279	0.193917	0.209727	0.0951656	0.0883616	0.200124	0.169111
132450000us	59.969	57.42	83.154	81.649	47.374	48.182	74.954	72.365	50.683	52.22	30.153	70.009	46.728		0.0403354	0.0342466	0.118972	0.0997789	0.161782	0.0519348	0.176183	0.195401	0.208399	0.0971832	0.0856116	0.191604	0.163937
133450000us	60.484	58.175	83.724	82.098	47.149	47.989	74.293	71.277	49.7	51.608	29.708	69.886	47.547		0.0456237	0.0417728	0.124052	0.103872	0.157963	0.0471188	0.16972	0.18249	0.190509	0.0896996	0.077613	0.190237	0.177875
134450000us	59.665	57.865	82.716	82.071	47.138	48.259	75.261	72.668	50.608	52.275	30.135	71.188	46.638		0.0372137	0.0386826	0.115069	0.103626	0.157776	0.0538563	0.179185	0.198996	0.207034	0.0978558	0.085288	0.204701	0.162406
135450000us	59.087	57.938	82.252	82.217	47.38	48.382	73.83	72.821	50.844	51.81	29.627	71.596	47.084		0.0312784	0.0394103	0.110934	0.104957	0.161884	0.0569256	0.165194	0.200812	0.211329	0.0921697	0.0761571	0.209234	0.169996
136450000us	60.155	57.988	83.267	82.486	48.482	49.533	75.414	72.392	50.971	52.014	30.128	71.212	46.996		0.0422453	0.0399087	0.11998	0.107409	0.18059	0.0856473	0.180681	0.195721	0.21364	0.0946642	0.0851622	0.204968	0.168498
137450000us	60.122	56.979	83.339	81.029	46.948	48.407	74.891	71.91	50.01	51.576	30.146	70.484	47.339		0.0419065	0.0298505	0.120621	0.0941273	0.154551	0.0575494	0.175567	0.190002	0.196151	0.0893083	0.0854858	0.196881	0.174335
138450000us	59.721	58.261	82.986	82.135	48.214	48.95	74.642	72.348	50.187	51.356	29.516	69.966	46.916		0.0377887	0.0426301	0.117475	0.104209	0.176041	0.0710993	0.173133	0.195199	0.199372	0.0866181	0.0741619	0.191126	0.167137
139450000us	58.895	57.813	82.311	81.879	47.539	48.938	73.655	72.621	50.455	51.663	29.735	71.484	47.095		0.0293068	0.0381642	0.11146	0.101876	0.164583	0.0707998	0.163483	0.198438	0.20425	0.0903722	0.0780983	0.20799	0.170183
140450000us	59.794	57.945	82.88	82.337	48.078	49.678	74.464	72.155	49.697	51.326	29.412	71.076	47.496		0.0385384	0.03948	0.116531	0.10605	0.173732	0.0892656	0.171392	0.192909	0.190455	0.0862513	0.0722926	0.203457	0.177007
141450000us	60.447	57.309	83.74	81.479	47.444	48.385	73.974	72.709	50.829	51.649	30.005	70.1	47.607		0.0452438	0.0331401	0.124195	0.0982293	0.162971	0.0570004	0.166601	0.199483	0.211056	0.090201	0.0829514	0.192615	0.178896
142450000us	59.79	58.142	82.8	82.288	47.772	48.646	73.482	72.265	49.355	51.453	29.472	69.934	47.082		0.0384973	0.0414438	0.115818	0.105604	0.168538	0.0635134	0.161791	0.194214	0.18423	0.0878043	0.0733711	0.190771	0.169962
143450000us	60.203	57.794	83.526	82.056	47.972	48.843	75.278	72.438	50.466	51.834	30.07	70.873	47.149		0.0427382	0.0379748	0.122288	0.103489	0.171933	0.0684292	0.179351	0.196267	0.20445	0.0924632	0.0841197	0.201202	0.171102
144450000us	60.245	57.956	83.232	82.284	46.504	47.77	74.458	71.609	50.628	51.525	29.755	69.882	46.482		0.0431695	0.0395897	0.119668	0.105567	0.147015	0.0416539	0.171334	0.18643	0.207398	0.0886847	0.0784578	0.190193	0.159751
145450000us	59.89	57.949	82.937	82.151	47.553	48.94	75.495	72.056	50.198	51.775	30.362	70.723	47.561		0.0395241	0.0395199	0.117039	0.104355	0.164821	0.0708497	0.181473	0.191734	0.199572	0.0917417	0.0893682	0.199536	0.178113
146450000us	60.286	57.865	83.451	82.415	48.01	49.492	74.405	72.527	50.699	51.65	29.685	70.423	46.829		0.0435905	0.0386826	0.121619	0.106761	0.172578	0.0846242	0.170816	0.197323	0.20869	0.0902132	0.0771996	0.196203	0.165656
147450000us	60.042	58.874	83.414	82.941	47.215	49.416	74.42	72.325	51.177	51.736	29.999	70.262	46.285		0.041085	0.0487407	0.12129	0.111556	0.159083	0.0827277	0.170962	0.194926	0.217389	0.0912648	0.0828435	0.194414	0.156399
148450000us	59.972	57.829	83.249	81.826	48.221	49.321	74.557	72.002	50.596	51.635	29.846	70.196	47.22		0.0403662	0.0383237	0.119819	0.101392	0.17616	0.0803571	0.172302	0.191093	0.206816	0.0900298	0.0800935	0.193681	0.17231
149450000us	60.253	57.556	83.208	81.7	47.102	48.512	75.311	71.977	50.646	51.499	29.881	70.138	46.827		0.0432517	0.0356023	0.119454	0.100244	0.157165	0.0601696	0.179674	0.190797	0.207726	0.0883667	0.0807226	0.193037	0.165622
150450000us	59.477	57.81	82.71	82.085	47.546	49.152	74.52	71.406	50.69	51.084	29.859	70.578	46.973		0.0352832	0.0381343	0.115016	0.103753	0.164702	0.0761399	0.17194	0.184021	0.208526	0.0832921	0.0803271	0.197925	0.168107
151450000us	59.633	58.135	82.878	82.525	46.707	48.325	73.867	72.465	50.885	51.58	29.778	71.737	46.88		0.0368851	0.0413741	0.116513	0.107764	0.15046	0.0555032	0.165555	0.196587	0.212075	0.0893572	0.0788712	0.2108	0.166524
152450000us	58.866	57.415	82.338	81.453	46.801	48.568	75.118	72.6	50.783	51.672	29.907	71.106	47.062		0.029009	0.0341968	0.1117	0.0979923	0.152056	0.061567	0.177787	0.198189	0.210219	0.0904822	0.0811899	0.20379	0.169621
153450000us	59.898	57.735	82.922	82.043	47.973	49.392	74.455	72.44	51.921	51.627	29.701	70.6	47.58		0.0396063	0.0373867	0.116905	0.10337	0.17195	0.0821288	0.171304	0.196291	0.23093	0.089932	0.0774872	0.198169	0.178437
154450000us	60.105	57.622	83.119	82.058	47.229	48.855	75.467	73.339	50.294	52.046	30.582	70.107	47.113		0.0417319	0.0362602	0.118661	0.103507	0.159321	0.0687287	0.181199	0.206958	0.201319	0.0950555	0.0933225	0.192692	0.170489
155450000us	60.006	57.959	83.323	82.246	46.625	48.262	74.828	73.099	49.581	51.528	29.918	71.13	47.291		0.0407153	0.0396196	0.120479	0.105221	0.149069	0.0539311	0.174951	0.20411	0.188343	0.0887214	0.0813876	0.204057	0.173518
156450000us	60.101	56.734	83.172	81.22	47.327	48.785	75.373	72.05	50.957	51.665	29.896	70.296	47.111		0.0416908	0.0274083	0.119133	0.0958684	0.160985	0.0669819	0.18028	0.191663	0.213386	0.0903966	0.0809922	0.194792	0.170455
157450000us	59.687	57.985	82.769	82.097	47.811	49.265	75.252	72.098	50.537	51.56	29.448	70.384	47.432		0.0374396	0.0398788	0.115541	0.103863	0.1692	0.0789597	0.179097	0.192232	0.205742	0.0891127	0.0729397	0.19577	0.175918
158450000us	59.033	57.513	82.246	81.685	47.433	48.648	74.241	72.986	50.602	51.205	29.38	70.915	47.848		0.0307239	0.0351737	0.11088	0.100107	0.162784	0.0635633	0.169212	0.20277	0.206925	0.0847717	0.0717174	0.201669	0.182997
159450000us	59.339	57.405	82.56	81.796	46.593	48.621	74.905	72.501	50.39	51.36	29.684	70.864	46.388		0.0338661	0.0340971	0.113679	0.101119	0.148525	0.0628895	0.175704	0.197014	0.203067	0.086667	0.0771816	0.201102	0.158151
160450000us	59.701	57.302	82.755	81.528	46.987	48.934	75.119	71.223	50.863	51.279	29.74	69.917	46.689		0.0375834	0.0330703	0.115417	0.098676	0.155213	0.0707	0.177797	0.181849	0.211675	0.0856766	0.0781882	0.190582	0.163274
161450000us	59.693	57.284	83.191	81.519	47.561	49.466	74.05	71.514	50.027	50.551	28.933	70.873	47.09		0.0375012	0.0328909	0.119302	0.0985939	0.164957	0.0839754	0.167345	0.185303	0.19646	0.0767745	0.0636829	0.201202	0.170098
162450000us	59.521	56.528	82.826	80.68	47.504	49.212	75.501	72.162	50	51.305	29.844	70.985	47.166		0.035735	0.0253548	0.116049	0.090946	0.163989	0.0776371	0.181532	0.192992	0.195969	0.0859945	0.0800575	0.202446	0.171391
163450000us	60.174	57.726	83.518	82.257	46.761	48.322	74.766	73.382	51.011	51.636	29.605	70.89	47.598		0.0424405	0.037297	0.122216	0.105321	0.151377	0.0554284	0.174345	0.207469	0.214368	0.090042	0.0757617	0.201391	0.178743
164450000us	58.988	57.01	82.61	81.385	47.932	49.656	74.921	72.562	50.863	51.259	29.597	70.648	47.901		0.0302618	0.0301595	0.114124	0.0973724	0.171254	0.0887166	0.175861	0.197738	0.211675	0.085432	0.0756179	0.198702	0.183899
165450000us	59.806	57.365	82.973	82.143	46.411	48.501	75.641	72.828	50.662	51.47	30.141	70.473	46.926		0.0386616	0.0336983	0.117359	0.104282	0.145436	0.0598951	0.1829	0.200895	0.208017	0.0880121	0.0853959	0.196758	0.167307
166450000us	60.126	58.613	83.382	82.99	46.536	48.772	75.16	72.6	49.922	51.254	29.993	70.526	46.57		0.0419476	0.046139	0.121004	0.112003	0.147558	0.0666575	0.178197	0.198189	0.194549	0.0853708	0.0827357	0.197347	0.161249
167450000us	59.825	57.236	82.712	81.925	47.652	49.575	75.186	72.817	50.316	51.456	29.921	70.611	46.671		0.0388567	0.0324124	0.115033	0.102295	0.166501	0.0866953	0.178452	0.200764	0.20172	0.0878409	0.0814415	0.198291	0.162967
168450000us	59.912	58.042	83.173	82.492	47.665	49.483	74.627	72.697	51.147	51.828	30.111	70.778	47.092		0.0397501	0.040447	0.119142	0.107463	0.166722	0.0843996	0.172986	0.19934	0.216843	0.0923898	0.0848567	0.200147	0.170132
169450000us	60.311	57.64	83.324	82.234	48.238	50.326	75.993	72.936	50.359	51.756	30.189	71.086	47.186		0.0438473	0.0364397	0.120487	0.105112	0.176448	0.105436	0.186342	0.202176	0.202502	0.0915094	0.0862587	0.203568	0.171732
170450000us	59.864	57.996	83.145	82.408	47.523	49.224	74.471	72.95	51.127	51.649	29.621	72.127	46.92		0.0392572	0.0399884	0.118892	0.106698	0.164311	0.0779366	0.171461	0.202342	0.216479	0.090201	0.0760492	0.215133	0.167205
171450000us	60.536	57.316	83.718	81.817	47.751	50.007	74.28	72.345	51.054	51.099	29.553	70.358	47.008		0.0461577	0.0332099	0.123999	0.10131	0.168182	0.0974753	0.169593	0.195163	0.215151	0.0834755	0.074827	0.195481	0.168702
172450000us	59.884	58.241	83.068	82.815	48.045	49.23	75.096	71.7	50.238	50.846	29.711	71.524	47.34		0.0394625	0.0424307	0.118206	0.110408	0.173172	0.0780863	0.177572	0.18751	0.2003	0.0803818	0.0776669	0.208434	0.174352
173450000us	59.005	58.081	82.219	82.465	46.757	48.73	74.762	72.385	50.047	51.082	29.524	70.063	46.344		0.0304364	0.0408358	0.11064	0.107217	0.151309	0.0656095	0.174306	0.195638	0.196824	0.0832676	0.0743057	0.192204	0.157403
174450000us	59.726	57.554	82.968	81.778	47.717	49.449	75.34	72.456	49.435	51.069	29.937	71.304	46.579		0.0378401	0.0355824	0.117315	0.100955	0.167604	0.0835512	0.179957	0.19648	0.185686	0.0831086	0.0817291	0.20599	0.161402
175450000us	59.347	58.214	82.26	82.901	47.137	48.845	75.237	72.438	50.101	51.138	30.033	71.332	47.552		0.0339483	0.0421616	0.111005	0.111192	0.157759	0.0684791	0.17895	0.196267	0.197807	0.0839524	0.0834547	0.206301	0.17796
176450000us	59.969	56.886	83.053	81.469	47.35	49.548	75.701	73.239	50.879	51.586	29.87	70.264	46.632		0.0403354	0.0289235	0.118072	0.0981381	0.161375	0.0860216	0.183487	0.205772	0.211966	0.0894306	0.0805248	0.194437	0.162304
177450000us	59.267	56.773	82.318	81.317	48.221	50.194	73.944	73.033	51.07	51.741	29.932	71.272	47.419		0.0331268	0.027797	0.111522	0.0967526	0.17616	0.102142	0.166308	0.203327	0.215442	0.091326	0.0816393	0.205635	0.175697
178450000us	59.547	57.892	82.586	82.588	47.486	49.482	74.434	72.013	50.808	50.951	29.429	70.828	47.448		0.036002	0.0389517	0.11391	0.108338	0.163683	0.0843746	0.171099	0.191224	0.210674	0.0816657	0.0725982	0.200702	0.17619
179450000us	59.682	57.952	82.982	82.259	47.558	49.778	75.17	72.231	51.819	51.616	29.7	71.075	46.499		0.0373883	0.0395498	0.11744	0.105339	0.164906	0.0917609	0.178295	0.193811	0.229073	0.0897974	0.0774692	0.203446	0.16004
180450000us	59.002	58.104	82.11	82.716	46.735	48.911	75.727	73.204	50.836	51.689	30.149	70.615	46.606		0.0304056	0.041065	0.109668	0.109505	0.150936	0.0701261	0.183741	0.205356	0.211183	0.0906901	0.0855397	0.198336	0.161861
181450000us	60.34	57.424	82.976	82.221	46.969	49.709	74.56	71.831	49.639	50.527	28.993	70.65	46.385		0.0441451	0.0342865	0.117386	0.104993	0.154908	0.0900391	0.172331	0.189064	0.189399	0.076481	0.0647614	0.198725	0.1581
182450000us	59.722	57.433	83.073	81.94	46.516	48.276	76.17	72.57	50.656	51.488	29.955	70.575	46.868		0.037799	0.0343762	0.118251	0.102432	0.147218	0.0542805	0.188073	0.197833	0.207908	0.0882322	0.0820527	0.197891	0.16632
183450000us	59.044	57.341	82.392	81.842	46.813	48.874	75.098	72.473	50.733	51.515	29.663	71.147	47.421		0.0308368	0.0334591	0.112182	0.101538	0.15226	0.0692028	0.177591	0.196682	0.209309	0.0885624	0.0768042	0.204246	0.175731
184450000us	59.273	57.603	82.243	82.003	46.92	49.435	75.255	72.48	50.367	51.467	29.996	71.831	47.334		0.0331884	0.0360708	0.110854	0.103006	0.154076	0.0832018	0.179126	0.196765	0.202648	0.0879754	0.0827896	0.211844	0.17425
185450000us	60.565	57.886	83.563	82.114	47.356	49.556	74.775	72.654	50.545	51.302	29.771	70.462	46.389		0.0464555	0.0388919	0.122617	0.104018	0.161477	0.0862212	0.174433	0.19883	0.205887	0.0859578	0.0787454	0.196636	0.158168
186450000us	59.215	56.979	82.472	81.704	47.868	49.643	75.062	72.994	50.733	51.405	29.657	70.668	46.64		0.0325928	0.0298505	0.112894	0.10028	0.170168	0.0883922	0.177239	0.202864	0.209309	0.0872173	0.0766963	0.198925	0.16244
187450000us	60.226	57.295	83.219	81.805	47.321	49.612	73.97	72.238	50.291	50.829	29.415	71.124	47.908		0.0429744	0.0330006	0.119552	0.101201	0.160883	0.0876186	0.166562	0.193894	0.201265	0.0801739	0.0723465	0.20399	0.184019
188450000us	59.38	57.23	82.153	82.105	46.759	49.076	75.572	72.636	50.669	51.413	29.677	71.237	47.097		0.0342871	0.0323526	0.110052	0.103936	0.151343	0.0742434	0.182226	0.198616	0.208144	0.0873151	0.0770558	0.205246	0.170217
189450000us	60.302	56.721	83.164	81.308	47.896	50.622	75.115	72.034	50.673	50.94	29.12	70.917	46.49		0.0437548	0.0272787	0.119062	0.0966705	0.170643	0.112822	0.177757	0.191473	0.208217	0.0815312	0.0670441	0.201691	0.159887
190450000us	59.585	57.839	82.213	82.142	46.363	48.328	74.89	71.534	49.793	50.774	29.319	70.91	47.485		0.0363922	0.0384234	0.110586	0.104273	0.144621	0.0555781	0.175558	0.18554	0.192202	0.0795013	0.070621	0.201613	0.17682
191450000us	59.547	58.013	82.598	82.315	46.773	49.278	76.196	72.613	49.704	51.361	30.202	70.456	46.618		0.036002	0.0401579	0.114017	0.10585	0.151581	0.0792841	0.188327	0.198343	0.190582	0.0866793	0.0864923	0.19657	0.162065
192450000us	59.278	57.507	82.41	82.195	47.15	49.69	75.079	72.035	50.533	51.325	29.055	71.24	46.771		0.0332397	0.0351139	0.112342	0.104756	0.15798	0.089565	0.177405	0.191485	0.205669	0.086239	0.0658758	0.205279	0.164669
193450000us	59.866	58.178	82.951	82.659	47.657	50.232	75.206	73.274	51.438	50.986	29.574	71.187	47.08		0.0392777	0.0418027	0.117163	0.108986	0.166586	0.10309	0.178647	0.206187	0.222139	0.0820937	0.0752045	0.20469	0.169928
194450000us	59.472	57.16	82.905	81.488	46.967	49.324	75.681	72.36	49.923	51.132	29.626	70.358	46.829		0.0352318	0.0316548	0.116753	0.0983113	0.154874	0.0804319	0.183291	0.195341	0.194568	0.083879	0.0761391	0.195481	0.165656
195450000us	60.31	57.848	83.319	82.46	47.736	49.651	74.694	71.542	49.97	50.573	29.061	70.332	46.623		0.043837	0.0385131	0.120443	0.107172	0.167927	0.0885918	0.173641	0.185635	0.195423	0.0770435	0.0659836	0.195192	0.162151
196450000us	59.679	57.67	82.523	82.289	47.294	49.942	76.444	72.925	51.267	52.099	30.088	70.617	47.281		0.0373575	0.0367387	0.113349	0.105613	0.160424	0.0958533	0.190752	0.202046	0.219027	0.0957036	0.0844432	0.198358	0.173348
197450000us	59.944	57.174	82.937	81.997	47.223	50.135	75.3	72.596	50.835	51.113	29.529	71.254	47.064		0.0400787	0.0317944	0.117039	0.102951	0.159219	0.100669	0.179566	0.198142	0.211165	0.0836467	0.0743956	0.205435	0.169655
198450000us	59.993	57.404	82.87	82.079	46.828	49.209	74.628	72.752	51.635	51.454	29.422	70.83	47.632		0.0405818	0.0340871	0.116441	0.103699	0.152514	0.0775623	0.172996	0.199993	0.225725	0.0878165	0.0724724	0.200724	0.179322
199450000us	59.518	57.347	82.597	82.004	46.686	49.062	75.221	71.886	50.422	50.862	29.324	71.769	46.508		0.0357042	0.0335189	0.114008	0.103015	0.150104	0.0738941	0.178794	0.189717	0.203649	0.0805774	0.0707109	0.211156	0.160193
200450000us	60.047	57.758	82.947	82.234	46.473	49.12	74.011	72.68	50.375	50.682	28.708	70.544	47.113		0.0411363	0.0376159	0.117128	0.105112	0.146488	0.0753414	0.166963	0.199139	0.202794	0.0783763	0.0596387	0.197547	0.170489
201450000us	59.042	57.985	81.866	82.389	46.785	49.436	75.778	72.508	50.858	51.523	29.717	71.142	46.969		0.0308163	0.0398788	0.107494	0.106524	0.151784	0.0832268	0.18424	0.197098	0.211584	0.0886602	0.0777748	0.20419	0.168039
202450000us	60.076	56.966	82.901	82.007	47.422	50.076	73.497	72.75	51.166	51.329	29.061	70.04	46.966		0.0414341	0.0297209	0.116718	0.103042	0.162597	0.0991971	0.161938	0.199969	0.217189	0.086288	0.0659836	0.191948	0.167988
203450000us	60.552	57.01	83.682	81.743	46.772	49.522	75.334	72.382	50.721	51.093	29.484	70.713	46.786		0.046322	0.0301595	0.123678	0.100636	0.151564	0.0853728	0.179899	0.195602	0.20909	0.0834021	0.0735868	0.199425	0.164924
204450000us	59.659	57.49	82.597	81.883	47.246	50.249	74.611	72.005	50.623	50.906	29.255	70.891	47.591		0.0371521	0.0349444	0.114008	0.101912	0.15961	0.103514	0.17283	0.191129	0.207307	0.0811155	0.0694707	0.201402	0.178624
205450000us	59.332	58.128	82.316	82.716	47.767	50.32	75.317	72.836	50.793	51.251	29.476	69.273	46.437		0.0337942	0.0413043	0.111504	0.109505	0.168453	0.105286	0.179732	0.20099	0.210401	0.0853342	0.073443	0.183427	0.158985
206450000us	59.889	57.116	82.767	82.035	47.461	49.795	75.645	71.741	50.991	50.936	29.535	71.226	47.398		0.0395139	0.0312162	0.115524	0.103298	0.163259	0.0921851	0.182939	0.187996	0.214004	0.0814823	0.0745035	0.205124	0.175339
207450000us	59.827	57.401	82.906	82.062	47.178	49.75	74.286	72.671	49.433	50.528	29.256	71.331	47.361		0.0388772	0.0340572	0.116762	0.103544	0.158455	0.0910622	0.169652	0.199032	0.18565	0.0764932	0.0694886	0.20629	0.17471
208450000us	59.72	57.574	82.544	82.328	47.361	49.493	74.879	71.845	50.718	51.068	29.305	70.85	46.73		0.0377785	0.0357818	0.113536	0.105968	0.161562	0.0846491	0.17545	0.18923	0.209036	0.0830964	0.0703694	0.200946	0.163971
209450000us	59.952	57.88	82.897	82.471	46.531	48.684	75.373	73.672	50.703	51.285	30.017	70.935	47.046		0.0401608	0.0388321	0.116682	0.107272	0.147473	0.0644616	0.18028	0.21091	0.208763	0.0857499	0.0831671	0.201891	0.169349
210450000us	59.837	58.053	82.475	82.529	47.363	49.938	75.059	72.653	49.91	50.794	29.574	70.87	46.708		0.0389799	0.0405566	0.112921	0.107801	0.161596	0.0957535	0.17721	0.198818	0.194331	0.0797459	0.0752045	0.201169	0.163597
211450000us	58.62	57.897	81.936	82.31	46.673	49.466	75.034	72.568	50.544	51.03	29.171	71.35	46.899		0.0264829	0.0390016	0.108118	0.105804	0.149883	0.0839754	0.176965	0.19781	0.205869	0.0826317	0.0679608	0.206501	0.166847
212450000us	59.717	57.625	82.803	81.86	47.247	50.26	75.359	71.855	49.897	51.142	29.618	70.707	46.888		0.0377477	0.0362901	0.115844	0.101702	0.159627	0.103789	0.180143	0.189349	0.194094	0.0840013	0.0759953	0.199358	0.16666
213450000us	59.493	58.128	82.361	82.877	46.581	49.045	75.496	72.755	50.773	51.351	30.01	71.198	47.116		0.0354475	0.0413043	0.111905	0.110973	0.148322	0.0734699	0.181483	0.200028	0.210037	0.086557	0.0830413	0.204812	0.17054
214450000us	59.785	57.712	82.733	82.67	46.335	49.255	75.303	73.308	50.862	51.616	29.977	71.115	46.263		0.0384459	0.0371574	0.115221	0.109086	0.144146	0.0787101	0.179596	0.20659	0.211657	0.0897974	0.0824481	0.20389	0.156024
215450000us	60.579	57.486	83.712	82.163	46.796	49.696	74.824	71.788	49.776	50.579	29.071	71.874	46.714		0.0465993	0.0349045	0.123945	0.104464	0.151971	0.0897147	0.174912	0.188554	0.191892	0.0771168	0.0661634	0.212322	0.163699
216450000us	59.309	56.382	82.411	81.109	46.931	49.53	75.271	72.28	50.428	50.983	29.642	70.693	47.478		0.033558	0.0238994	0.112351	0.0948565	0.154263	0.0855724	0.179283	0.194392	0.203758	0.082057	0.0764267	0.199202	0.176701
217450000us	59.585	57.556	82.629	82.264	47.091	49.794	75.262	71.531	51.039	51.203	29.43	71.166	46.952		0.0363922	0.0356023	0.114294	0.105385	0.156979	0.0921602	0.179195	0.185504	0.214878	0.0847472	0.0726162	0.204457	0.167749
218450000us	59.866	56.807	83.071	81.597	48.147	50.841	75.217	71.179	49.947	50.613	29.219	70.908	47.459		0.0392777	0.0281359	0.118233	0.0993049	0.174903	0.118287	0.178755	0.181327	0.195004	0.0775326	0.0688236	0.201591	0.176377
219450000us	60.075	57.45	83.33	82.331	47.336	50.105	74.11	71.896	50.61	50.728	29.18	70.936	46.879		0.0414239	0.0345457	0.120541	0.105996	0.161137	0.0999208	0.167931	0.189835	0.20707	0.0789388	0.0681226	0.201902	0.166507
220450000us	59.116	57.535	82.107	82.081	46.582	49.694	76.2	71.558	50.938	51.162	29.572	70.969	46.875		0.0315762	0.035393	0.109642	0.103717	0.148339	0.0896648	0.188366	0.185825	0.21304	0.0842459	0.0751685	0.202268	0.166439
221450000us	59.637	57.196	82.238	82.121	46.131	49.354	75.826	72.801	50.456	51.405	29.845	71.306	46.58		0.0369262	0.0320137	0.110809	0.104081	0.140683	0.0811806	0.184709	0.200574	0.204268	0.0872173	0.0800755	0.206012	0.161419
222450000us	59.454	57.498	82.338	82.172	46.533	50.1	75.509	72.56	50.3	51.511	29.81	70.705	46.476		0.035047	0.0350241	0.1117	0.104546	0.147507	0.099796	0.18161	0.197715	0.201429	0.0885135	0.0794464	0.199336	0.159649
223450000us	59.146	57.873	82.317	82.373	45.938	49.183	76.011	72.474	50.957	51.229	29.706	71.432	47.065		0.0318843	0.0387623	0.111513	0.106379	0.137407	0.0769135	0.186518	0.196694	0.213386	0.0850651	0.0775771	0.207412	0.169672
224450000us	60.249	58.093	83.257	82.662	47.399	49.943	74.768	72.814	50.969	51.39	29.409	71.503	47.462		0.0432106	0.0409554	0.11989	0.109013	0.162207	0.0958783	0.174365	0.200729	0.213604	0.0870339	0.0722387	0.208201	0.176429
225450000us	59.537	57.743	82.654	82.219	46.661	49.477	75.816	72.695	50.55	51.311	29.839	71.302	47.266		0.0358993	0.0374664	0.114516	0.104975	0.14968	0.0842499	0.184611	0.199317	0.205978	0.0860679	0.0799676	0.205968	0.173093
226450000us	59.966	57.883	82.999	82.707	47.377	50.386	75.071	72.11	50.306	50.834	29.506	70.864	46.528		0.0403046	0.038862	0.117591	0.109423	0.161833	0.106933	0.177327	0.192375	0.201538	0.080235	0.0739822	0.201102	0.160534
227450000us	59.793	57.289	82.616	82.058	47.439	50.416	75.383	72.812	50.418	50.944	29.399	71.077	47.327		0.0385281	0.0329407	0.114178	0.103507	0.162886	0.107681	0.180378	0.200705	0.203576	0.0815801	0.072059	0.203468	0.174131
228450000us	59.53	57.958	82.362	82.511	46.306	49.263	74.871	72.812	50.113	51.191	29.988	71.655	47.168		0.0358274	0.0396096	0.111914	0.107637	0.143654	0.0789098	0.175372	0.200705	0.198025	0.0846005	0.0826458	0.209889	0.171425
229450000us	59.779	57.561	82.9	82.401	47.078	50.214	75.902	72.726	51.044	51.309	30.036	71.663	47.47		0.0383843	0.0356522	0.116709	0.106634	0.156758	0.102641	0.185452	0.199684	0.214969	0.0860434	0.0835086	0.209978	0.176565
230450000us	59.951	57.43	83.02	82.246	47.337	50.294	75.869	72.841	50.506	51.145	29.862	71.445	46.97		0.0401505	0.0343463	0.117778	0.105221	0.161154	0.104637	0.18513	0.201049	0.205178	0.084038	0.0803811	0.207556	0.168056
231450000us	60.345	57.154	83.459	82.099	48.025	50.758	75.82	74.072	51.315	52.151	30.365	71.084	47.99		0.0441964	0.031595	0.121691	0.103881	0.172833	0.116216	0.184651	0.215656	0.219901	0.0963395	0.0894221	0.203546	0.185414
232450000us	59.835	57.779	83.016	82.57	47.49	50.33	75.755	72.766	50.376	51.18	29.792	71.392	46.489		0.0389594	0.0378253	0.117743	0.108174	0.163751	0.105535	0.184015	0.200159	0.202812	0.084466	0.0791229	0.206968	0.15987
233450000us	59.7	57.237	82.966	81.853	47.321	50.869	75.712	72.107	49.986	50.745	29.432	70.988	47.222		0.0375731	0.0324224	0.117297	0.101639	0.160883	0.118985	0.183595	0.192339	0.195714	0.0791467	0.0726521	0.20248	0.172344
234450000us	59.903	57.63	82.956	82.329	47.486	51.012	74.664	73.597	51.397	51.432	30.021	71.682	46.893		0.0396576	0.03634	0.117208	0.105978	0.163683	0.122554	0.173348	0.21002	0.221393	0.0875475	0.083239	0.210189	0.166745
235450000us	59.742	57.558	82.526	82.536	47.056	49.928	75.069	72.677	49.761	50.669	29.243	70.827	46.81		0.0380044	0.0356223	0.113376	0.107864	0.156384	0.095504	0.177308	0.199103	0.191619	0.0782174	0.069255	0.200691	0.165333
236450000us	59.356	56.804	82.296	81.748	47.612	50.954	75.301	72.136	51.455	50.87	29.225	71.191	46.867		0.0340407	0.028106	0.111326	0.100681	0.165822	0.121106	0.179576	0.192683	0.222449	0.0806752	0.0689314	0.204735	0.166303
237450000us	59.654	58.171	82.619	82.709	47.389	50.255	75.534	72.621	49.749	50.933	29.688	71.746	47.188		0.0371007	0.0417329	0.114205	0.109441	0.162037	0.103664	0.181854	0.198438	0.191401	0.0814456	0.0772535	0.2109	0.171766
238450000us	60.147	57.851	83.03	82.574	47.482	51.109	75.354	73.44	50.897	51.152	29.679	71.563	46.133		0.0421632	0.038543	0.117867	0.108211	0.163616	0.124974	0.180094	0.208157	0.212294	0.0841236	0.0770918	0.208867	0.153812
239450000us	59.417	57.649	82.427	82.334	46.883	49.795	75.222	73.289	50.72	51.312	29.776	70.614	46.437		0.0346671	0.0365294	0.112493	0.106023	0.153448	0.0921851	0.178804	0.206365	0.209072	0.0860801	0.0788353	0.198325	0.158985
240450000us	60.027	58.189	82.968	82.74	47.766	51.469	75.206	73.493	50.364	51.186	29.483	72.007	46.929		0.040931	0.0419123	0.117315	0.109724	0.168436	0.133958	0.178647	0.208786	0.202593	0.0845393	0.0735688	0.2138	0.167358
241450000us	59.576	57.953	82.425	82.805	47.791	51.039	75.863	72.398	49.586	50.852	29.469	70.804	46.802		0.0362998	0.0395598	0.112476	0.110317	0.168861	0.123228	0.185071	0.195792	0.188434	0.0804551	0.0733172	0.200435	0.165197
242450000us	59.959	57.956	82.849	82.292	46.776	49.73	75.028	73.475	51.239	51.385	29.282	70.915	46.669		0.0402327	0.0395897	0.116254	0.10564	0.151632	0.0905631	0.176907	0.208572	0.218518	0.0869727	0.069956	0.201669	0.162933
243450000us	60.009	58.315	82.813	83.087	48.202	51.26	75.732	73.235	50.567	51.246	29.773	70.815	47.161		0.0407461	0.0431684	0.115933	0.112887	0.175837	0.128742	0.18379	0.205724	0.206288	0.085273	0.0787813	0.200558	0.171306
244450000us	59.993	57.566	82.831	82.198	47.069	50.204	75.526	72.945	50.732	51.144	29.559	70.959	46.881		0.0405818	0.035702	0.116094	0.104783	0.156605	0.102391	0.181776	0.202283	0.209291	0.0840258	0.0749348	0.202157	0.166541
245450000us	59.974	58.01	82.892	82.829	47.059	51.077	76.226	73.362	50.685	51.214	29.321	70.76	47.069		0.0403867	0.040128	0.116638	0.110535	0.156435	0.124176	0.18862	0.207231	0.208435	0.0848817	0.070657	0.199947	0.169741
246450000us	59.569	58.068	82.771	82.774	47.79	51.752	75.793	72.808	50.049	51.145	29.624	70.661	47.005		0.0362279	0.0407062	0.115559	0.110034	0.168844	0.141019	0.184387	0.200657	0.196861	0.084038	0.0761032	0.198847	0.168651
247450000us	59.841	57.535	83.094	82.32	47.351	50.37	74.945	72.404	50.765	50.955	29.399	72.147	47.444		0.039021	0.035393	0.118438	0.105895	0.161392	0.106533	0.176095	0.195863	0.209891	0.0817146	0.072059	0.215355	0.176122
248450000us	59.549	57.632	82.777	82.564	47.636	50.492	75.578	72.067	51.064	50.821	28.97	71.328	46.868		0.0360225	0.0363599	0.115613	0.10812	0.16623	0.109578	0.182284	0.191865	0.215333	0.0800761	0.064348	0.206257	0.16632
249450000us	60.292	56.668	83.304	81.448	47.618	51.43	75.81	73.386	50.914	51.244	29.79	71.149	46.313		0.0436522	0.0267503	0.120309	0.0979467	0.165924	0.132984	0.184553	0.207516	0.212603	0.0852486	0.0790869	0.204268	0.156875
250450000us	60.198	57.448	83.219	82.134	48.058	51.277	74.41	73.904	51.001	51.522	29.52	70.984	46.603		0.0426869	0.0345257	0.119552	0.1042	0.173393	0.129166	0.170864	0.213663	0.214186	0.088648	0.0742338	0.202435	0.16181
251450000us	59.803	57.309	82.796	82.174	47.816	51.07	74.916	73.273	51.018	51.243	29.718	71.345	46.39		0.0386308	0.0331401	0.115782	0.104565	0.169285	0.124001	0.175812	0.206175	0.214496	0.0852363	0.0777928	0.206445	0.158185
252450000us	59.686	57.237	83.101	82.076	47.514	50.882	75.291	72.668	50.74	51.323	29.704	70.626	46.89		0.0374293	0.0324224	0.1185	0.103671	0.164159	0.11931	0.179478	0.198996	0.209436	0.0862146	0.0775411	0.198458	0.166694
253450000us	58.985	57.411	81.985	82.108	47.309	51.058	75.54	72.323	49.606	50.69	29.555	71.008	47.174		0.030231	0.0341569	0.108554	0.103963	0.160679	0.123702	0.181913	0.194902	0.188798	0.0784742	0.0748629	0.202702	0.171527
254450000us	60.204	58.131	83.158	82.815	47.329	51.383	75.589	73.074	50.138	50.998	29.735	70.398	47.555		0.0427485	0.0413342	0.119008	0.110408	0.161018	0.131812	0.182392	0.203814	0.19848	0.0822404	0.0780983	0.195925	0.178011
255450000us	59.021	57.307	81.961	82.005	47.29	51.116	75.188	72.178	50.901	51.035	28.85	70.312	46.723		0.0306007	0.0331202	0.10834	0.103024	0.160356	0.125149	0.178471	0.193182	0.212366	0.0826929	0.0621911	0.19497	0.163852
256450000us	60.1	57.243	83.048	82.144	46.214	49.571	76.922	73.859	50.691	51.761	30.374	71.064	46.414		0.0416806	0.0324822	0.118028	0.104291	0.142092	0.0865955	0.195425	0.213129	0.208545	0.0915705	0.0895839	0.203324	0.158594
257450000us	59.806	58.006	82.695	83.283	47.417	51.357	74.969	73.671	51.03	51.423	29.755	70.9	47.259		0.0386616	0.0400881	0.114882	0.114674	0.162512	0.131163	0.17633	0.210898	0.214714	0.0874374	0.0784578	0.201502	0.172974
258450000us	59.674	57.178	82.952	82.128	46.716	50.508	75.707	73.133	50.058	51.305	29.413	72.328	47.659		0.0373061	0.0318342	0.117172	0.104145	0.150613	0.109977	0.183546	0.204514	0.197024	0.0859945	0.0723106	0.217366	0.179781
259450000us	59.89	58.157	83.024	82.726	48.304	51.453	74.729	73.32	51.625	51.652	29.679	70.882	46.929		0.0395241	0.0415934	0.117814	0.109596	0.177568	0.133558	0.173983	0.206733	0.225543	0.0902377	0.0770918	0.201302	0.167358
260450000us	59.49	57.549	82.704	82.352	47.366	50.77	75.068	73.113	50.515	51.255	29.515	71.569	47.536		0.0354167	0.0355325	0.114962	0.106187	0.161647	0.116515	0.177298	0.204277	0.205341	0.0853831	0.074144	0.208934	0.177688
261450000us	60.672	57.368	83.297	82.039	47.174	50.534	76.297	72.771	51.387	51.567	29.776	71.457	46.736		0.0475543	0.0337283	0.120247	0.103334	0.158387	0.110626	0.189314	0.200218	0.221211	0.0891983	0.0788353	0.20769	0.164074
262450000us	60.443	57.982	83.332	82.729	47.496	51.339	76.415	71.649	49.916	50.973	29.41	71.679	46.478		0.0452027	0.0398489	0.120559	0.109624	0.163853	0.130714	0.190468	0.186904	0.19444	0.0819347	0.0722567	0.210156	0.159683
263450000us	60.955	57.77	83.928	82.795	47.755	51.251	74.87	72.574	51.443	50.876	29.614	71.151	47.381		0.0504603	0.0377356	0.12587	0.110225	0.16825	0.128518	0.175362	0.197881	0.22223	0.0807486	0.0759234	0.20429	0.17505
264450000us	59.996	57.729	82.736	82.66	47.175	51.528	76.009	72.116	50.766	51.109	29.625	71.846	47.426		0.0406126	0.0373269	0.115247	0.108995	0.158404	0.13543	0.186498	0.192446	0.209909	0.0835978	0.0761211	0.212011	0.175816
265450000us	59.511	56.904	82.797	81.743	47.45	51.671	74.697	72.957	50.003	50.768	29.178	70.631	46.577		0.0356323	0.0291029	0.115791	0.100636	0.163072	0.138998	0.173671	0.202425	0.196023	0.079428	0.0680866	0.198514	0.161368
266450000us	59.811	57.544	82.665	82.575	47.852	51.334	74.864	73.464	51.242	51.059	29.148	71.578	47.988		0.0387129	0.0354827	0.114615	0.10822	0.169896	0.130589	0.175303	0.208442	0.218572	0.0829864	0.0675474	0.209034	0.18538
267450000us	59.554	57.912	82.585	82.62	47.476	51.132	74.696	73.308	51.081	51.124	29.541	71.582	47.029		0.0360739	0.0391511	0.113902	0.10863	0.163514	0.125548	0.173661	0.20659	0.215642	0.0837812	0.0746113	0.209078	0.16906
268450000us	60.298	58.025	83.06	82.819	46.94	50.169	75.956	73.203	50.062	50.929	29.559	70.823	47.121		0.0437138	0.0402775	0.118135	0.110444	0.154415	0.101518	0.18598	0.205345	0.197097	0.0813967	0.0749348	0.200647	0.170625
269450000us	60.057	58.331	82.784	83.344	46.929	50.744	75.213	72.518	51.282	51.622	29.846	71.186	47.738		0.041239	0.0433279	0.115675	0.11523	0.154229	0.115866	0.178716	0.197216	0.2193	0.0898708	0.0800935	0.204679	0.181125
270450000us	60.364	56.547	83.251	81.843	47.785	51.179	74.952	71.182	49.38	49.725	28.356	71.688	48.04		0.0443915	0.0255442	0.119837	0.101547	0.168759	0.126721	0.176164	0.181363	0.184685	0.066674	0.0533118	0.210256	0.186265
271450000us	60.187	57.818	83.46	82.667	48.059	51.635	74.928	71.976	49.397	50.301	29.108	71.318	47.292		0.0425739	0.0382141	0.1217	0.109059	0.17341	0.1381	0.175929	0.190785	0.184995	0.0737174	0.0668284	0.206146	0.173536
272450000us	59.075	57.019	81.916	81.726	46.909	50.904	76.209	71.971	49.134	50.856	29.752	71.056	46.499		0.0311552	0.0302493	0.107939	0.100481	0.153889	0.119859	0.188454	0.190725	0.180208	0.080504	0.0784039	0.203235	0.16004
273450000us	60.587	58.863	83.499	83.874	46.599	50.576	75.469	72.976	50.206	51.117	29.513	71.184	47.188		0.0466814	0.0486311	0.122047	0.120061	0.148627	0.111674	0.181219	0.202651	0.199718	0.0836956	0.074108	0.204657	0.171766
274450000us	60.224	57.979	83.541	82.533	47.302	51.582	75.168	73.714	50.696	51.241	30.044	71.928	47.627		0.0429539	0.039819	0.122421	0.107837	0.16056	0.136777	0.178276	0.211408	0.208636	0.0852119	0.0836524	0.212922	0.179236
275450000us	60.056	58.427	83.177	83.336	47.795	51.452	75.449	72.272	50.454	50.775	29.483	72.473	47.19		0.0412288	0.0442848	0.119177	0.115157	0.168928	0.133533	0.181023	0.194297	0.204231	0.0795136	0.0735688	0.218977	0.1718
276450000us	60.257	57.759	83.183	82.854	46.147	51.105	75.761	72.273	50.395	50.662	29.136	71.351	46.935		0.0432928	0.0376259	0.119231	0.110763	0.140955	0.124874	0.184074	0.194309	0.203158	0.0781318	0.0673317	0.206512	0.16746
277450000us	60.165	58.437	83.146	83.146	46.484	50.445	75.723	72.998	50.752	50.842	29.283	71.49	47.566		0.042348	0.0443845	0.118901	0.113425	0.146675	0.108405	0.183702	0.202912	0.209655	0.0803329	0.0699739	0.208056	0.178198
278450000us	60.343	57.112	82.944	82.102	47.738	51.62	75.533	72.993	50.784	51.054	29.534	71.892	47.061		0.0441759	0.0311763	0.117101	0.103908	0.167961	0.137726	0.181844	0.202853	0.210237	0.0829252	0.0744855	0.212522	0.169604
279450000us	60.117	58.091	83.063	82.79	47.267	51.354	76.016	72.081	49.982	50.636	29.258	71.676	46.738		0.0418551	0.0409354	0.118161	0.11018	0.159966	0.131088	0.186567	0.192031	0.195641	0.0778139	0.0695246	0.210123	0.164108
280450000us	61.037	57.91	84.161	82.738	47.045	51.071	75.843	72.629	50.048	50.703	29.301	72.234	47.358		0.0513023	0.0391311	0.127947	0.109706	0.156198	0.124026	0.184875	0.198533	0.196842	0.0786331	0.0702975	0.216321	0.174659
281450000us	60.313	58.28	83.248	83.134	46.419	50.113	75.89	73.113	50.057	51.436	29.827	71.14	47.411		0.0438678	0.0428195	0.11981	0.113316	0.145572	0.10012	0.185335	0.204277	0.197006	0.0875964	0.079752	0.204168	0.175561
282450000us	60.336	58.376	83.422	83.226	46.913	50.97	75.7	72.966	50.235	51.47	29.863	71.824	47.444		0.044104	0.0437764	0.121361	0.114154	0.153957	0.121506	0.183477	0.202532	0.200246	0.0880121	0.080399	0.211767	0.176122
283450000us	59.83	57.554	82.522	82.832	47.622	51.815	75.692	72.804	50.158	51.208	29.844	71.231	46.974		0.038908	0.0355824	0.11334	0.110563	0.165992	0.142592	0.183399	0.20061	0.198844	0.0848084	0.0800575	0.205179	0.168124
284450000us	59.943	57.515	82.968	82.326	46.327	50.685	75.136	73.251	50.177	50.956	29.418	71.703	47.288		0.0400684	0.0351936	0.117315	0.10595	0.14401	0.114394	0.177963	0.205914	0.19919	0.0817269	0.0724005	0.210423	0.173467
285450000us	59.983	58.477	82.983	83.232	47.02	51.033	76.11	73.288	51.433	51.493	29.69	71.203	47.118		0.0404791	0.0447833	0.117449	0.114209	0.155773	0.123078	0.187486	0.206353	0.222048	0.0882934	0.0772895	0.204868	0.170574
286450000us	60.397	58.072	83.381	82.868	46.854	50.951	74.768	72.499	50.128	50.66	29.008	71.646	47.159		0.0447304	0.040746	0.120995	0.110891	0.152956	0.121032	0.174365	0.196991	0.198298	0.0781073	0.065031	0.209789	0.171272
287450000us	60.296	57.391	83.25	82.393	47.798	51.216	76.738	72.978	51.35	51.747	30.191	71.247	47.375		0.0436932	0.0339575	0.119828	0.106561	0.168979	0.127644	0.193626	0.202675	0.220538	0.0913993	0.0862946	0.205357	0.174948
288450000us	60.085	58.13	82.943	82.936	46.941	50.302	76.338	73.403	51.7	51.929	30.251	71.052	47.509		0.0415265	0.0413242	0.117092	0.111511	0.154432	0.104837	0.189715	0.207718	0.226908	0.0936249	0.0873731	0.203191	0.177228
289450000us	60.576	57.708	83.303	82.695	47.061	50.652	75.645	73.188	50.441	50.99	29.605	71.887	47.868		0.0465685	0.0371175	0.1203	0.109314	0.156469	0.11357	0.182939	0.205167	0.203995	0.0821426	0.0757617	0.212467	0.183338
290450000us	60.495	57.604	83.552	82.646	47.342	51.647	76.233	72.163	49.629	50.7	29.104	71.117	46.723		0.0457367	0.0360808	0.122519	0.108867	0.161239	0.138399	0.188689	0.193004	0.189217	0.0785965	0.0667565	0.203913	0.163852
291450000us	61.137	57.955	83.825	82.857	47.703	51.955	77.238	72.648	51.281	51.807	30.054	71.652	47.488		0.0523292	0.0395797	0.124952	0.110791	0.167367	0.146085	0.198515	0.198759	0.219282	0.092133	0.0838321	0.209856	0.176871
292450000us	60.176	58.847	83.256	83.582	47.074	51.335	75.775	72.63	50.381	51.056	29.268	72.448	46.92		0.042461	0.0484716	0.119881	0.117399	0.15669	0.130614	0.184211	0.198545	0.202903	0.0829497	0.0697043	0.218699	0.167205
293450000us	60.543	58.325	83.856	82.896	46.977	51.267	75.445	72.511	50.507	50.964	29.541	72.246	47.889		0.0462296	0.0432681	0.125229	0.111146	0.155043	0.128917	0.180984	0.197133	0.205196	0.0818247	0.0746113	0.216455	0.183695
294450000us	60.689	58.046	83.535	82.998	47.127	51.639	75.097	74.119	51.825	52.023	29.452	71.143	46.744		0.0477288	0.0404869	0.122368	0.112076	0.15759	0.1382	0.177581	0.216214	0.229182	0.0947743	0.0730116	0.204201	0.16421
295450000us	60.087	57.624	83.335	82.437	46.628	50.154	75.865	73.26	51.072	51.416	29.841	70.811	47.745		0.0415471	0.0362802	0.120586	0.106962	0.149119	0.101144	0.18509	0.206021	0.215478	0.0873518	0.0800036	0.200513	0.181245
296450000us	59.749	57.784	82.742	82.773	47.443	51.987	76.478	73.52	51.103	51.443	29.764	71.957	47.283		0.0380763	0.0378751	0.115301	0.110025	0.162954	0.146884	0.191084	0.209106	0.216043	0.087682	0.0786196	0.213244	0.173382
297450000us	59.845	57.963	82.629	83.304	48.119	52.142	75.336	73.506	50.523	51.184	29.732	71.469	47.666		0.0390621	0.0396595	0.114294	0.114865	0.174428	0.150751	0.179918	0.20894	0.205487	0.0845149	0.0780444	0.207823	0.1799
298450000us	61.223	57.082	84.333	82.331	46.963	51.867	76.719	72.686	50.529	51.063	29.608	71.176	46.858		0.0532123	0.0308773	0.12948	0.105996	0.154806	0.143889	0.19344	0.19921	0.205596	0.0830353	0.0758156	0.204568	0.16615
299450000us	60.175	57.794	83.399	82.67	46.918	50.899	75.393	72.393	51.477	50.811	29.544	71.629	47.56		0.0424507	0.0379748	0.121156	0.109086	0.154042	0.119734	0.180476	0.195733	0.222849	0.0799538	0.0746652	0.2096	0.178096
300450000us	60.49	57.562	83.287	82.638	46.92	50.863	75.847	73.297	50.841	51.36	29.986	71.039	47.115		0.0456854	0.0356621	0.120158	0.108794	0.154076	0.118836	0.184914	0.20646	0.211274	0.086667	0.0826099	0.203046	0.170523
301450000us	59.931	57.858	83.318	82.649	48.559	52.835	75.959	72.781	49.784	50.994	29.357	71.175	46.662		0.0399452	0.0386128	0.120434	0.108895	0.181897	0.168044	0.18601	0.200337	0.192038	0.0821915	0.071304	0.204557	0.162814
302450000us	61.297	58.686	84.282	83.863	47.525	51.407	74.597	73.77	50.272	51.309	29.702	71.063	47.04		0.0539722	0.0468667	0.129025	0.119961	0.164345	0.13241	0.172693	0.212073	0.200919	0.0860434	0.0775052	0.203313	0.169247
303450000us	60.5	58.163	83.67	83.169	48.337	52.639	75.845	74.026	51.851	51.593	29.93	71.841	47.386		0.045788	0.0416532	0.123571	0.113635	0.178129	0.163153	0.184895	0.21511	0.229656	0.0895162	0.0816033	0.211956	0.175135
304450000us	59.897	57.942	82.685	82.74	47.383	51.735	75.507	72.945	50.778	51.096	29.291	71.75	47.951		0.039596	0.0394501	0.114793	0.109724	0.161935	0.140595	0.18159	0.202283	0.210128	0.0834388	0.0701177	0.210945	0.18475
305450000us	60.143	57.95	83.135	82.881	46.67	50.474	75.633	72.365	51.416	51.364	29.557	71.223	47.26		0.0421221	0.0395299	0.118803	0.111009	0.149832	0.109129	0.182822	0.195401	0.221739	0.0867159	0.0748989	0.20509	0.172991
306450000us	60.023	58.136	83.075	83.141	47.107	51.852	75.303	72.341	50.674	50.762	29.068	71.554	47.487		0.0408899	0.041384	0.118268	0.113379	0.15725	0.143515	0.179596	0.195116	0.208235	0.0793546	0.0661095	0.208767	0.176854
307450000us	60.662	58.499	83.699	83.243	47.336	51.12	75.463	72.621	51.252	51.339	29.589	71.447	47.232		0.0474516	0.0450026	0.123829	0.114309	0.161137	0.125249	0.18116	0.198438	0.218754	0.0864102	0.0754741	0.207579	0.172514
308450000us	60.067	57.686	83.491	82.888	47.428	51.212	75.84	72.508	51.229	51.32	29.729	71.779	47.534		0.0413417	0.0368982	0.121976	0.111073	0.162699	0.127544	0.184846	0.197098	0.218336	0.0861779	0.0779905	0.211267	0.177654
309450000us	60.012	58.301	83.267	83.164	48.431	52.659	76.466	73.165	51.47	51.566	29.636	71.858	47.695		0.0407769	0.0430288	0.11998	0.113589	0.179724	0.163652	0.190967	0.204894	0.222722	0.089186	0.0763189	0.212144	0.180394
310450000us	60.03	58.395	82.832	83.391	46.994	51.83	76.007	73.924	51.603	51.69	29.999	71.577	47.604		0.0409618	0.0439658	0.116103	0.115658	0.155332	0.142966	0.186479	0.2139	0.225142	0.0907023	0.0828435	0.209023	0.178845
311450000us	59.893	58.038	83.088	82.933	46.954	50.805	76.342	72.616	50.285	51.103	29.334	71.904	47.434		0.039555	0.0404071	0.118384	0.111483	0.154653	0.117388	0.189754	0.198379	0.201156	0.0835244	0.0708906	0.212655	0.175952
312450000us	60.799	57.988	83.467	82.986	46.881	51.38	76.464	72.905	51.741	51.804	30.185	72.495	47.224		0.0488584	0.0399087	0.121762	0.111966	0.153414	0.131737	0.190947	0.201808	0.227654	0.0920963	0.0861868	0.219221	0.172378
313450000us	60.072	58.499	83.036	83.052	47.393	51.479	75.256	72.87	51.135	51.282	29.82	71.82	47.075		0.041393	0.0450026	0.117921	0.112568	0.162105	0.134207	0.179136	0.201393	0.216625	0.0857132	0.0796261	0.211722	0.169843
314450000us	60.668	58.347	83.494	83.442	47.3	51.735	76.783	73.308	51.542	51.76	30.274	72.216	46.841		0.0475132	0.0434874	0.122003	0.116123	0.160526	0.140595	0.194066	0.20659	0.224032	0.0915583	0.0877865	0.216121	0.16586
315450000us	60.201	58.231	83.23	83.415	47.023	50.808	75.768	73.733	50.907	51.48	30.086	71.658	47.499		0.0427177	0.042331	0.11965	0.115877	0.155824	0.117463	0.184142	0.211634	0.212476	0.0881344	0.0844073	0.209923	0.177058
316450000us	60.718	58.019	83.532	83.03	47.889	52.04	75.847	72.804	50.996	51.18	29.922	71.791	47.888		0.0480266	0.0402177	0.122341	0.112368	0.170524	0.148206	0.184914	0.20061	0.214095	0.084466	0.0814595	0.2114	0.183678
317450000us	60.126	58.118	83.194	82.65	47.516	51.497	75.956	73.491	50.937	51.693	29.64	72.006	47.6		0.0419476	0.0412046	0.119329	0.108904	0.164193	0.134656	0.18598	0.208762	0.213022	0.090739	0.0763908	0.213789	0.178777
318450000us	60.608	57.84	83.387	83.12	47.04	51.888	76.468	73.304	51.234	51.612	29.996	70.579	47.716		0.0468971	0.0384334	0.121049	0.113188	0.156113	0.144413	0.190986	0.206543	0.218427	0.0897485	0.0827896	0.197936	0.180751
319450000us	61.101	58.653	83.698	83.485	47.466	51.028	75.853	72.936	51.321	51.463	29.854	71.699	47.76		0.0519595	0.0465377	0.123821	0.116515	0.163344	0.122953	0.184973	0.202176	0.22001	0.0879265	0.0802373	0.210378	0.1815
320450000us	59.807	58.105	82.735	83.481	46.992	51.566	75.967	73.039	50.941	51.764	29.876	71.674	47.511		0.0386718	0.041075	0.115238	0.116479	0.155298	0.136378	0.186088	0.203398	0.213094	0.0916072	0.0806327	0.2101	0.177262
321450000us	61.074	57.523	83.948	82.472	47.234	52.039	75.925	73.106	51.533	51.523	29.974	72.853	47.766		0.0516823	0.0352734	0.126049	0.107281	0.159406	0.148181	0.185677	0.204194	0.223868	0.0886602	0.0823942	0.223198	0.181602
322450000us	60.957	58.609	83.905	83.398	47.162	51.424	75.859	73.799	51.261	51.68	29.848	71.699	47.412		0.0504808	0.0460991	0.125665	0.115722	0.158184	0.132835	0.185032	0.212417	0.218918	0.09058	0.0801294	0.210378	0.175578
323450000us	61.18	57.82	83.824	83.023	47.482	51.698	76.477	73.245	51.434	51.465	30.091	71.125	47.635		0.0527707	0.038234	0.124943	0.112304	0.163616	0.139672	0.191074	0.205843	0.222067	0.087951	0.0844972	0.204001	0.179373
324450000us	60.331	57.917	83.351	83.009	48.055	52.597	76.453	72.825	50.7	51.175	29.614	71.05	47.375		0.0440526	0.0392009	0.120728	0.112176	0.173342	0.162105	0.19084	0.200859	0.208708	0.0844048	0.0759234	0.203168	0.174948
325450000us	60.323	58.055	82.972	82.965	47.145	51.687	75.336	72.656	50.844	51.223	29.513	71.837	47.007		0.0439705	0.0405766	0.11735	0.111775	0.157895	0.139397	0.179918	0.198854	0.211329	0.0849918	0.074108	0.211911	0.168685
326450000us	60.584	57.614	83.651	82.743	47.493	52.09	76.112	72.617	50.119	50.716	29.255	70.747	47.175		0.0466506	0.0361805	0.123402	0.109751	0.163802	0.149454	0.187505	0.198391	0.198135	0.0787921	0.0694707	0.199802	0.171544
327450000us	59.671	58.154	82.689	82.926	48.173	52.399	75.55	73.059	51.03	51.318	29.626	72.05	47.324		0.0372753	0.0415635	0.114828	0.11142	0.175345	0.157165	0.182011	0.203636	0.214714	0.0861535	0.0761391	0.214277	0.17408
328450000us	60.169	58.691	83.162	83.503	47.757	52.594	76.087	73.518	50.827	51.661	29.759	71.656	47.008		0.0423891	0.0469165	0.119044	0.116679	0.168283	0.16203	0.187261	0.209082	0.21102	0.0903477	0.0785297	0.2099	0.168702
329450000us	60.316	58.096	83.296	83.068	47.471	52.231	75.887	73.073	50.853	51.371	29.773	72.117	47.53		0.0438986	0.0409853	0.120238	0.112714	0.163429	0.152972	0.185306	0.203802	0.211493	0.0868015	0.0787813	0.215022	0.177586
330450000us	60.624	57.842	83.598	82.855	46.841	51.094	75.607	72.016	50.595	50.753	28.97	71.234	46.779		0.0470614	0.0384533	0.122929	0.110772	0.152735	0.1246	0.182568	0.191259	0.206797	0.0792445	0.064348	0.205212	0.164805
331450000us	60.376	57.749	83.331	82.664	47.817	52.856	76.909	73.266	50.269	51.526	30.239	71.871	47.475		0.0445147	0.0375262	0.12055	0.109031	0.169302	0.168568	0.195298	0.206092	0.200864	0.0886969	0.0871574	0.212289	0.17665
332450000us	60.885	58.434	84.033	83.256	47.64	52.409	76.006	73.451	50.656	51.473	29.869	71.052	48.008		0.0497415	0.0443546	0.126806	0.114428	0.166297	0.157414	0.186469	0.208287	0.207908	0.0880488	0.0805069	0.203191	0.18572
333450000us	60.433	57.086	83.582	82.185	47.735	52.665	76.674	73.148	51.918	51.859	30.036	71.548	46.526		0.0451	0.0309171	0.122787	0.104665	0.16791	0.163802	0.193	0.204692	0.230875	0.0927689	0.0835086	0.208701	0.1605
334450000us	60.347	57.188	83.318	82.341	46.878	51.828	76.155	73.018	51.511	51.685	29.891	71.275	47.783		0.0442169	0.0319339	0.120434	0.106087	0.153363	0.142916	0.187926	0.203149	0.223468	0.0906412	0.0809023	0.205668	0.181891
335450000us	60.406	57.76	83.305	82.983	47.397	51.341	76.803	73.83	51.249	51.977	30.399	72.392	48.707		0.0448228	0.0376359	0.120318	0.111939	0.162173	0.130764	0.194262	0.212785	0.2187	0.0942118	0.0900333	0.218077	0.197616
336450000us	60.93	57.954	84.038	83.065	47.781	52.365	76.002	73.427	50.462	51.632	30.354	71.663	47.211		0.0502036	0.0395698	0.126851	0.112687	0.168691	0.156316	0.18643	0.208003	0.204377	0.0899931	0.0892244	0.209978	0.172157
337450000us	61.016	57.951	84.365	82.918	48.246	52.835	76.944	75.115	51.467	52.479	30.417	71.437	47.331		0.0510867	0.0395399	0.129765	0.111347	0.176584	0.168044	0.19564	0.228033	0.222667	0.10035	0.0903568	0.207468	0.174199
338450000us	60.807	58.758	83.225	84.037	47.764	52.557	75.453	71.587	50.721	50.615	29.118	71.824	47.011		0.0489405	0.0475844	0.119605	0.121547	0.168402	0.161107	0.181062	0.186169	0.20909	0.0775571	0.0670082	0.211767	0.168753
339450000us	60.463	57.946	83.245	82.806	47.502	52.051	75.792	73.343	50.871	51.716	29.769	71.976	47.497		0.0454081	0.03949	0.119783	0.110326	0.163955	0.148481	0.184377	0.207006	0.21182	0.0910203	0.0787094	0.213455	0.177024
340450000us	60.05	57.328	83.122	82.265	47.345	51.957	76.253	73.288	50.8	51.11	29.641	71.677	46.899		0.0411671	0.0333295	0.118687	0.105394	0.16129	0.146135	0.188884	0.206353	0.210528	0.08361	0.0764087	0.210134	0.166847
341450000us	60.719	58.525	83.943	83.434	48.044	52.465	75.929	73.096	51.033	51.471	29.646	71.381	47.455		0.0480369	0.0452617	0.126004	0.11605	0.173155	0.158811	0.185716	0.204075	0.214769	0.0880244	0.0764986	0.206845	0.176309
342450000us	60.373	58.661	83.383	83.354	46.392	51.602	77.21	73.599	52.247	52.279	30.379	71.772	47.347		0.0444839	0.0466175	0.121013	0.115321	0.145114	0.137276	0.198241	0.210044	0.236862	0.0979047	0.0896738	0.211189	0.174471
343450000us	60.416	58.077	83.462	83.125	46.996	51.615	76.463	73.932	52.124	52.477	30.053	72.769	47.721		0.0449255	0.0407959	0.121717	0.113234	0.155366	0.137601	0.190937	0.213995	0.234624	0.100326	0.0838141	0.222265	0.180836
344450000us	60.352	57.966	83.242	82.635	47.99	53.108	76.611	73.75	50.36	51.813	29.871	71.748	47.898		0.0442683	0.0396894	0.119757	0.108767	0.172238	0.174857	0.192384	0.211835	0.202521	0.0922064	0.0805428	0.210922	0.183848
345450000us	60.778	58.19	83.392	83.277	47.165	51.863	75.736	72.788	50.928	51.011	29.573	71.822	47.424		0.0486427	0.0419223	0.121093	0.114619	0.158235	0.143789	0.183829	0.20042	0.212858	0.0823994	0.0751865	0.211745	0.175782
346450000us	61.185	58.379	83.883	83.02	48.492	52.817	76.885	73.442	50.026	51.45	30.043	71.489	47.683		0.0528221	0.0438064	0.125469	0.112276	0.18076	0.167595	0.195063	0.208181	0.196442	0.0877676	0.0836344	0.208045	0.180189
347450000us	60.905	58.043	83.718	83.09	47.127	51.431	76.737	73.348	50.739	51.493	29.568	72.722	48.064		0.0499469	0.040457	0.123999	0.112914	0.15759	0.133009	0.193616	0.207065	0.209418	0.0882934	0.0750966	0.221743	0.186673
348450000us	60.616	58.003	83.601	83.161	47.301	52.044	76.345	73.001	49.6	51.264	29.497	72.222	47.688		0.0469792	0.0400582	0.122956	0.113562	0.160543	0.148306	0.189784	0.202948	0.188689	0.0854931	0.0738204	0.216188	0.180275
349450000us	60.691	58.174	83.628	82.884	48.045	52.694	76.313	73.635	51.961	51.735	29.882	72.739	47.664		0.0477494	0.0417628	0.123197	0.111037	0.173172	0.164526	0.189471	0.210471	0.231657	0.0912526	0.0807405	0.221932	0.179866
350450000us	61.358	58.562	84.414	83.476	47.279	51.596	75.556	73.928	50.113	51.157	29.856	72.581	47.42		0.0545986	0.0456306	0.130202	0.116433	0.16017	0.137127	0.182069	0.213948	0.198025	0.0841847	0.0802732	0.220176	0.175714
351450000us	60.15	58.019	83.497	82.541	48.212	52.298	76.655	73.517	50.691	51.563	30.164	72.06	47.215		0.042194	0.0402177	0.122029	0.10791	0.176007	0.154644	0.192815	0.209071	0.208545	0.0891493	0.0858093	0.214388	0.172225
352450000us	60.695	58.393	83.547	83.45	47.136	52.114	77.103	72.644	50.921	51.507	29.806	72.39	47.858		0.0477904	0.0439459	0.122475	0.116196	0.157742	0.150053	0.197195	0.198711	0.21273	0.0884646	0.0793745	0.218054	0.183168
353450000us	60.592	58.554	83.327	83.802	47.49	52.031	75.299	74.542	50.942	51.68	29.602	71.734	47.597		0.0467328	0.0455508	0.120514	0.119405	0.163751	0.147982	0.179556	0.221233	0.213113	0.09058	0.0757077	0.210767	0.178726
354450000us	60.841	58.27	83.437	82.99	47.588	52.413	76.275	73.985	49.938	51.611	29.589	71.978	47.712		0.0492897	0.0427198	0.121495	0.112003	0.165415	0.157514	0.189099	0.214624	0.194841	0.0897363	0.0754741	0.213478	0.180683
355450000us	60.629	58.588	83.892	83.406	48.408	53.166	75.752	73.317	51.188	51.32	29.849	71.845	47.408		0.0471127	0.0458898	0.125549	0.115795	0.179334	0.176304	0.183986	0.206697	0.21759	0.0861779	0.0801474	0.212	0.17551
356450000us	60.624	57.45	83.586	82.449	47.546	52.52	76.213	73.419	50.709	51.823	29.866	71.464	47.147		0.0470614	0.0345457	0.122822	0.107071	0.164702	0.160184	0.188493	0.207908	0.208872	0.0923287	0.080453	0.207767	0.171068
357450000us	60.712	58.049	83.456	82.814	47.526	52.289	76.526	72.845	50.865	51.201	29.582	72.096	47.706		0.047965	0.0405168	0.121664	0.110399	0.164362	0.15442	0.191553	0.201096	0.211711	0.0847228	0.0753483	0.214788	0.180581
358450000us	60.829	58.378	83.332	83.46	47.755	52.575	76.483	72.842	50.819	51.347	29.678	72.224	47.9		0.0491664	0.0437964	0.120559	0.116287	0.16825	0.161556	0.191133	0.201061	0.210874	0.0865081	0.0770738	0.21621	0.183882
359450000us	61.548	58.925	84.706	83.594	47.725	53.096	75.32	73.967	50.491	51.389	29.736	72.689	47.827		0.0565496	0.0492491	0.132804	0.117509	0.16774	0.174557	0.179762	0.21441	0.204905	0.0870216	0.0781163	0.221376	0.18264
360450000us	60.345	58.116	83.126	82.897	48.369	53.087	77.015	74.004	51.881	51.644	30.202	71.685	47.626		0.0441964	0.0411847	0.118723	0.111155	0.178672	0.174333	0.196334	0.214849	0.230202	0.0901398	0.0864923	0.210223	0.179219
361450000us	60.739	57.507	84.021	82.595	46.654	51.694	76.653	71.941	50.251	50.87	29.351	72.345	47.339		0.0482423	0.0351139	0.126699	0.108402	0.149561	0.139572	0.192795	0.190369	0.200537	0.0806752	0.0711962	0.217555	0.174335
362450000us	60.724	58.412	83.055	83.382	47.965	52.777	76.136	74.053	50.401	51.853	29.876	71.324	47.525		0.0480882	0.0441353	0.11809	0.115576	0.171814	0.166597	0.18774	0.215431	0.203267	0.0926955	0.0806327	0.206212	0.177501
363450000us	61.06	58.296	83.918	83.2	47.328	52.709	76.418	73.546	51.747	51.946	30.183	72.219	47.09		0.0515385	0.042979	0.125781	0.113917	0.161001	0.1649	0.190497	0.209415	0.227763	0.0938327	0.0861508	0.216155	0.170098
364450000us	60.764	58.539	83.737	83.355	48.257	52.945	75.54	72.097	50.561	50.974	29.426	73.254	47.923		0.048499	0.0454013	0.124168	0.11533	0.176771	0.170789	0.181913	0.192221	0.206179	0.081947	0.0725443	0.227653	0.184274
365450000us	60.428	58.341	83.242	83.178	48.341	53.217	75.841	73.008	51.575	51.504	29.465	72.916	47.119		0.0450487	0.0434276	0.119757	0.113717	0.178196	0.177577	0.184856	0.203031	0.224633	0.0884279	0.0732453	0.223898	0.170591
366450000us	61.395	58.519	84.453	83.402	48.032	53.506	75.351	73.333	50.824	51.564	29.505	72.33	47.382		0.0549785	0.0452019	0.130549	0.115759	0.172951	0.184788	0.180065	0.206887	0.210965	0.0891616	0.0739642	0.217388	0.175067
367450000us	61.099	58.485	83.853	83.621	47.318	52.55	77.836	74.824	51.538	52.47	30.814	72.763	47.813		0.051939	0.044863	0.125202	0.117755	0.160832	0.160933	0.204362	0.22458	0.223959	0.10024	0.0974926	0.222198	0.182402
368450000us	61.47	58.245	84.226	83.132	47.166	51.825	77.061	73.377	50.843	51.541	29.926	72.133	47.473		0.0557487	0.0424706	0.128526	0.113297	0.158252	0.142841	0.196784	0.207409	0.211311	0.0888803	0.0815314	0.215199	0.176616
369450000us	60.134	58.276	83.165	83.02	47.034	52.068	76.935	73.958	50.648	52.294	30.577	72.499	47.83		0.0420297	0.0427796	0.11907	0.112276	0.156011	0.148905	0.195552	0.214304	0.207762	0.0980881	0.0932327	0.219265	0.182691
370450000us	61.057	58.514	84.381	83.154	47.521	52.577	76.576	73.604	51.61	52.079	30.028	73.142	47.897		0.0515077	0.0451521	0.129907	0.113498	0.164278	0.161606	0.192042	0.210103	0.22527	0.0954591	0.0833648	0.226408	0.183831
371450000us	60.278	58.645	83.085	83.411	47.576	52.355	77.596	73.402	50.88	51.994	30.47	73.079	48.448		0.0435084	0.046458	0.118358	0.115841	0.165211	0.156067	0.202015	0.207706	0.211984	0.0944197	0.0913094	0.225709	0.193208
372450000us	60.781	58.244	83.518	83.422	46.856	51.051	76.89	74.979	50.717	52.211	30.098	71.913	47.802		0.0486735	0.0424606	0.122216	0.115941	0.15299	0.123527	0.195112	0.226419	0.209018	0.0970732	0.084623	0.212755	0.182215
373450000us	60.858	57.662	84.222	82.809	47.676	53.202	78.081	73.888	51.332	52.531	30.711	71.387	47.457		0.0494642	0.036659	0.12849	0.110353	0.166909	0.177202	0.206757	0.213473	0.22021	0.100986	0.0956412	0.206912	0.176343
374450000us	60.803	58.041	83.958	82.905	48.018	53.211	76.444	73.486	50.553	51.439	30.068	72.143	47.64		0.0488995	0.040437	0.126138	0.111228	0.172714	0.177427	0.190752	0.208703	0.206033	0.0876331	0.0840838	0.215311	0.179458
375450000us	60.593	59.002	83.375	83.925	48.209	52.508	75.95	73.283	51.62	51.6	29.768	72.03	47.835		0.046743	0.0500167	0.120942	0.120526	0.175956	0.159884	0.185922	0.206294	0.225452	0.0896018	0.0786915	0.214055	0.182776
376450000us	61.088	58.292	84.232	83.241	48.386	52.985	75.834	73.805	50.456	51.568	30.189	71.413	47.972		0.051826	0.0429391	0.12858	0.114291	0.17896	0.171787	0.184787	0.212488	0.204268	0.0892105	0.0862587	0.207201	0.185108
377450000us	61.278	57.85	84.543	83.012	48.077	52.952	76.622	74.153	51.81	52.332	30.321	72.712	47.495		0.0537771	0.038533	0.131351	0.112203	0.173715	0.170964	0.192492	0.216617	0.228909	0.0985528	0.0886313	0.221632	0.17699
378450000us	61.341	58.723	84.338	83.626	46.63	51.433	76.726	73.784	51.067	51.824	30.299	71.445	47.178		0.054424	0.0472355	0.129524	0.1178	0.149153	0.133059	0.193509	0.212239	0.215387	0.0923409	0.0882358	0.207556	0.171595
379450000us	61.186	58.631	84.327	83.33	47.512	52.779	77.196	73.694	50.498	51.674	30.19	71.799	48.095		0.0528324	0.0463184	0.129426	0.115102	0.164125	0.166647	0.198104	0.211171	0.205032	0.0905067	0.0862766	0.211489	0.187201
380450000us	61.249	58.705	84.204	83.25	47.452	52.647	77.49	74.112	51.158	52.086	30.451	71.875	48.237		0.0534793	0.0470561	0.12833	0.114373	0.163106	0.163353	0.200979	0.216131	0.217044	0.0955447	0.0909679	0.212333	0.189617
381450000us	60.961	57.712	84.223	82.711	46.729	52.097	76.966	73.94	52.078	52.49	30.327	71.614	47.055		0.0505219	0.0371574	0.128499	0.10946	0.150834	0.149629	0.195855	0.21409	0.233787	0.100485	0.0887391	0.209434	0.169502
382450000us	61.216	58.406	84.141	83.495	47.988	52.986	75.85	73.201	51.11	51.702	29.572	71.822	47.38		0.0531404	0.0440755	0.127769	0.116606	0.172205	0.171812	0.184944	0.205321	0.21617	0.0908491	0.0751685	0.211745	0.175033
383450000us	60.566	58.458	83.559	83.405	46.799	51.651	76.841	73.952	50.616	51.87	30.087	72.469	48.376		0.0464658	0.0445939	0.122582	0.115786	0.152022	0.138499	0.194633	0.214232	0.20718	0.0929034	0.0844253	0.218932	0.191983
384450000us	60.826	59.189	83.753	83.809	47.783	53.037	76.635	73.28	50.18	51.5	29.772	72.205	47.317		0.0491356	0.0518808	0.124311	0.119469	0.168725	0.173085	0.192619	0.206258	0.199245	0.088379	0.0787634	0.215999	0.173961
385450000us	61.123	58.702	83.844	83.716	47.518	52.196	76.383	73.982	52.287	51.979	29.999	71.863	47.448		0.0521854	0.0470262	0.125122	0.118621	0.164227	0.152099	0.190155	0.214588	0.23759	0.0942363	0.0828435	0.2122	0.17619
386450000us	60.845	58.479	83.912	83.373	47.379	52.703	75.589	73.942	51.559	51.872	29.764	71.961	47.445		0.0493307	0.0448032	0.125728	0.115494	0.161867	0.16475	0.182392	0.214114	0.224341	0.0929278	0.0786196	0.213289	0.176139
387450000us	60.57	58.391	83.502	83.213	46.668	52.46	76.26	74.347	51.205	51.773	30.238	71.585	47.966		0.0465069	0.043926	0.122074	0.114036	0.149798	0.158687	0.188953	0.218919	0.217899	0.0917173	0.0871394	0.209112	0.185006
388450000us	60.472	58.671	83.215	83.756	48.27	53.293	76.074	74.299	51.895	51.901	30.075	72.01	47.165		0.0455005	0.0467171	0.119516	0.118985	0.176991	0.179473	0.187134	0.21835	0.230456	0.0932825	0.0842096	0.213833	0.171374
389450000us	61.35	58.831	83.725	84.011	47.072	52.829	77.016	73.751	51.682	51.613	30.299	72.194	47.306		0.0545164	0.0483121	0.124061	0.12131	0.156656	0.167895	0.196344	0.211847	0.22658	0.0897608	0.0882358	0.215877	0.173774
390450000us	61.225	58.823	84.09	83.704	47.12	52.319	76.517	74.542	51.712	52.427	30.628	71.606	47.925		0.0532328	0.0482323	0.127314	0.118511	0.157471	0.155168	0.191465	0.221233	0.227126	0.0997145	0.0941494	0.209345	0.184308
391450000us	61.194	58.673	84.301	83.886	47.543	52.452	75.922	73.791	51.969	51.766	29.961	71.687	47.91		0.0529145	0.0467371	0.129194	0.12017	0.164651	0.158487	0.185648	0.212322	0.231803	0.0916317	0.0821605	0.210245	0.184053
392450000us	60.298	58.588	82.835	83.463	47.785	52.75	77.731	74.746	51.228	52.097	30.716	71.467	47.181		0.0437138	0.0458898	0.11613	0.116315	0.168759	0.165923	0.203335	0.223654	0.218317	0.0956792	0.0957311	0.207801	0.171647
393450000us	60.775	58.076	83.679	83.155	47.145	52.379	76.497	74.188	52.451	52.331	30.452	72.883	47.839		0.0486119	0.0407859	0.123651	0.113507	0.157895	0.156665	0.19127	0.217033	0.240575	0.0985406	0.0909859	0.223531	0.182844
394450000us	60.281	58.401	83.21	83.228	47.569	52.882	75.331	72.765	50.094	51.286	29.469	71.731	47.341		0.0435392	0.0440257	0.119472	0.114172	0.165092	0.169217	0.179869	0.200147	0.19768	0.0857622	0.0733172	0.210734	0.174369
395450000us	60.777	58.551	83.762	83.271	47.533	53.037	75.785	74.408	51.466	52.04	30.102	72.845	47.807		0.0486325	0.0455209	0.124391	0.114564	0.164481	0.173085	0.184308	0.219643	0.222649	0.0949822	0.0846949	0.223109	0.1823
396450000us	61.39	59.353	84.385	83.975	48.052	53.568	77.084	73.619	51.053	52.258	30.109	72.293	48.428		0.0549272	0.0535156	0.129943	0.120982	0.173291	0.186335	0.197009	0.210281	0.215133	0.0976479	0.0848207	0.216977	0.192868
397450000us	60.926	58.358	83.58	83.39	47.1	52.546	76.046	74.793	53.195	52.658	30.483	71.932	47.075		0.0501625	0.043597	0.122769	0.115649	0.157131	0.160833	0.18686	0.224212	0.254115	0.102539	0.0915431	0.212967	0.169843
398450000us	60.641	58.587	83.62	83.065	47.519	52.669	77.234	74.348	51.426	52.489	30.452	72.511	47.895		0.0472359	0.0458798	0.123125	0.112687	0.164244	0.163902	0.198476	0.218931	0.221921	0.100473	0.0909859	0.219399	0.183797
399450000us	60.668	58.509	83.354	83.423	47.212	52.465	77.111	74.422	51.589	52.097	29.781	71.923	47.43		0.0475132	0.0451023	0.120755	0.11595	0.159032	0.158811	0.197273	0.219809	0.224887	0.0956792	0.0789251	0.212867	0.175884
400450000us	61.306	58.69	84.08	83.513	46.94	52.272	77.151	73.575	51.42	52.176	29.99	72.338	47.486		0.0540646	0.0469065	0.127225	0.11677	0.154415	0.153995	0.197664	0.209759	0.221812	0.0966452	0.0826818	0.217477	0.176837
401450000us	60.957	58.07	83.862	83.112	47.512	52.942	77.143	72.861	51.044	51.401	29.962	72.471	48.1		0.0504808	0.0407261	0.125282	0.113115	0.164125	0.170714	0.197586	0.201286	0.214969	0.0871684	0.0821785	0.218954	0.187286
402450000us	60.882	58.871	83.892	83.554	47.412	52.807	76.336	74.393	51.969	52.421	30.399	71.796	47.488		0.0497107	0.0487108	0.125549	0.117144	0.162427	0.167346	0.189696	0.219465	0.231803	0.0996411	0.0900333	0.211456	0.176871
403450000us	61.612	58.809	84.324	83.627	47.482	52.63	76.178	74.223	51.792	51.969	30.329	72.415	48.044		0.0572068	0.0480928	0.129399	0.11781	0.163616	0.162929	0.188151	0.217448	0.228582	0.094114	0.0887751	0.218332	0.186333
404450000us	61.203	58.336	84.221	83.438	47.415	52.677	78.018	74.225	51.229	52.309	30.496	71.815	48.479		0.0530069	0.0433777	0.128482	0.116087	0.162478	0.164102	0.206141	0.217472	0.218336	0.0982716	0.0917768	0.211667	0.193736
405450000us	60.997	58.578	83.872	83.526	48.242	53.415	76.268	74.016	51.526	52.074	29.858	71.802	47.862		0.0508916	0.0457901	0.125371	0.116889	0.176516	0.182517	0.189031	0.214992	0.223741	0.0953979	0.0803092	0.211522	0.183236
406450000us	61.278	58.372	84.202	83.292	46.563	52.011	77.247	72.924	50.8	51.439	29.764	72.56	47.808		0.0537771	0.0437366	0.128312	0.114756	0.148016	0.147482	0.198603	0.202034	0.210528	0.0876331	0.0786196	0.219943	0.182317
407450000us	61.583	59.45	84.684	84.023	47.849	53.116	77.038	73.809	51.612	52.05	30.601	71.304	47.353		0.056909	0.0544826	0.132608	0.121419	0.169845	0.175056	0.196559	0.212535	0.225306	0.0951045	0.0936641	0.20599	0.174574
408450000us	60.514	59.053	83.476	83.687	47.138	52.394	77.714	73.885	51.254	52.376	30.306	72.5	47.616		0.0459318	0.0505251	0.121842	0.118356	0.157776	0.15704	0.203169	0.213437	0.218791	0.0990908	0.0883616	0.219276	0.179049
409450000us	60.613	58.249	83.351	83.094	47.474	52.984	76.339	73.92	51.16	52.055	29.757	72.258	48.006		0.0469484	0.0425105	0.120728	0.112951	0.16348	0.171762	0.189725	0.213853	0.21708	0.0951656	0.0784938	0.216588	0.185686
410450000us	60.953	58.829	83.788	83.727	47.367	52.276	77.703	74.438	51.037	52.566	30.234	71.826	47.703		0.0504398	0.0482922	0.124623	0.118721	0.161663	0.154095	0.203061	0.219999	0.214841	0.101414	0.0870675	0.211789	0.18053
411450000us	61.434	58.552	84.29	83.585	47.646	52.07	76.791	74.106	52.081	52.152	30.047	71.982	47.494		0.055379	0.0455309	0.129096	0.117427	0.166399	0.148955	0.194144	0.21606	0.233841	0.0963517	0.0837063	0.213522	0.176973
412450000us	61.347	58.842	84.086	83.35	48.472	53.699	75.643	74.781	51.4	51.996	29.981	71.847	47.513		0.0544856	0.0484217	0.127278	0.115285	0.18042	0.189604	0.18292	0.224069	0.221448	0.0944441	0.08252	0.212022	0.177296
413450000us	61.471	59.614	84.07	83.965	47.297	52.798	76.917	73.905	50.403	51.61	29.848	72.305	47.6		0.0557589	0.0561174	0.127136	0.120891	0.160475	0.167121	0.195376	0.213675	0.203303	0.0897241	0.0801294	0.21711	0.178777
414450000us	61.071	59.368	83.983	83.83	47.714	52.456	76.545	73.463	51.409	51.75	30.171	72.507	48.191		0.0516515	0.0536651	0.12636	0.11966	0.167554	0.158587	0.191739	0.20843	0.221612	0.091436	0.0859351	0.219354	0.188835
415450000us	61.167	58.953	84.148	83.696	47.901	52.637	76.038	74.009	51.056	51.815	29.884	72.151	47.489		0.0526373	0.0495282	0.127831	0.118439	0.170728	0.163103	0.186782	0.214909	0.215187	0.0922308	0.0807765	0.215399	0.176888
416450000us	60.774	59.09	83.774	83.854	47.303	52.901	76.993	73.619	52.367	52.294	30.791	72.157	47.883		0.0486017	0.0508939	0.124498	0.119879	0.160577	0.169691	0.196119	0.210281	0.239046	0.0980881	0.0970792	0.215466	0.183593
417450000us	60.791	58.776	83.534	83.77	47.535	52.574	75.383	74.405	50.924	51.909	29.488	72.973	47.947		0.0487762	0.0477638	0.122359	0.119113	0.164515	0.161531	0.180378	0.219608	0.212785	0.0933803	0.0736587	0.224531	0.184682
418450000us	61.41	59.024	83.922	83.97	47.44	52.713	76.792	73.82	51.183	52.258	30.111	73.126	48.352		0.0551325	0.050236	0.125817	0.120936	0.162903	0.165	0.194154	0.212666	0.217499	0.0976479	0.0848567	0.226231	0.191574
419450000us	61.091	58.555	83.727	83.451	47.39	53.071	76.011	74.533	51.27	52.238	29.85	72.08	47.406		0.0518568	0.0455608	0.124079	0.116205	0.162054	0.173933	0.186518	0.221127	0.219082	0.0974034	0.0801654	0.214611	0.175476
420450000us	61.408	59.61	84.165	84.258	48.398	54.126	76.809	73.2	50.776	51.593	29.912	72.723	47.552		0.055112	0.0560775	0.127982	0.123561	0.179164	0.20026	0.19432	0.205309	0.210091	0.0895162	0.0812798	0.221754	0.17796
421450000us	60.649	58.479	83.378	83.425	47.337	52.326	75.954	73.721	50.685	51.743	29.857	72.819	47.346		0.0473181	0.0448032	0.120969	0.115968	0.161154	0.155343	0.185961	0.211491	0.208435	0.0913504	0.0802912	0.22282	0.174454
422450000us	60.515	58.602	83.501	83.359	46.778	52.661	77.184	74.279	51.594	52.415	30.291	72.18	47.481		0.0459421	0.0460293	0.122065	0.115367	0.151666	0.163702	0.197987	0.218113	0.224978	0.0995677	0.088092	0.215722	0.176752
423450000us	60.977	58.557	83.742	83.139	47.559	53.345	76.722	73.485	51.86	52.06	30.312	73.152	47.5		0.0506862	0.0455807	0.124213	0.113361	0.164923	0.180771	0.19347	0.208691	0.229819	0.0952267	0.0884695	0.22652	0.177075
424450000us	61.025	57.993	83.785	83.334	47.312	52.826	76.586	73.599	50.052	51.639	29.631	72.436	48.229		0.0511791	0.0399585	0.124596	0.115139	0.16073	0.16782	0.19214	0.210044	0.196915	0.0900787	0.076229	0.218565	0.189481
425450000us	61.069	59.428	83.511	83.912	47.082	52.244	77.038	73.686	50.669	51.818	30.02	72.535	47.852		0.0516309	0.0542633	0.122154	0.120407	0.156826	0.153297	0.196559	0.211076	0.208144	0.0922675	0.083221	0.219665	0.183066
426450000us	61.332	59.159	84.42	84.034	47.406	52.919	77.723	73.543	50.564	51.95	30.368	71.813	48.331		0.0543316	0.0515817	0.130255	0.12152	0.162325	0.17014	0.203257	0.209379	0.206233	0.0938816	0.089476	0.211645	0.191217
427450000us	61.274	58.6	84.127	83.317	48.015	53.093	75.944	74.321	51.62	52.125	30.379	72.259	48.342		0.053736	0.0460094	0.127644	0.114984	0.172663	0.174482	0.185863	0.218611	0.225452	0.0960216	0.0896738	0.216599	0.191404
428450000us	60.704	59.256	83.679	83.843	47.855	53.491	76.523	74.365	51.402	52.371	30.415	72.469	48.682		0.0478829	0.0525487	0.123651	0.119778	0.169947	0.184414	0.191524	0.219133	0.221484	0.0990297	0.0903208	0.218932	0.19719
429450000us	61.073	58.571	83.985	83.318	47.604	53.114	76.048	74.322	52.028	52.159	30.182	71.792	47.459		0.051672	0.0457203	0.126378	0.114993	0.165686	0.175006	0.18688	0.218623	0.232877	0.0964373	0.0861328	0.211411	0.176377
430450000us	61.341	58.857	84.029	83.869	48.25	53.461	77.079	73.768	52.299	52.68	30.349	72.259	47.998		0.054424	0.0485713	0.12677	0.120015	0.176652	0.183665	0.19696	0.212049	0.237809	0.102808	0.0891345	0.216599	0.18555
431450000us	61.144	58.772	83.585	83.78	47.889	53.324	75.744	73.774	50.981	51.704	29.795	72.346	47.249		0.0524011	0.047724	0.122814	0.119204	0.170524	0.180247	0.183907	0.21212	0.213822	0.0908735	0.0791768	0.217566	0.172804
432450000us	61.934	59.063	84.552	84.024	48.318	53.146	77.087	73.418	50.795	52.11	30.133	72.668	47.64		0.0605133	0.0506248	0.131431	0.121428	0.177806	0.175805	0.197038	0.207896	0.210437	0.0958381	0.0852521	0.221143	0.179458
433450000us	60.893	59.226	83.799	83.894	46.784	52.246	77.184	74.589	51.044	52.121	30.299	73.291	48.322		0.0498236	0.0522496	0.124721	0.120243	0.151767	0.153347	0.197987	0.221791	0.214969	0.0959727	0.0882358	0.228064	0.191064
434450000us	61.279	58.609	84.072	83.414	47.747	53.165	77.084	74.033	50.444	51.929	30.423	72.833	47.628		0.0537873	0.0460991	0.127154	0.115868	0.168114	0.176279	0.197009	0.215193	0.204049	0.0936249	0.0904646	0.222976	0.179254
435450000us	61.788	59.157	84.402	83.724	48.184	53.52	77.374	74.438	51.763	52.961	30.663	72.065	47.572		0.0590141	0.0515618	0.130095	0.118694	0.175532	0.185138	0.199845	0.219999	0.228054	0.106244	0.0947785	0.214444	0.178301
436450000us	61.211	58.232	84.104	83.178	48.425	54.068	76.572	74.429	51.693	52.252	29.948	72.956	48.405		0.0530891	0.042341	0.127439	0.113717	0.179622	0.198812	0.192003	0.219892	0.22678	0.0975745	0.0819268	0.224342	0.192476
437450000us	61.46	59.493	84.142	83.998	48.172	54.362	75.792	73.511	51.027	51.559	29.639	72.213	47.522		0.055646	0.0549112	0.127777	0.121191	0.175328	0.206149	0.184377	0.208999	0.214659	0.0891004	0.0763728	0.216088	0.17745
438450000us	61.93	59.147	84.615	84.134	47.246	52.694	78.109	74.048	50.418	52.336	30.403	71.337	47.502		0.0604723	0.0514621	0.131993	0.122431	0.15961	0.164526	0.207031	0.215371	0.203576	0.0986017	0.0901051	0.206357	0.177109
439450000us	61.322	59.498	84.116	84.167	47.727	53.375	75.844	73.637	50.769	51.874	29.844	71.696	47.408		0.0542289	0.054961	0.127546	0.122732	0.167774	0.181519	0.184885	0.210494	0.209964	0.0929523	0.0800575	0.210345	0.17551
440450000us	61.48	58.609	84.138	83.185	46.959	52.506	76.159	73.447	51.499	51.757	29.637	72.25	46.813		0.0558514	0.0460991	0.127742	0.11378	0.154738	0.159835	0.187965	0.20824	0.223249	0.0915216	0.0763368	0.216499	0.165384
441450000us	61.548	58.588	84.215	83.396	47.122	52.434	75.877	74.026	50.994	52.029	30.187	73.038	48.286		0.0565496	0.0458898	0.128428	0.115704	0.157505	0.158038	0.185208	0.21511	0.214059	0.0948477	0.0862227	0.225253	0.190451
442450000us	61.259	59.485	83.621	84.19	47.232	52.943	76.458	73.833	52.05	52.526	30.565	72.196	47.499		0.053582	0.0548315	0.123134	0.122942	0.159372	0.170739	0.190888	0.21282	0.233277	0.100925	0.093017	0.215899	0.177058
443450000us	61.621	59.231	84.267	83.707	48.027	53.537	77.35	74.257	50.712	52.218	29.778	71.957	47.955		0.0572992	0.0522995	0.128891	0.118539	0.172867	0.185562	0.19961	0.217852	0.208927	0.0971588	0.0788712	0.213244	0.184818
444450000us	61.65	58.598	84.202	83.215	48.318	54.212	77.778	73.619	50.971	52.345	30.425	72.111	47.745		0.057597	0.0459894	0.128312	0.114054	0.177806	0.202406	0.203795	0.210281	0.21364	0.0987118	0.0905006	0.214955	0.181245
445450000us	61.485	59.041	83.743	84.051	48.187	53.416	76.833	73.986	51.995	52.626	30.135	72.212	48.253		0.0559027	0.0504055	0.124222	0.121675	0.175582	0.182542	0.194555	0.214636	0.232276	0.102148	0.085288	0.216077	0.18989
446450000us	60.829	59.385	83.479	83.744	48.427	53.716	76.452	73.311	52.025	52.044	29.906	72.104	47.079		0.0491664	0.0538346	0.121869	0.118876	0.179656	0.190029	0.19083	0.206626	0.232822	0.0950311	0.0811719	0.214877	0.169911
447450000us	61.577	58.426	84.247	83.44	48.536	53.499	77.07	74.918	51.588	52.674	30.359	72.237	48.905		0.0568474	0.0442749	0.128713	0.116105	0.181506	0.184614	0.196872	0.225695	0.224869	0.102735	0.0893143	0.216355	0.200985
448450000us	61.306	59.135	84.216	83.933	47.134	52.719	77.964	73.457	51.034	52.419	30.33	72.198	47.358		0.0540646	0.0513425	0.128437	0.120599	0.157708	0.16515	0.205613	0.208359	0.214787	0.0996166	0.088793	0.215922	0.174659
449450000us	61.204	58.18	83.775	83.011	47.966	53.983	77.558	72.64	49.804	51.28	29.96	72.532	47.439		0.0530172	0.0418226	0.124507	0.112194	0.171831	0.196691	0.201644	0.198664	0.192402	0.0856888	0.0821425	0.219632	0.176037
450450000us	62.021	59.421	84.432	84.124	48.119	53.561	78.146	74.085	51.095	52.689	30.345	71.711	47.682		0.0614067	0.0541935	0.130362	0.12234	0.174428	0.186161	0.207393	0.215811	0.215897	0.102918	0.0890626	0.210511	0.180172
451450000us	61.576	58.785	84.805	83.5	47.929	53.236	76.91	74.419	51.298	52.41	30.354	72.175	47.403		0.0568371	0.0478535	0.133686	0.116652	0.171203	0.178051	0.195308	0.219774	0.219591	0.0995066	0.0892244	0.215666	0.175424
452450000us	61.001	59.066	83.394	83.911	47.191	53.042	77.672	73.947	50.703	52.176	30.139	72.167	48.35		0.0509327	0.0506547	0.121111	0.120398	0.158676	0.17321	0.202758	0.214173	0.208763	0.0966452	0.0853599	0.215577	0.19154
453450000us	62.012	58.436	84.375	83.48	47.454	52.583	77.106	74.141	51.644	52.366	29.852	72.044	47.151		0.0613143	0.0443746	0.129854	0.11647	0.16314	0.161756	0.197224	0.216475	0.225888	0.0989686	0.0802013	0.214211	0.171136
454450000us	61.732	59.223	84.522	84.015	47.739	53.165	77.571	74.404	51.235	52.54	30.382	72.363	47.638		0.0584391	0.0522197	0.131164	0.121346	0.167978	0.176279	0.201771	0.219596	0.218445	0.101096	0.0897277	0.217755	0.179424
455450000us	61.516	58.333	84.247	83.318	47.506	53.359	76.373	75.189	51.808	52.536	30.096	72.753	48.395		0.056221	0.0433478	0.128713	0.114993	0.164023	0.18112	0.190057	0.228911	0.228873	0.101047	0.084587	0.222087	0.192306
456450000us	61.772	58.976	84.587	83.726	46.461	51.67	77.067	74.628	51.762	52.374	30.703	72.9	48.41		0.0588498	0.0497575	0.131743	0.118712	0.146285	0.138973	0.196843	0.222254	0.228036	0.0990664	0.0954974	0.22372	0.192561
457450000us	61.435	59.385	83.984	83.836	47.485	53.339	77.149	73.499	52.005	52.475	30.314	72.734	48.602		0.0553893	0.0538346	0.126369	0.119715	0.163666	0.180621	0.197645	0.208857	0.232458	0.100301	0.0885054	0.221876	0.195829
458450000us	61.03	58.815	83.905	83.658	46.921	52.331	77.063	73.966	51.067	52.193	30.319	72.173	47.07		0.0512304	0.0481526	0.125665	0.118092	0.154093	0.155468	0.196804	0.214398	0.215387	0.0968531	0.0885953	0.215644	0.169758
459450000us	61.167	58.708	83.883	83.399	47.621	53.158	76.993	74.532	51.685	52.346	30.353	72.992	48.166		0.0526373	0.047086	0.125469	0.115731	0.165975	0.176104	0.196119	0.221115	0.226635	0.098724	0.0892064	0.224742	0.188409
460450000us	61.868	58.506	84.649	83.197	48.14	54.031	77.81	74.666	51.219	52.508	30.71	71.766	48.276		0.0598356	0.0450723	0.132296	0.11389	0.174785	0.197889	0.204107	0.222705	0.218154	0.100705	0.0956233	0.211122	0.190281
461450000us	61.63	59.547	84.326	84.208	48.237	53.266	78.073	74.575	50.794	52.264	30.623	73.172	48.123		0.0573917	0.0554495	0.129417	0.123106	0.176431	0.178799	0.206679	0.221625	0.210419	0.0977213	0.0940595	0.226742	0.187677
462450000us	62.012	58.845	84.663	83.418	47.196	53.136	77.41	75.543	51.791	52.956	30.947	72.489	47.978		0.0613143	0.0484517	0.132421	0.115904	0.158761	0.175555	0.200197	0.233111	0.228564	0.106183	0.0998832	0.219154	0.18521
463450000us	61.535	59.491	83.949	84.136	47.999	53.323	77.054	74.48	51.572	52.271	30.215	72.398	47.374		0.0564161	0.0548913	0.126057	0.122449	0.172391	0.180222	0.196716	0.220498	0.224578	0.0978069	0.086726	0.218143	0.174931
464450000us	61.141	58.847	83.984	83.609	47.78	54.036	78.17	73.876	51.068	52.482	30.525	72.987	49.025		0.0523703	0.0484716	0.126369	0.117645	0.168674	0.198014	0.207627	0.21333	0.215406	0.100387	0.092298	0.224687	0.203027
465450000us	62.152	58.397	85.068	83.036	48.31	54.021	76.7	73.816	52.075	52.346	30.589	72.582	47.917		0.0627519	0.0439858	0.13603	0.112422	0.17767	0.197639	0.193255	0.212619	0.233732	0.098724	0.0934484	0.220187	0.184172
466450000us	61.479	59.346	83.836	83.812	48.045	54.124	77.56	73.647	50.529	52.304	30.65	72.218	47.993		0.0558411	0.0534458	0.12505	0.119496	0.173172	0.20021	0.201663	0.210613	0.205596	0.0982104	0.0945448	0.216144	0.185465
467450000us	61.626	58.766	84.173	83.701	48.151	53.207	77.165	73.766	50.321	51.709	29.995	72.521	47.399		0.0573506	0.0476641	0.128054	0.118484	0.174971	0.177327	0.197801	0.212025	0.201811	0.0909347	0.0827716	0.21951	0.175356
468450000us	61.318	58.806	84.367	83.326	47.912	53.446	77.353	74.454	51.634	52.669	30.862	72.518	47.479		0.0541878	0.0480629	0.129783	0.115066	0.170914	0.183291	0.199639	0.220189	0.225706	0.102674	0.0983554	0.219476	0.176718
469450000us	61.858	58.781	84.143	83.462	47.036	52.78	78.124	74.901	51.923	52.685	30.355	72.413	48.07		0.0597329	0.0478137	0.127786	0.116305	0.156045	0.166672	0.207178	0.225493	0.230966	0.102869	0.0892424	0.21831	0.186775
470450000us	61.496	59.464	83.995	84.024	47.908	54.038	76.722	74.426	51.397	52.534	30.656	72.527	48.279		0.0560156	0.0546221	0.126467	0.121428	0.170847	0.198064	0.19347	0.219857	0.221393	0.101023	0.0946526	0.219576	0.190332
471450000us	61.844	59.089	84.376	83.634	47.886	54.06	77.344	74.725	51.15	52.789	30.476	71.386	47.213		0.0595892	0.050884	0.129863	0.117873	0.170473	0.198613	0.199551	0.223405	0.216898	0.104141	0.0914173	0.206901	0.172191
472450000us	61.506	59.183	84.144	83.667	48.291	53.752	76.925	74.387	51.243	52.313	29.771	72.637	48.668		0.0561183	0.051821	0.127795	0.118174	0.177348	0.190927	0.195455	0.219394	0.21859	0.0983205	0.0787454	0.220798	0.196952
473450000us	61.358	59.493	84.252	83.912	48.036	53.849	76.786	74.935	50.991	52.792	30.753	72.283	47.897		0.0545986	0.0549112	0.128758	0.120407	0.173019	0.193347	0.194095	0.225897	0.214004	0.104178	0.0963962	0.216866	0.183831
474450000us	61.836	58.663	84.595	83.081	48.763	54.148	76.101	73.362	51.732	52.038	29.674	72.67	48.202		0.059507	0.0466374	0.131815	0.112832	0.18536	0.200808	0.187398	0.207231	0.22749	0.0949577	0.0770019	0.221165	0.189022
475450000us	60.851	59.295	83.854	83.566	47.003	52.555	78.806	74.547	51.618	52.509	30.564	72.503	48.348		0.0493924	0.0529375	0.125211	0.117253	0.155485	0.161057	0.213846	0.221293	0.225415	0.100717	0.092999	0.21931	0.191506
476450000us	61.648	59.133	84.25	83.828	46.998	53.122	77.609	74.633	51.503	52.639	30.88	72.451	47.571		0.0575765	0.0513226	0.12874	0.119642	0.1554	0.175206	0.202142	0.222313	0.223322	0.102307	0.0986789	0.218732	0.178283
477450000us	61.885	59.144	84.423	83.661	47.988	53.827	77.327	74.978	51.709	52.559	30.394	73.148	47.973		0.0600102	0.0514322	0.130282	0.118119	0.172205	0.192798	0.199385	0.226407	0.227071	0.101329	0.0899434	0.226475	0.185125
478450000us	61.18	59.063	83.728	83.485	47.368	52.908	77.126	74.667	51.777	52.657	30.422	73.065	47.854		0.0527707	0.0506248	0.124088	0.116515	0.16168	0.169866	0.19742	0.222717	0.228309	0.102527	0.0904467	0.225553	0.1831
479450000us	61.665	59.323	84.512	83.956	47.712	53.25	76.831	74.128	51.236	52.195	30.151	72.322	47.31		0.0577511	0.0532166	0.131075	0.120809	0.16752	0.1784	0.194535	0.216321	0.218463	0.0968775	0.0855756	0.217299	0.173842
480450000us	61.343	59.019	83.613	83.757	47.726	53.123	77.247	73.997	51.425	52.56	30.234	72.672	48.044		0.0544445	0.0501862	0.123063	0.118995	0.167757	0.175231	0.198603	0.214766	0.221903	0.101341	0.0870675	0.221187	0.186333
481450000us	61.526	59.388	84.088	83.781	48.326	53.661	76.548	74.277	51.099	52.173	30.237	71.996	47.986		0.0563237	0.0538645	0.127296	0.119213	0.177942	0.188656	0.191768	0.218089	0.21597	0.0966085	0.0871214	0.213677	0.185346
482450000us	61.873	59.357	84.318	83.88	47.21	53.277	77.676	73.716	50.544	52.309	30.438	72.217	48.022		0.0598869	0.0535555	0.129346	0.120116	0.158999	0.179074	0.202797	0.211432	0.205869	0.0982716	0.0907343	0.216133	0.185959
483450000us	61.964	59.606	84.492	84.325	48.682	54.414	76.448	74.165	50.797	52.141	30.402	72.597	47.889		0.0608214	0.0560376	0.130897	0.124172	0.183985	0.207446	0.190791	0.21676	0.210474	0.0962172	0.0900872	0.220354	0.183695
484450000us	62.039	59.118	84.377	83.814	46.944	53.755	76.563	73.926	51.134	51.756	30.403	71.712	47.524		0.0615915	0.051173	0.129872	0.119514	0.154483	0.191002	0.191915	0.213924	0.216607	0.0915094	0.0901051	0.210523	0.177484
485450000us	61.004	59.156	83.702	83.523	48.728	54.219	78.353	75.09	51.863	53.015	30.86	72.997	48.411		0.0509635	0.0515518	0.123856	0.116862	0.184766	0.20258	0.209417	0.227736	0.229874	0.106905	0.0983194	0.224798	0.192579
486450000us	61.699	59.498	84.063	84.015	47.504	53.103	76.943	73.873	51.222	52.215	30.613	73.23	47.427		0.0581002	0.054961	0.127073	0.121346	0.163989	0.174732	0.19563	0.213295	0.218208	0.0971221	0.0938798	0.227386	0.175833
487450000us	61.813	59.404	84.391	83.861	47.595	53.325	77.002	74.807	51.416	52.806	30.662	72.307	47.664		0.0592708	0.054024	0.129997	0.119943	0.165534	0.180272	0.196207	0.224378	0.221739	0.104349	0.0947605	0.217132	0.179866
488450000us	61.887	59.641	84.515	84.008	47.048	53.343	77.09	74.213	51.4	52.477	30.322	72.207	48.303		0.0600307	0.0563865	0.131102	0.121283	0.156249	0.180721	0.197068	0.217329	0.221448	0.100326	0.0886492	0.216022	0.190741
489450000us	62.015	59.639	84.497	83.9	47.309	53.31	77.573	74.243	51.289	52.266	30.419	72.93	48.417		0.0613451	0.0563666	0.130941	0.120298	0.160679	0.179897	0.20179	0.217685	0.219428	0.0977457	0.0903927	0.224053	0.192681
490450000us	61.84	59.751	84.394	84.305	46.455	52.294	77.565	74.406	52.013	53.113	30.593	72.697	47.935		0.0595481	0.0574831	0.130023	0.12399	0.146183	0.154544	0.201712	0.21962	0.232604	0.108103	0.0935203	0.221465	0.184478
491450000us	61.525	59.729	84.235	84.189	47.996	53.742	77.068	74.334	51.29	52.434	30.453	72.148	47.958		0.0563134	0.0572638	0.128606	0.122932	0.17234	0.190677	0.196853	0.218765	0.219446	0.0998001	0.0910039	0.215366	0.184869
492450000us	61.647	59.284	83.879	83.702	47.502	53.542	76.868	75.139	52.017	52.862	30.919	72.6	47.825		0.0575662	0.0528278	0.125434	0.118493	0.163955	0.185687	0.194897	0.228317	0.232677	0.105034	0.0993799	0.220387	0.182606
493450000us	62.002	59.453	84.907	83.908	47.509	53.987	77.519	74.592	51.742	53.032	30.729	71.949	47.875		0.0612116	0.0545125	0.134595	0.120371	0.164074	0.196791	0.201262	0.221827	0.227672	0.107113	0.0959648	0.213155	0.183457
494450000us	62.24	59.377	84.741	83.726	47.308	53.584	77.023	74.551	52.765	52.654	30.489	72.031	48.062		0.0636555	0.0537549	0.133116	0.118712	0.160662	0.186735	0.196413	0.22134	0.24629	0.10249	0.0916509	0.214066	0.186639
495450000us	62.041	59.68	84.499	83.983	47.439	53.463	76.322	73.887	50.754	51.845	30.035	73.283	48.115		0.0616121	0.0567753	0.130959	0.121055	0.162886	0.183715	0.189559	0.213461	0.209691	0.0925977	0.0834906	0.227975	0.187541
496450000us	61.612	58.925	83.907	83.677	47.518	53.508	78.025	73.691	50.503	51.965	29.844	73.644	48.671		0.0572068	0.0492491	0.125683	0.118265	0.164227	0.184838	0.20621	0.211135	0.205123	0.0940651	0.0800575	0.231985	0.197003
497450000us	61.581	59.78	84.103	84.528	46.989	52.697	77.956	74.651	50.726	52.696	30.532	73.641	48.191		0.0568885	0.0577722	0.12743	0.126023	0.155247	0.164601	0.205535	0.222527	0.209181	0.103004	0.0924238	0.231952	0.188835
498450000us	61.099	59.513	83.775	83.884	48.286	53.898	77.579	74.724	52.154	52.744	30.42	72.202	47.936		0.051939	0.0551106	0.124507	0.120152	0.177263	0.19457	0.201849	0.223393	0.23517	0.103591	0.0904107	0.215966	0.184495
499450000us	61.984	59.803	84.84	84.29	47.603	53.398	76.706	74.945	52.253	52.928	30.63	73.045	48.089		0.0610268	0.0580014	0.133998	0.123853	0.165669	0.182093	0.193313	0.226015	0.236972	0.105841	0.0941853	0.225331	0.187099
500450000us	61.227	59.407	83.838	83.833	48.451	53.485	77.327	73.943	51.676	52.625	30.776	72.493	47.447		0.0532534	0.0540539	0.125068	0.119687	0.180064	0.184264	0.199385	0.214126	0.226471	0.102136	0.0968096	0.219199	0.176173
501450000us	61.631	59.483	84.332	84.095	47.568	53.031	76.793	74.493	52.095	52.724	30.302	71.926	48.087		0.0574019	0.0548115	0.129471	0.122076	0.165075	0.172935	0.194164	0.220652	0.234096	0.103346	0.0882897	0.2129	0.187065
502450000us	61.38	59.318	83.908	83.803	47.745	53.784	77.368	75.051	51.828	52.945	30.584	72.509	48.434		0.0548245	0.0531667	0.125692	0.119414	0.16808	0.191725	0.199786	0.227273	0.229237	0.106049	0.0933585	0.219376	0.19297
503450000us	61.576	58.79	83.986	83.505	47.91	53.864	77.196	74.389	52.871	52.966	30.757	72.57	48.207		0.0568371	0.0479034	0.126387	0.116697	0.170881	0.193722	0.198104	0.219418	0.248219	0.106305	0.0964681	0.220054	0.189107
504450000us	61.733	59.593	84.129	84.376	48.359	53.79	77.668	74.37	50.719	52.942	30.572	72.47	47.302		0.0584493	0.0559081	0.127662	0.124637	0.178502	0.191875	0.202719	0.219192	0.209054	0.106012	0.0931428	0.218943	0.173706
505450000us	61.81	59.571	84.346	84.131	47.515	53.319	78.352	74.487	51.136	52.832	30.714	71.748	47.932		0.05924	0.0556887	0.129596	0.122404	0.164176	0.180122	0.209407	0.220581	0.216643	0.104667	0.0956952	0.210922	0.184427
506450000us	61.979	58.956	84.284	83.604	47.116	53.237	78.061	74.063	51.016	52.588	30.48	71.909	47.67		0.0609754	0.0495581	0.129043	0.1176	0.157403	0.178076	0.206562	0.215549	0.214459	0.101683	0.0914892	0.212711	0.179968
507450000us	62.12	59.037	84.542	83.583	48.567	53.982	78.182	74.215	51.556	52.507	30.565	73.791	48.512		0.0624233	0.0503656	0.131342	0.117408	0.182033	0.196666	0.207745	0.217353	0.224287	0.100693	0.093017	0.233618	0.194297
508450000us	61.94	59.068	84.549	83.648	47.582	54.324	77.096	75.046	51.587	52.794	30.914	72.691	47.791		0.0605749	0.0506746	0.131405	0.118001	0.165313	0.2052	0.197126	0.227214	0.224851	0.104202	0.09929	0.221398	0.182027
509450000us	61.393	59.258	84.166	83.579	47.414	53.603	77.523	73.858	51.25	52.371	30.842	72.927	48.135		0.054958	0.0525686	0.127991	0.117372	0.162461	0.187209	0.201301	0.213117	0.218718	0.0990297	0.0979959	0.22402	0.187882
510450000us	61.472	59.008	84.085	83.638	48.065	53.894	77.178	74.159	51.463	52.671	30.389	72.486	47.497		0.0557692	0.0500765	0.127269	0.11791	0.173512	0.19447	0.197928	0.216689	0.222594	0.102698	0.0898535	0.219121	0.177024
511450000us	61.695	59.084	84.196	83.695	48.056	53.736	77.876	74.212	51.187	52.65	30.219	72.782	48.884		0.0580591	0.0508341	0.128259	0.118429	0.173359	0.190528	0.204753	0.217318	0.217571	0.102441	0.0867979	0.222409	0.200628
512450000us	61.396	60.049	83.509	84.546	46.618	52.461	77.443	73.788	51.679	52.51	30.567	72.004	48.119		0.0549888	0.0604537	0.122136	0.126187	0.14895	0.158712	0.200519	0.212286	0.226525	0.100729	0.0930529	0.213766	0.187609
513450000us	62.511	60.01	84.765	84.651	47.661	53.49	76.928	74.707	51.915	53.049	30.486	72.801	48.388		0.0664384	0.0600649	0.13333	0.127144	0.166654	0.184389	0.195484	0.223191	0.23082	0.10732	0.091597	0.22262	0.192187
514450000us	61.534	58.711	84.009	83.641	47.071	52.903	76.967	74.044	50.761	52.518	30.128	73.321	48.017		0.0564059	0.0471159	0.126592	0.117937	0.156639	0.169741	0.195865	0.215324	0.209818	0.100827	0.0851622	0.228397	0.185873
515450000us	61.486	59.451	84.087	83.771	47.173	53.491	76.964	74.45	51.585	52.679	30.799	71.888	47.997		0.055913	0.0544925	0.127287	0.119122	0.15837	0.184414	0.195836	0.220142	0.224815	0.102796	0.097223	0.212478	0.185533
516450000us	61.807	59.563	84.092	84.193	47.236	52.977	76.648	74.758	52.067	52.721	30.369	72.513	47.861		0.0592092	0.055609	0.127332	0.122969	0.15944	0.171588	0.192746	0.223796	0.233587	0.10331	0.089494	0.219421	0.183219
517450000us	62.606	58.274	84.971	82.778	48.668	54.352	77.313	73.094	50.687	51.899	29.983	71.559	47.244		0.0674139	0.0427597	0.135165	0.11007	0.183747	0.205899	0.199248	0.204051	0.208472	0.093258	0.0825559	0.208823	0.172719
518450000us	61.953	59.629	84.261	84.021	48.693	55.023	78.34	74.571	51.979	53.096	30.793	73.02	48.727		0.0607084	0.0562669	0.128838	0.121401	0.184171	0.222643	0.209289	0.221577	0.231985	0.107895	0.0971151	0.225053	0.197956
519450000us	62.081	59.016	84.504	83.473	49.13	55.459	77.662	75.975	51.946	53.286	31.122	72.24	47.769		0.0620228	0.0501563	0.131004	0.116406	0.191589	0.233523	0.20266	0.238238	0.231385	0.110218	0.103029	0.216388	0.181653
520450000us	62.022	59.877	84.737	84.179	48.109	53.636	77.626	73.739	51.198	52.514	29.745	71.734	47.654		0.061417	0.0587391	0.13308	0.122841	0.174258	0.188032	0.202308	0.211705	0.217772	0.100778	0.0782781	0.210767	0.179696
521450000us	62.294	59.573	84.47	83.862	47.748	53.833	77.931	73.835	51.132	52.334	30.616	71.632	47.864		0.0642101	0.0557087	0.130701	0.119952	0.168131	0.192948	0.205291	0.212844	0.21657	0.0985773	0.0939337	0.209634	0.18327
522450000us	61.988	59.238	84.513	84.055	48.201	54.358	77.322	74.364	51.073	52.597	30.451	72.351	47.753		0.0610678	0.0523693	0.131084	0.121711	0.17582	0.206049	0.199336	0.219121	0.215497	0.101793	0.0909679	0.217621	0.181381
523450000us	62.096	60.388	85.041	84.702	48.175	54.141	77.317	73.827	51.143	52.399	30.452	73.02	48.261		0.0621769	0.063833	0.135789	0.127609	0.175379	0.200634	0.199287	0.212749	0.216771	0.0993721	0.0909859	0.225053	0.190026
524450000us	62.124	59.642	84.311	83.815	48.122	53.711	76.342	75.153	51.845	53.001	30.538	72.891	48.212		0.0624644	0.0563965	0.129284	0.119523	0.174479	0.189904	0.189754	0.228484	0.229546	0.106733	0.0925317	0.22362	0.189192
525450000us	61.685	58.996	84.221	83.351	47.677	53.639	78.32	73.25	50.843	52.27	30.223	73.046	48.278		0.0579564	0.0499569	0.128482	0.115294	0.166926	0.188107	0.209094	0.205902	0.211311	0.0977947	0.0868698	0.225342	0.190315
526450000us	61.908	59.359	84.423	83.607	48.199	53.64	78.449	73.545	50.088	52.156	30.415	71.297	47.455		0.0602463	0.0535754	0.130282	0.117627	0.175786	0.188132	0.210355	0.209403	0.19757	0.0964006	0.0903208	0.205912	0.176309
527450000us	61.484	59.852	84.292	84.041	48.123	53.651	77.822	74.568	52.028	53.062	30.975	72.683	47.472		0.0558924	0.0584899	0.129114	0.121583	0.174496	0.188407	0.204225	0.221542	0.232877	0.107479	0.100386	0.221309	0.176599
528450000us	62.206	59.692	84.77	83.923	47.984	53.347	76.219	74.998	51.355	52.579	30.427	72.89	48.395		0.0633064	0.0568949	0.133374	0.120508	0.172137	0.180821	0.188552	0.226644	0.220629	0.101573	0.0905365	0.223609	0.192306
529450000us	61.555	59.348	83.717	83.903	47.856	53.969	76.534	74.152	52.044	52.389	30.432	72.807	47.956		0.0566215	0.0534658	0.12399	0.120325	0.169964	0.196342	0.191632	0.216606	0.233168	0.0992498	0.0906264	0.222687	0.184835
530450000us	61.647	59.54	83.847	83.859	47.226	53.437	78.206	75.689	52.021	53.073	31.275	73.028	48.079		0.0575662	0.0553797	0.125148	0.119924	0.15927	0.183066	0.207979	0.234844	0.232749	0.107614	0.105779	0.225142	0.186929
531450000us	61.877	59.535	84.401	83.873	48.486	54.401	76.978	74.59	51.241	52.643	30.491	72.392	48.123		0.059928	0.0553299	0.130086	0.120052	0.180658	0.207122	0.195973	0.221803	0.218554	0.102356	0.0916869	0.218077	0.187677
532450000us	61.398	59.887	83.884	84.546	48.425	54.553	79.223	74.518	51.08	53.451	31.328	71.646	47.501		0.0550093	0.0588388	0.125478	0.126187	0.179622	0.210915	0.217923	0.220949	0.215624	0.112236	0.106731	0.209789	0.177092
533450000us	62.596	59.314	84.709	84.195	48.502	54.546	77.309	75.13	50.711	52.947	30.447	72.442	48.689		0.0673112	0.0531269	0.132831	0.122987	0.180929	0.21074	0.199209	0.228211	0.208909	0.106073	0.090896	0.218632	0.197309
534450000us	62.027	60.115	84.159	84.657	47.239	54.251	76.873	73.96	51.451	52.857	30.098	72.524	48.425		0.0614683	0.0611116	0.127929	0.127199	0.159491	0.203379	0.194946	0.214327	0.222376	0.104973	0.084623	0.219543	0.192817
535450000us	61.883	59.934	84.599	84.21	47.582	53.494	77.892	74.664	52.087	52.961	30.375	72.749	48.931		0.0599896	0.0593073	0.13185	0.123124	0.165313	0.184489	0.204909	0.222681	0.233951	0.106244	0.0896019	0.222043	0.201428
536450000us	61.97	59.613	84.317	84.224	47.318	53.545	77.45	74.292	51.265	52.635	30.644	73.158	48.985		0.060883	0.0561074	0.129337	0.123252	0.160832	0.185761	0.200588	0.218267	0.218991	0.102258	0.094437	0.226586	0.202347
537450000us	61.739	59.275	83.939	83.528	47.455	53.789	77.07	74.139	51.216	52.703	30.356	71.974	47.485		0.0585109	0.0527381	0.125968	0.116907	0.163157	0.19185	0.196872	0.216451	0.218099	0.103089	0.0892604	0.213433	0.17682
538450000us	62.031	60.396	83.952	84.822	47.92	54.24	78.395	74.936	51.64	52.858	30.819	71.42	47.976		0.0615094	0.0639127	0.126084	0.128703	0.17105	0.203104	0.209827	0.225909	0.225816	0.104985	0.0975825	0.207279	0.185176
539450000us	61.576	59.827	83.974	83.986	47.854	53.966	77.261	74.396	51.935	52.805	30.428	72.963	48.681		0.0568371	0.0582407	0.12628	0.121082	0.16993	0.196267	0.19874	0.219501	0.231184	0.104337	0.0905545	0.22442	0.197173
540450000us	61.86	59.674	84.252	83.986	48.503	54.104	78.332	74.051	50.951	52.47	30.797	73.208	48.255		0.0597534	0.0567155	0.128758	0.121082	0.180946	0.199711	0.209211	0.215407	0.213276	0.10024	0.097187	0.227142	0.189924
541450000us	61.141	59.58	83.385	83.963	47.382	53.262	77.589	74.695	51.368	53.082	30.503	72.526	47.473		0.0523703	0.0557785	0.121031	0.120872	0.161918	0.1787	0.201947	0.223049	0.220865	0.107724	0.0919026	0.219565	0.176616
542450000us	62.776	59.331	84.855	84.102	47.217	53.101	77.14	74.333	51.044	52.743	30.279	72.054	48.429		0.0691596	0.0532963	0.134132	0.122139	0.159117	0.174682	0.197557	0.218753	0.214969	0.103579	0.0878763	0.214322	0.192885
543450000us	62.04	59.389	84.141	83.698	46.737	53.264	77.15	75.053	51.785	52.646	30.528	72.813	48.345		0.0616018	0.0538745	0.127769	0.118457	0.15097	0.178749	0.197654	0.227297	0.228454	0.102392	0.0923519	0.222754	0.191455
544450000us	62.003	59.195	84.447	83.44	47.323	54.093	75.921	74.861	50.787	52.414	30.473	72.826	48.096		0.0612219	0.0519406	0.130496	0.116105	0.160917	0.199436	0.185638	0.225019	0.210292	0.0995555	0.0913634	0.222898	0.187218
545450000us	62.041	59.432	84.438	83.706	48.091	53.854	77.802	75.126	52.445	53.133	30.53	72.509	47.889		0.0616121	0.0543031	0.130415	0.11853	0.173953	0.193472	0.204029	0.228163	0.240466	0.108348	0.0923879	0.219376	0.183695
546450000us	62.122	60.433	84.583	84.625	47.975	54.752	79.28	75.511	51.586	53.505	31.252	72.214	47.571		0.0624438	0.0642815	0.131708	0.126907	0.171984	0.215881	0.21848	0.232732	0.224833	0.112896	0.105365	0.216099	0.178283
547450000us	61.631	59.8	83.914	83.797	47.931	53.974	77.409	74.798	50.92	52.678	30.484	72.042	48.659		0.0574019	0.0579715	0.125746	0.119359	0.171237	0.196467	0.200187	0.224271	0.212712	0.102784	0.0915611	0.214189	0.196799
548450000us	61.259	59.75	83.599	83.7	48.191	54.114	77.276	74.032	50.34	52.709	30.507	73.129	47.887		0.053582	0.0574731	0.122938	0.118475	0.17565	0.19996	0.198886	0.215182	0.202157	0.103163	0.0919745	0.226264	0.183661
549450000us	62.035	59.213	84.215	83.336	47.734	53.859	77.279	75.09	51.325	52.596	30.365	72.523	47.733		0.0615505	0.05212	0.128428	0.115157	0.167893	0.193597	0.198916	0.227736	0.220083	0.101781	0.0894221	0.219532	0.18104
550450000us	62.009	59.484	84.104	83.582	48.025	53.628	76.647	75.541	52.149	52.789	30.543	72.993	47.968		0.0612835	0.0548215	0.127439	0.117399	0.172833	0.187833	0.192736	0.233088	0.235079	0.104141	0.0926216	0.224753	0.18504
551450000us	61.956	59.513	84.26	83.638	46.189	53.142	77.602	74.602	50.873	52.445	30.089	71.917	48.012		0.0607392	0.0551106	0.128829	0.11791	0.141668	0.175705	0.202074	0.221945	0.211857	0.0999346	0.0844612	0.2128	0.185788
552450000us	62.252	59.702	84.655	83.879	47.7	54.083	76.943	74.185	51.535	52.467	30.539	72.353	47.759		0.0637788	0.0569946	0.132349	0.120107	0.167316	0.199187	0.19563	0.216997	0.223905	0.100204	0.0925497	0.217643	0.181483
553450000us	61.694	59.993	84.04	84.284	48.705	55.351	77.086	73.202	51.323	52.151	29.812	72.601	47.753		0.0580488	0.0598954	0.126868	0.123798	0.184375	0.230828	0.197029	0.205333	0.220046	0.0963395	0.0794823	0.220398	0.181381
554450000us	61.771	59.163	84.261	83.567	48.026	54.551	77.954	74.858	50.95	53.063	30.699	72.546	47.791		0.0588395	0.0516216	0.128838	0.117263	0.17285	0.210865	0.205515	0.224983	0.213258	0.107492	0.0954255	0.219787	0.182027
555450000us	61.584	60.096	83.773	84.376	47.599	53.804	77.702	74.888	51.21	52.869	30.851	72.891	47.698		0.0569193	0.0609222	0.124489	0.124637	0.165602	0.192224	0.203052	0.225339	0.21799	0.105119	0.0981576	0.22362	0.180445
556450000us	61.665	59.579	83.769	83.94	47.546	53.935	78.448	74.822	52.239	53.382	30.675	72.808	47.963		0.0577511	0.0557685	0.124453	0.120663	0.164702	0.195493	0.210345	0.224556	0.236717	0.111392	0.0949942	0.222698	0.184954
557450000us	62.464	59.895	84.66	84.071	48.732	55.239	77.032	75.013	49.995	52.657	30.61	72.484	47.713		0.0659557	0.0589185	0.132394	0.121857	0.184833	0.228033	0.196501	0.226822	0.195878	0.102527	0.0938258	0.219099	0.1807
558450000us	61.746	59.886	84.3	84.029	47.519	53.543	77.597	76.082	53.009	53.765	31.005	73.227	48.091		0.0585828	0.0588288	0.129186	0.121474	0.164244	0.185712	0.202025	0.239507	0.25073	0.116076	0.100926	0.227353	0.187133
559450000us	62.833	59.809	85.416	84.162	47.246	53.603	77.777	75.041	51.276	52.657	30.821	73.207	48.499		0.0697449	0.0580612	0.139131	0.122686	0.15961	0.187209	0.203785	0.227155	0.219191	0.102527	0.0976184	0.227131	0.194076
560450000us	61.725	59.107	83.891	83.378	47.486	53.852	76.852	74.509	51.661	53.127	30.521	72.01	48.579		0.0583672	0.0510634	0.125541	0.11554	0.163683	0.193422	0.194741	0.220842	0.226198	0.108274	0.0922261	0.213833	0.195438
561450000us	62.656	59.316	84.803	83.658	47.186	53.977	77.363	74.561	51.384	52.385	30.253	72.594	48.105		0.0679273	0.0531468	0.133668	0.118092	0.158591	0.196541	0.199737	0.221459	0.221157	0.0992009	0.087409	0.220321	0.187371
562450000us	62.055	59.987	84.249	84.127	47.972	54.084	78.032	74.888	51.258	53.113	30.691	73.55	48.033		0.0617558	0.0598356	0.128731	0.122367	0.171933	0.199211	0.206278	0.225339	0.218863	0.108103	0.0952817	0.230941	0.186146
563450000us	61.663	59.208	83.736	83.78	48.224	54.386	77.929	74.698	51.262	52.767	30.331	73.026	47.747		0.0577305	0.0520702	0.124159	0.119204	0.17621	0.206747	0.205271	0.223084	0.218936	0.103872	0.088811	0.22512	0.181279
564450000us	61.851	59.978	83.944	83.9	48.016	53.638	77.403	76.314	51.884	53.672	31.146	72.488	47.937		0.059661	0.0597459	0.126013	0.120298	0.17268	0.188082	0.200128	0.24226	0.230256	0.114939	0.10346	0.219143	0.184512
565450000us	61.725	59.947	84.173	84.024	49.286	55.004	78.312	75.238	50.96	53.084	30.818	73.3	48.625		0.0583672	0.0594369	0.128054	0.121428	0.194237	0.222169	0.209016	0.229492	0.21344	0.107748	0.0975645	0.228164	0.19622
566450000us	62.389	60.13	84.771	84.09	47.845	53.686	77.888	76.196	52.315	53.742	31.352	72.924	47.989		0.0651856	0.0612611	0.133383	0.12203	0.169777	0.18928	0.20487	0.24086	0.2381	0.115794	0.107163	0.223987	0.185397
567450000us	62.217	59.894	84.759	84.054	48.456	54.832	78.215	75.465	52.326	53.243	30.98	72.716	47.536		0.0634194	0.0589086	0.133276	0.121702	0.180149	0.217877	0.208067	0.232186	0.2383	0.109693	0.100476	0.221676	0.177688
568450000us	61.994	60.358	84.066	84.981	48.404	54.903	77.589	75.25	51.606	53.328	31.059	72.882	48.4		0.0611295	0.0635339	0.1271	0.130152	0.179266	0.219649	0.201947	0.229635	0.225197	0.110732	0.101896	0.22352	0.192391
569450000us	61.849	59.964	84.026	84.118	48.14	54.082	77.115	74.899	51.246	52.639	30.639	73.006	48.002		0.0596405	0.0596063	0.126744	0.122285	0.174785	0.199162	0.197312	0.22547	0.218645	0.102307	0.0943471	0.224898	0.185618
570450000us	62.015	59.374	84.433	83.432	47.812	53.616	78.491	74.321	51.867	52.816	30.811	72.629	47.819		0.0613451	0.053725	0.130371	0.116032	0.169217	0.187533	0.210766	0.218611	0.229947	0.104471	0.0974387	0.22071	0.182504
571450000us	62.539	59.359	84.64	83.93	47.42	53.536	77.714	74.652	51.903	52.552	30.414	72.59	48.647		0.0667259	0.0535754	0.132216	0.120572	0.162563	0.185537	0.203169	0.222539	0.230602	0.101243	0.0903029	0.220276	0.196595
572450000us	62.937	60.1	85.05	84.398	47.612	53.278	76.798	75.502	52.287	53.276	31.041	72.602	47.816		0.0708128	0.0609621	0.13587	0.124838	0.165822	0.179099	0.194213	0.232625	0.23759	0.110096	0.101573	0.22041	0.182453
573450000us	62.667	59.739	84.714	83.914	47.14	53.662	77.702	75.005	52.812	53.288	31.312	72.618	48.057		0.0680403	0.0573634	0.132875	0.120426	0.15781	0.188681	0.203052	0.226727	0.247145	0.110243	0.106444	0.220587	0.186554
574450000us	62.362	58.945	84.444	83.377	47.327	53.593	78.481	75.154	52.545	53.829	31.336	72.146	47.857		0.0649083	0.0494485	0.130469	0.115531	0.160985	0.186959	0.210668	0.228495	0.242286	0.116858	0.106875	0.215344	0.183151
575450000us	62.216	59.698	84.245	84.262	48.067	53.794	76.725	75.551	51.418	52.988	30.642	72.318	48.599		0.0634091	0.0569547	0.128695	0.123598	0.173546	0.191975	0.193499	0.233206	0.221775	0.106574	0.094401	0.217255	0.195778
576450000us	62.192	59.296	84.302	83.421	48.45	54.462	76.893	74.465	51.37	52.146	30.281	73.158	48.941		0.0631627	0.0529474	0.129203	0.115932	0.180047	0.208644	0.195142	0.22032	0.220902	0.0962784	0.0879123	0.226586	0.201598
577450000us	61.641	59.879	84.053	83.986	47.547	53.158	76.156	74.53	51.279	52.036	29.458	72.983	48.27		0.0575046	0.058759	0.126984	0.121082	0.164719	0.176104	0.187936	0.221091	0.219246	0.0949333	0.0731194	0.224642	0.190179
578450000us	62.358	59.51	84.618	83.957	46.999	53.396	76.898	74.756	52.126	52.976	30.65	73.05	48.316		0.0648673	0.0550807	0.13202	0.120818	0.155417	0.182043	0.195191	0.223773	0.23466	0.106428	0.0945448	0.225386	0.190962
579450000us	62.259	59.662	84.353	83.912	47.391	52.855	77.515	74.325	52.465	52.962	30.26	72.727	48.346		0.0638507	0.0565959	0.129658	0.120407	0.162071	0.168543	0.201223	0.218658	0.24083	0.106257	0.0875348	0.221798	0.191472
580450000us	62.621	60.414	84.715	84.559	48.272	54.347	77.229	75.411	52.189	53.491	30.929	73.081	48.059		0.0675679	0.0640921	0.132884	0.126305	0.177025	0.205774	0.198427	0.231545	0.235807	0.112725	0.0995596	0.225731	0.186588
581450000us	62.439	59.403	84.395	83.953	48.153	54.365	77.79	75.134	51.881	52.984	30.71	73.507	48.466		0.065699	0.054014	0.130032	0.120781	0.175005	0.206223	0.203912	0.228258	0.230202	0.106526	0.0956233	0.230463	0.193514
582450000us	61.903	59.56	84.057	83.695	46.943	53.543	77.864	74.791	52.348	53.223	31.012	72.743	48.114		0.060195	0.0555791	0.12702	0.118429	0.154466	0.185712	0.204635	0.224188	0.238701	0.109448	0.101051	0.221976	0.187524
583450000us	62.397	59.944	84.291	83.935	47.223	52.975	77.45	75.448	51.987	53.353	30.873	72.214	47.821		0.0652677	0.059407	0.129105	0.120617	0.159219	0.171538	0.200588	0.231984	0.232131	0.111038	0.0985531	0.216099	0.182538
584450000us	62.257	59.943	84.365	83.862	48.224	54.261	77.77	73.977	51.526	52.951	30.713	72.649	47.813		0.0638301	0.059397	0.129765	0.119952	0.17621	0.203628	0.203716	0.214529	0.223741	0.106122	0.0956772	0.220932	0.182402
585450000us	61.302	59.643	83.238	83.859	47.766	53.922	77.286	74.863	52.144	53.269	30.401	72.42	48.194		0.0540235	0.0564065	0.119721	0.119924	0.168436	0.195169	0.198984	0.225042	0.234988	0.110011	0.0900692	0.218388	0.188886
586450000us	62.864	59.716	84.988	83.723	47.439	54.035	77.736	75.424	52.552	53.097	30.906	72.391	47.753		0.0700632	0.0571342	0.135317	0.118685	0.162886	0.197989	0.203384	0.231699	0.242413	0.107907	0.0991462	0.218066	0.181381
587450000us	62.817	59.35	84.829	83.639	48.235	54.527	77.676	74.644	50.891	53.125	30.782	73.535	48.225		0.0695806	0.0534857	0.1339	0.117919	0.176397	0.210266	0.202797	0.222444	0.212184	0.10825	0.0969174	0.230774	0.189413
588450000us	62.213	59.949	83.807	84.051	47.491	53.32	78.005	74.851	52.647	53.585	31.041	72.295	47.761		0.0633783	0.0594568	0.124792	0.121675	0.163768	0.180147	0.206014	0.2249	0.244142	0.113875	0.101573	0.216999	0.181517
589450000us	61.776	59.857	83.845	83.851	48.233	54.226	77.439	74.802	51.106	52.824	30.466	72.83	48.063		0.0588909	0.0585397	0.125131	0.119851	0.176363	0.202755	0.20048	0.224319	0.216097	0.104569	0.0912375	0.222942	0.186656
590450000us	62.788	60.243	84.765	84.218	48.223	54.968	77.954	74.531	51.717	53.303	30.751	72.433	47.843		0.0692828	0.0623875	0.13333	0.123197	0.176194	0.221271	0.205515	0.221103	0.227217	0.110426	0.0963602	0.218532	0.182912
591450000us	62.604	59.229	84.655	83.426	47.438	54.189	78.045	74.09	51.283	52.651	30.601	73.062	48.204		0.0673933	0.0522795	0.132349	0.115977	0.162869	0.201832	0.206405	0.21587	0.219318	0.102454	0.0936641	0.22552	0.189056
592450000us	62.626	59.762	84.589	84.077	47.296	53.079	77.243	74.67	51.647	52.747	30.629	72.191	47.217		0.0676193	0.0575927	0.131761	0.121912	0.160458	0.174133	0.198564	0.222752	0.225943	0.103627	0.0941673	0.215844	0.172259
593450000us	61.8	59.876	84.089	84.113	48.162	54.145	77.599	74.484	51.162	52.61	30.655	72.317	48.477		0.0591373	0.0587291	0.127305	0.12224	0.175158	0.200734	0.202044	0.220545	0.217116	0.101952	0.0946347	0.217244	0.193702
594450000us	62.639	59.694	84.693	83.768	48.008	53.803	77.013	74.096	51.359	52.412	30.386	74.205	47.487		0.0677528	0.0569149	0.132688	0.119095	0.172544	0.192199	0.196315	0.215941	0.220702	0.0995311	0.0897996	0.238217	0.176854
595450000us	62.516	60.044	84.841	84.013	49.197	55.167	77.339	75.02	52.151	53.33	30.85	72.54	48.121		0.0664897	0.0604038	0.134007	0.121328	0.192727	0.226236	0.199502	0.226905	0.235115	0.110756	0.0981397	0.219721	0.187643
596450000us	62.195	59.504	84.164	83.434	47.15	52.929	77.634	74.793	52.722	53.311	30.86	73.248	48.074		0.0631935	0.0550209	0.127974	0.11605	0.15798	0.17039	0.202387	0.224212	0.245507	0.110524	0.0983194	0.227586	0.186843
597450000us	62.389	60.071	84.365	84.208	47.894	54.039	76.254	74.894	50.915	52.729	30.735	72.569	48.262		0.0651856	0.060673	0.129765	0.123106	0.170609	0.198089	0.188894	0.22541	0.212621	0.103407	0.0960726	0.220043	0.190043
598450000us	62.22	59.749	84.443	83.964	47.791	54.612	78.698	74.917	52.374	53.465	31.383	73.096	48.148		0.0634502	0.0574631	0.13046	0.120881	0.168861	0.212387	0.21279	0.225683	0.239174	0.112407	0.10772	0.225897	0.188103
599450000us	62.133	60.113	84.323	84.001	48.487	54.095	77.452	75.303	52.185	53.397	30.725	73.419	47.891		0.0625568	0.0610916	0.129391	0.121219	0.180675	0.199486	0.200607	0.230264	0.235734	0.111576	0.0958929	0.229486	0.183729
600450000us	62.322	59.844	84.383	84.003	47.722	53.365	76.873	75.014	52.039	53.175	30.333	72.33	48.379		0.0644976	0.0584101	0.129925	0.121237	0.167689	0.18127	0.194946	0.226834	0.233077	0.108861	0.0888469	0.217388	0.192034
601450000us	61.567	59.811	83.613	83.695	47.867	53.683	78.027	74.96	51.376	53.067	30.64	73.467	48.619		0.0567447	0.0580812	0.123063	0.118429	0.170151	0.189205	0.206229	0.226193	0.221011	0.10754	0.0943651	0.230019	0.196118
602450000us	62.33	59.221	84.621	83.494	48.487	54.211	77.708	74.735	52.306	53.3	31.095	72.825	48.296		0.0645797	0.0521998	0.132046	0.116597	0.180675	0.202381	0.20311	0.223524	0.237936	0.11039	0.102543	0.222887	0.190621
603450000us	61.686	60.166	83.977	83.939	48.111	53.959	77.078	74.091	51.569	52.891	30.597	71.864	47.931		0.0579667	0.06162	0.126307	0.120654	0.174292	0.196092	0.19695	0.215882	0.224523	0.105388	0.0935922	0.212211	0.18441
609500000us	134.444	133.126	169.359	167.717	83.563	75.575	153.067	134.059	92.295	115.803	74.994	138.411	92.65		0.805095	0.788918	0.887228	0.884337	0.776066	0.735491	0.939923	0.927474	0.965704	0.874686	0.891597	0.951487	0.945432
609600000us	131.047	130.701	169.03	169.409	85.572	76.179	152.628	134.091	90.498	114.857	71.92	137.503	91.976		0.770213	0.764745	0.884296	0.899761	0.810168	0.750563	0.935631	0.927854	0.933	0.863118	0.836344	0.9414	0.933962
610050000us	78.461	77.228	101.547	99.711	54.106	56.813	90.615	85.116	58.552	69.761	41.442	81.045	54.029		0.230224	0.231702	0.28289	0.264424	0.276053	0.26731	0.329307	0.346707	0.351608	0.311677	0.288523	0.314204	0.288185
610150000us	78.002	76.382	101.265	99.031	52.722	56.436	88.832	85.276	58.77	69.36	41.409	81.326	53.676		0.22551	0.223268	0.280377	0.258226	0.252561	0.257903	0.311874	0.348605	0.355576	0.306774	0.28793	0.317325	0.282178
610750000us	76.384	74.562	100.142	97.3	52.684	56.459	89.815	84.857	58.356	69.213	40.929	78.64	53.28		0.208896	0.205126	0.270369	0.242447	0.251916	0.258476	0.321485	0.343633	0.348041	0.304976	0.279303	0.287486	0.275439
611750000us	75.648	73.243	99.534	95.982	52.464	56.632	88.891	83.391	57.728	68.833	40.167	78.737	53.242		0.201338	0.191977	0.26495	0.230432	0.248182	0.262793	0.312451	0.326237	0.336612	0.30033	0.265606	0.288564	0.274792
612750000us	76.103	74.43	99.551	96.852	53.18	57.315	87.258	83.476	57.163	68.757	39.901	78.613	52.785		0.20601	0.20381	0.265102	0.238363	0.260335	0.279837	0.296484	0.327246	0.32633	0.2994	0.260825	0.287186	0.267015
613750000us	76.047	74.22	99.319	96.521	52.514	56.785	87.82	83.724	57.764	69.625	40.657	78.686	52.815		0.205435	0.201717	0.263034	0.235346	0.24903	0.266611	0.301979	0.330189	0.337267	0.310014	0.274414	0.287997	0.267525
614750000us	76.108	74.528	99.89	96.262	52.466	56.039	87.697	83.764	58.722	69.774	40.423	78.833	52.074		0.206062	0.204787	0.268123	0.232985	0.248216	0.247996	0.300776	0.330663	0.354702	0.311836	0.270208	0.28963	0.254915
615750000us	75.125	74.18	98.664	95.91	52.78	56.47	88.081	84.595	59.215	70.547	41.131	78.33	52.907		0.195967	0.201318	0.257197	0.229776	0.253546	0.258751	0.304531	0.340524	0.363674	0.321289	0.282933	0.284042	0.269091
616750000us	75.254	74.125	98.527	96.299	52.48	56.127	87.24	83.56	58.517	69.916	40.296	78.234	52.26		0.197292	0.20077	0.255976	0.233322	0.248453	0.250192	0.296308	0.328243	0.350971	0.313573	0.267925	0.282976	0.25808
617750000us	74.843	73.836	98.414	95.571	52.387	56.431	87.988	84.246	58.112	69.922	40.774	79.227	53.246		0.193072	0.197889	0.254969	0.226686	0.246875	0.257778	0.303622	0.336383	0.343601	0.313646	0.276517	0.294007	0.27486
618750000us	75.849	73.42	99.307	94.906	52.022	55.66	88.417	83.485	58.2	69.837	40.783	78.1	51.816		0.203402	0.193742	0.262927	0.220624	0.240679	0.238538	0.307816	0.327353	0.345202	0.312607	0.276678	0.281487	0.250524
619750000us	75.55	73.51	98.82	95.803	52.491	56.266	89.122	85.219	59.466	70.614	41.272	78.76	52.172		0.200332	0.194639	0.258587	0.228801	0.24864	0.25366	0.314709	0.347929	0.368242	0.322108	0.285468	0.288819	0.256583
620750000us	74.497	73.73	97.849	95.653	52.484	56.222	87.298	84.148	58.879	70.023	40.719	78.502	52.39		0.189519	0.196832	0.249934	0.227433	0.248521	0.252562	0.296875	0.33522	0.357559	0.314881	0.275528	0.285953	0.260293
621750000us	74.634	73.933	97.783	95.551	53.203	57.121	87.606	83.36	56.841	68.859	40.081	77.932	51.687		0.190926	0.198856	0.249346	0.226503	0.260726	0.274996	0.299887	0.325869	0.32047	0.300647	0.26406	0.279621	0.248329
622750000us	74.952	73.574	98.142	95.715	52.147	56.261	86.828	84.175	58.158	69.044	40.062	78.826	52.006		0.194191	0.195277	0.252545	0.227998	0.242801	0.253536	0.29228	0.33554	0.344438	0.30291	0.263719	0.289552	0.253758
623750000us	75.187	73.424	98.482	95.63	52.302	56.704	87.538	83.295	58.028	68.942	40.154	78.537	52.292		0.196604	0.193782	0.255575	0.227224	0.245432	0.26459	0.299222	0.325098	0.342072	0.301662	0.265373	0.286342	0.258625
624750000us	74.146	73.006	97.704	95.384	52.818	56.46	87.418	83.824	58.308	69.046	40.152	78.721	52.478		0.185914	0.189615	0.248641	0.224981	0.254191	0.258501	0.298048	0.331375	0.347168	0.302934	0.265337	0.288386	0.26179
625750000us	73.716	73.444	97.265	95.473	51.405	55.633	87.142	83.424	58.013	68.778	40.077	78.774	52.381		0.181499	0.193981	0.244729	0.225792	0.230206	0.237865	0.29535	0.326629	0.341799	0.299657	0.263988	0.288975	0.260139
626750000us	74.27	73.341	97.64	95.244	52.251	56.827	87.23	84.14	58.781	68.99	40.419	77.865	52.823		0.187188	0.192954	0.248071	0.223705	0.244566	0.267659	0.29621	0.335125	0.355776	0.302249	0.270136	0.278877	0.267661
627750000us	73.656	72.034	97.511	94.561	51.595	55.622	87.558	83.667	58.527	68.587	40.294	78.155	52.576		0.180883	0.179926	0.246921	0.217479	0.233431	0.23759	0.299417	0.329512	0.351153	0.297321	0.267889	0.282098	0.263458
628750000us	74.134	72.778	97.508	95.31	52.219	56.334	87.497	82.862	56.985	67.911	39.778	78.56	52.416		0.185791	0.187342	0.246895	0.224307	0.244023	0.255357	0.298821	0.31996	0.32309	0.289055	0.258614	0.286597	0.260735
629750000us	73.843	72.224	97.825	95.142	52.861	56.658	88.547	83.985	58.392	69.048	40.161	78.218	52.115		0.182803	0.18182	0.24972	0.222775	0.25492	0.263442	0.309087	0.333286	0.348696	0.302959	0.265498	0.282798	0.255613
630750000us	73.571	71.964	97.268	94.638	51.892	55.482	86.237	82.708	57.199	67.204	38.997	77.981	51.516		0.18001	0.179228	0.244756	0.218181	0.238472	0.234097	0.286501	0.318133	0.326985	0.28041	0.244576	0.280165	0.245419
631750000us	73.669	72.877	97.018	95.661	51.884	56.208	86.893	82.808	57.579	67.677	39.286	78.919	51.965		0.181016	0.188329	0.242528	0.227506	0.238337	0.252213	0.292915	0.319319	0.333901	0.286194	0.249771	0.290586	0.25306
632750000us	73.73	72.928	97.518	95.432	51.763	56.407	87.137	83.962	58.297	68.021	39.48	78.455	51.98		0.181643	0.188837	0.246984	0.225419	0.236283	0.257179	0.295301	0.333013	0.346968	0.2904	0.253258	0.285431	0.253315
633750000us	73.116	71.889	96.701	94.542	51.821	55.682	87.745	82.311	56.749	66.986	39.149	78.328	52.324		0.175338	0.17848	0.239703	0.217306	0.237267	0.239087	0.301246	0.313422	0.318795	0.277744	0.247308	0.28402	0.259169
634750000us	73.209	72.6	96.919	95.582	50.575	55.534	85.856	82.855	57.5	66.543	38.742	78.423	52.195		0.176293	0.185568	0.241646	0.226786	0.216117	0.235394	0.282776	0.319877	0.332463	0.272327	0.239993	0.285076	0.256974
635750000us	73.645	72.056	97.03	95.308	52.024	56.89	87.834	83.071	57.384	67.012	39.062	78.768	52.613		0.18077	0.180145	0.242635	0.224288	0.240713	0.269231	0.302116	0.32244	0.330352	0.278062	0.245745	0.288908	0.264088
636750000us	73.16	71.975	97.109	94.857	51.001	55.3	86.462	83.119	57.451	66.701	38.911	79.471	52.044		0.17579	0.179337	0.243339	0.220177	0.223348	0.229555	0.288701	0.32301	0.331571	0.274259	0.24303	0.296718	0.254404
637750000us	73.592	71.74	97.397	94.542	51.275	55.622	87.386	82.006	56.507	65.798	37.978	78.313	52.361		0.180226	0.176995	0.245906	0.217306	0.227999	0.23759	0.297736	0.309803	0.314391	0.263217	0.22626	0.283854	0.259799
638750000us	73.389	71.674	97.166	95.042	51.46	55.923	87.301	83.358	56.584	66.671	38.742	77.818	52.107		0.178141	0.176337	0.243847	0.221864	0.231139	0.245101	0.296904	0.325846	0.315792	0.273892	0.239993	0.278355	0.255477
639750000us	73.26	71.552	97.474	94.706	51.478	54.752	86.012	83.711	57.483	66.189	38.455	76.925	52.206		0.176816	0.175121	0.246592	0.218801	0.231445	0.215881	0.284301	0.330035	0.332153	0.267998	0.234834	0.268434	0.257161
640750000us	72.294	71.482	95.913	94.438	51.96	55.808	86.607	83.513	57.543	66.448	38.75	78.295	51.387		0.166897	0.174423	0.23268	0.216358	0.239627	0.242232	0.290119	0.327685	0.333245	0.271165	0.240137	0.283654	0.243224
641750000us	72.407	70.829	96.361	94.115	51.237	55.53	86.112	83.228	56.744	66.007	38.209	78.575	51.667		0.168057	0.167914	0.236673	0.213414	0.227354	0.235294	0.285279	0.324303	0.318704	0.265773	0.230413	0.286764	0.247989
642750000us	73.024	70.665	96.861	94.085	51.055	55.263	86.743	82.879	58.502	66.416	38.479	78.043	51.77		0.174393	0.166279	0.241129	0.21314	0.224265	0.228632	0.291449	0.320162	0.350698	0.270774	0.235266	0.280854	0.249742
643750000us	72.903	70.752	96.919	94.447	51.357	56.67	87.024	82.148	56.975	65.776	38.169	78.062	51.976		0.17315	0.167146	0.241646	0.21644	0.229391	0.263742	0.294196	0.311488	0.322908	0.262948	0.229694	0.281065	0.253247
644750000us	72.936	70.767	97.005	94.247	51.173	55.603	87.22	83.036	57.062	65.714	38.612	77.624	51.719		0.173489	0.167296	0.242412	0.214617	0.226268	0.237116	0.296113	0.322025	0.324492	0.26219	0.237656	0.276199	0.248874
645750000us	72.273	70.84	96.855	94.271	51.321	55.765	87.655	82.834	57.211	65.875	38.382	78.916	51.727		0.166681	0.168023	0.241075	0.214836	0.22878	0.241159	0.300366	0.319628	0.327203	0.264159	0.233522	0.290552	0.24901
646750000us	71.971	70.964	96.095	94.684	50.252	54.844	86.177	82.304	57.364	65.019	37.244	78.029	52.218		0.16358	0.169259	0.234302	0.2186	0.210634	0.218176	0.285915	0.313339	0.329988	0.253691	0.213067	0.280699	0.257366
647750000us	71.817	71.394	96.117	94.845	51.178	55.618	86.169	82.317	57.109	64.952	37.777	77.972	52.301		0.161999	0.173546	0.234498	0.220068	0.226353	0.23749	0.285837	0.313493	0.325347	0.252872	0.222648	0.280065	0.258778
648750000us	72.747	70.734	97.159	94.511	51.006	55.344	86.25	82.564	57.551	65.2	37.619	78.066	51.835		0.171549	0.166967	0.243784	0.217023	0.223433	0.230653	0.286628	0.316424	0.333391	0.255905	0.219808	0.28111	0.250848
649750000us	71.937	70.738	96.294	94.677	51.725	55.83	87.903	82.864	56.509	65.354	38.246	77.847	51.916		0.163231	0.167006	0.236076	0.218536	0.235638	0.242781	0.30279	0.319984	0.314427	0.257788	0.231078	0.278677	0.252226
650750000us	71.698	70.325	95.785	94.334	50.618	54.66	87.701	83.438	57.355	65.586	37.999	78.337	51.186		0.160777	0.162889	0.231539	0.21541	0.216847	0.213585	0.300815	0.326795	0.329824	0.260625	0.226638	0.28412	0.239803
651750000us	72.316	71.007	96.745	94.931	50.934	55.113	86.449	83.483	56.888	65.077	37.653	78.055	51.768		0.167123	0.169688	0.240095	0.220852	0.222211	0.224889	0.288574	0.327329	0.321325	0.254401	0.220419	0.280987	0.249708
652750000us	71.782	70.137	96.257	94.124	52.017	56.357	86.304	82.184	57.298	64.712	37.667	77.005	51.504		0.161639	0.161015	0.235746	0.213496	0.240594	0.255931	0.287156	0.311915	0.328787	0.249937	0.22067	0.269323	0.245215
653750000us	71.709	70.988	96.563	94.697	50.502	54.808	87.409	83.369	56.419	64.701	37.292	76.638	51.491		0.16089	0.169499	0.238473	0.218719	0.214878	0.217278	0.29796	0.325976	0.312789	0.249803	0.21393	0.265246	0.244994
654750000us	72.124	70.265	96.516	94.261	51.079	54.894	86.889	81.602	56.64	63.761	36.738	77.336	51.7		0.165151	0.162291	0.238054	0.214744	0.224672	0.219424	0.292876	0.305009	0.316812	0.238308	0.203972	0.273	0.24855
655750000us	71.228	70.462	95.815	94.614	50.656	54.852	86.601	82.542	56.183	64.282	37.274	77.634	51.535		0.15595	0.164255	0.231807	0.217962	0.217492	0.218376	0.29006	0.316163	0.308494	0.244679	0.213607	0.27631	0.245742
656750000us	71.753	70.202	96.424	94.362	51.321	55.044	86.508	81.5	56.836	63.633	36.669	78.254	52.403		0.161342	0.161663	0.237234	0.215665	0.22878	0.223167	0.289151	0.303798	0.320379	0.236743	0.202732	0.283198	0.260514
657750000us	72.072	70.236	96.72	94.62	50.806	54.633	86.651	81.816	57.709	64.179	37.138	77.452	52.193		0.164617	0.162002	0.239872	0.218017	0.220038	0.212911	0.290549	0.307548	0.336266	0.24342	0.211162	0.274289	0.25694
658750000us	71.413	70.254	96.476	94.555	50.52	54.19	85.602	81.801	56.663	63.358	36.49	77.352	51.604		0.15785	0.162182	0.237698	0.217424	0.215184	0.201857	0.280293	0.30737	0.31723	0.23338	0.199515	0.273178	0.246917
659750000us	71.409	70.336	96.374	94.502	51.368	55.98	86.458	81.982	56.817	63.755	36.761	77.174	51.883		0.157809	0.162999	0.236789	0.216941	0.229578	0.246524	0.288662	0.309518	0.320033	0.238235	0.204386	0.2712	0.251665
660750000us	70.775	70.295	95.919	94.736	50.493	55.345	86.525	82.091	56.761	63.743	36.98	78.034	51.617		0.151299	0.16259	0.232734	0.219074	0.214725	0.230678	0.289317	0.310811	0.319014	0.238088	0.208322	0.280754	0.247138
661750000us	71.233	70.168	96.286	94.711	50.165	54.534	86.414	81.657	56.11	62.612	36.395	76.941	51.313		0.156002	0.161324	0.236004	0.218846	0.209158	0.210441	0.288232	0.305661	0.307166	0.224258	0.197807	0.268612	0.241964
662750000us	71.023	69.861	95.994	94.305	51.067	55.069	86.267	83.853	57.328	63.915	36.988	77.776	51.742		0.153845	0.158264	0.233402	0.215146	0.224468	0.223791	0.286795	0.33172	0.329333	0.240191	0.208466	0.277888	0.249265
663750000us	71.276	69.532	96.562	94.084	50.771	55.034	86.862	82.158	57.113	63.465	36.459	78.138	51.617		0.156443	0.154984	0.238464	0.213131	0.219444	0.222917	0.292612	0.311606	0.32542	0.234689	0.198957	0.281909	0.247138
664750000us	71.171	69.773	95.981	94.704	51.196	55.969	85.35	82.036	56.778	62.814	35.533	77.497	51.824		0.155365	0.157387	0.233286	0.218783	0.226658	0.246249	0.277829	0.310159	0.319323	0.226728	0.182313	0.274789	0.250661
665750000us	70.779	69.573	96.127	94.263	50.765	55.32	86.996	82.458	56.237	63.336	36.683	78.166	52.322		0.15134	0.155393	0.234587	0.214763	0.219342	0.230054	0.293922	0.315166	0.309477	0.233111	0.202984	0.28222	0.259135
666750000us	70.95	69.76	96.101	94.259	50.24	54.732	86.318	81.605	56.518	62.566	36.173	77.439	51.478		0.153096	0.157257	0.234356	0.214726	0.210431	0.215381	0.287293	0.305044	0.314591	0.223696	0.193817	0.274144	0.244772
667750000us	70.718	68.591	96.419	93.759	51.48	55.437	86.644	81.591	56.823	62.765	36.052	78.681	52.372		0.150713	0.145604	0.23719	0.210168	0.231479	0.232974	0.290481	0.304878	0.320142	0.226129	0.191642	0.287942	0.259986
668750000us	70.76	69.694	96.089	94.271	50.275	54.806	86.204	82.226	56.737	62.893	36.344	76.946	51.014		0.151145	0.156599	0.234249	0.214836	0.211025	0.217228	0.286179	0.312413	0.318577	0.227694	0.19689	0.268667	0.236876
669750000us	70.622	68.814	96.121	93.468	50.719	54.588	86.453	82.929	56.725	62.874	36.375	77.056	51.326		0.149728	0.147827	0.234534	0.207516	0.218561	0.211788	0.288613	0.320755	0.318358	0.227462	0.197448	0.269889	0.242186
670750000us	69.912	68.52	95.431	93.405	51.266	55.468	86.474	81.732	57.036	62.641	35.795	77.182	51.515		0.142437	0.144896	0.228385	0.206942	0.227846	0.233747	0.288819	0.306551	0.324018	0.224613	0.187023	0.271289	0.245402
671750000us	70.302	68.856	95.821	94.062	50.815	55.451	87.033	81.803	56.207	62.48	35.943	77.06	51.425		0.146442	0.148246	0.23186	0.21293	0.220191	0.233323	0.294284	0.307394	0.308931	0.222644	0.189683	0.269934	0.24387
672750000us	70.037	68.714	95.391	93.697	50.241	54.852	86.833	82.281	55.532	61.985	35.866	77.322	51.808		0.14372	0.14683	0.228028	0.209603	0.210448	0.218376	0.292329	0.313066	0.296647	0.216591	0.188299	0.272844	0.250388
673750000us	70.866	68.974	96.409	94.382	51.312	55.825	86.361	82.641	56.891	62.494	35.665	77.15	51.866		0.152233	0.149422	0.2371	0.215847	0.228627	0.242656	0.287714	0.317338	0.321379	0.222815	0.184686	0.270934	0.251375
674750000us	71.194	69.127	96.514	94.305	51.406	55.581	85.637	81.726	57.02	61.915	35.474	78.044	51.68		0.155601	0.150947	0.238036	0.215146	0.230223	0.236567	0.280635	0.30648	0.323727	0.215735	0.181253	0.280865	0.24821
675750000us	69.777	68.658	95.516	93.945	51.12	54.725	86.718	81.372	55.452	61.749	35.718	77.945	51.728		0.141051	0.146272	0.229142	0.211864	0.225368	0.215207	0.291204	0.302279	0.295191	0.213705	0.185639	0.279765	0.249027
676750000us	70.273	67.635	95.727	93.14	50.582	54.877	86.382	81.464	56.94	61.7	35.256	77.553	51.626		0.146144	0.136074	0.231023	0.204526	0.216236	0.219	0.287919	0.303371	0.322271	0.213106	0.177334	0.275411	0.247291
677750000us	68.993	67.994	94.56	93.448	49.768	54.441	86.845	81.79	56.19	61.951	35.645	77.162	51.675		0.133	0.139653	0.220622	0.207333	0.202419	0.20812	0.292446	0.30724	0.308622	0.216175	0.184326	0.271067	0.248125
678750000us	70.17	68.729	95.657	94.262	50.425	54.537	84.552	81.369	56.969	61.401	35.065	77.176	51.873		0.145086	0.14698	0.230399	0.214754	0.213571	0.210515	0.270026	0.302244	0.322799	0.20945	0.173901	0.271222	0.251494
679750000us	70.06	68.239	95.871	93.884	50.173	54.641	86.328	82.591	57.027	62.297	35.848	77.13	51.974		0.143957	0.142095	0.232306	0.211308	0.209293	0.213111	0.287391	0.316744	0.323855	0.220406	0.187975	0.270711	0.253213
680750000us	69.19	68.776	95.116	94.033	50.943	55.375	86.829	82.475	56.464	61.973	35.511	77.653	51.418		0.135023	0.147448	0.225577	0.212666	0.222364	0.231427	0.29229	0.315368	0.313608	0.216444	0.181918	0.276522	0.243751
681750000us	69.773	68.932	95.304	94.204	51.298	55.699	86.274	81.823	55.33	61.084	35.054	76.825	51.199		0.14101	0.149003	0.227253	0.214225	0.22839	0.239512	0.286863	0.307631	0.292971	0.205574	0.173704	0.267323	0.240024
682750000us	69.477	67.981	95.11	93.545	50.319	54.471	85.602	82.492	56.463	61.379	35.398	78.364	51.352		0.13797	0.139523	0.225524	0.208218	0.211772	0.208869	0.280293	0.31557	0.31359	0.209181	0.179887	0.28442	0.242628
683750000us	69.318	67.609	95.03	93.273	50.294	54.737	85.802	81.774	55.535	61.118	34.878	77.094	51.697		0.136337	0.135815	0.224811	0.205738	0.211347	0.215506	0.282248	0.30705	0.296701	0.205989	0.17054	0.270312	0.248499
684750000us	69.77	67.662	95.514	93.202	50.377	55.465	85.641	82.189	56.995	60.976	35.016	77.081	51.987		0.140979	0.136343	0.229124	0.205091	0.212756	0.233672	0.280674	0.311974	0.323272	0.204253	0.173021	0.270167	0.253434
685750000us	69.357	68.034	95.179	93.63	50.57	54.887	85.745	80.77	55.391	60.448	34.618	77.473	51.735		0.136738	0.140052	0.226139	0.208993	0.216032	0.219249	0.281691	0.295136	0.294081	0.197796	0.165867	0.274522	0.249146
686750000us	68.754	67.271	94.254	93.149	50.648	55.032	86.137	82.79	56.168	61.145	35.358	77.545	51.806		0.130546	0.132446	0.217895	0.204608	0.217356	0.222868	0.285524	0.319106	0.308221	0.20632	0.179168	0.275322	0.250354
687750000us	69.08	67.068	94.835	92.569	50.439	55.096	86.022	82.398	57.121	61.19	35.489	77.413	51.517		0.133893	0.130422	0.223073	0.199321	0.213809	0.224465	0.284399	0.314454	0.325565	0.20687	0.181522	0.273855	0.245436
688750000us	69.11	66.998	94.794	92.863	50.217	54.728	85.807	82.75	56.704	60.948	35.104	78.514	51.749		0.134201	0.129724	0.222708	0.202001	0.21004	0.215282	0.282297	0.318631	0.317976	0.203911	0.174602	0.286086	0.249384
689750000us	68.491	67.817	94.358	93.381	50.337	54.387	84.676	82.184	55.563	60.443	34.195	77.372	51.243		0.127845	0.137889	0.218822	0.206723	0.212077	0.206772	0.271239	0.311915	0.297211	0.197735	0.158264	0.2734	0.240773
690750000us	68.968	66.997	94.684	93.171	50.192	54.907	84.646	81.521	56.37	60.378	34.112	77.739	51.943		0.132743	0.129714	0.221727	0.204808	0.209616	0.219748	0.270946	0.304048	0.311898	0.196941	0.156772	0.277477	0.252686
691750000us	68.531	67.006	94.398	92.925	50.385	54.596	86.694	82.007	56.604	60.777	34.991	76.61	52.102		0.128256	0.129804	0.219179	0.202566	0.212892	0.211988	0.29097	0.309815	0.316156	0.20182	0.172571	0.264935	0.255391
692750000us	67.938	66.633	93.835	92.401	50.267	54.426	85.134	81.343	56.124	60.076	34.502	77.068	51.822		0.122166	0.126086	0.214161	0.197789	0.210889	0.207746	0.275717	0.301935	0.307421	0.193248	0.163782	0.270023	0.250626
693750000us	68.251	67.379	93.808	93.487	50.219	55.14	85.612	81.716	56.942	60.228	34.458	77.426	51.924		0.125381	0.133522	0.21392	0.207689	0.210074	0.225563	0.280391	0.306361	0.322308	0.195106	0.162991	0.274	0.252362
694750000us	68.047	66.801	93.99	92.742	50.407	54.745	85.435	81.579	56.344	59.974	34.364	77.888	51.292		0.123286	0.127761	0.215542	0.200898	0.213265	0.215706	0.27866	0.304736	0.311425	0.192	0.161301	0.279132	0.241607
695750000us	68.435	66.396	94.714	92.739	51.284	54.775	86.273	81.622	56.241	59.918	34.419	77.597	51.751		0.12727	0.123723	0.221995	0.200871	0.228152	0.216454	0.286853	0.305246	0.30955	0.191316	0.16229	0.275899	0.249418
696750000us	68.152	66.469	94.359	92.68	49.523	54.32	85.878	82.189	56.641	60.456	34.361	77.224	51.632		0.124364	0.124451	0.218831	0.200333	0.19826	0.205101	0.282991	0.311974	0.31683	0.197894	0.161247	0.271756	0.247393
697750000us	68.411	66.484	94.364	92.723	49.108	53.179	85.086	81.131	56.658	59.943	34.055	77.409	51.457		0.127024	0.124601	0.218876	0.200725	0.191216	0.176628	0.275248	0.29942	0.317139	0.191621	0.155747	0.273811	0.244415
698750000us	67.566	65.817	93.477	92.035	49.419	54.146	85.857	81.991	55.935	59.571	34.542	77.184	51.307		0.118347	0.117952	0.210971	0.194453	0.196495	0.200759	0.282786	0.309625	0.303981	0.187072	0.164501	0.271311	0.241862
699750000us	68.009	65.94	93.95	92.226	50.025	54.851	87.084	81.236	56.75	59.798	34.637	76.51	51.326		0.122896	0.119178	0.215186	0.196194	0.206781	0.218351	0.294783	0.300666	0.318813	0.189848	0.166208	0.263824	0.242186
700750000us	67.882	65.933	94.056	92.492	49.398	54.704	84.951	82.432	56.163	59.203	33.981	76.122	51.303		0.121591	0.119108	0.216131	0.198619	0.196138	0.214683	0.273928	0.314858	0.30813	0.182572	0.154417	0.259514	0.241794
701750000us	67.884	66.508	94.161	93.072	50.035	55.055	86.172	81.813	55.866	60.025	34.358	76.554	51.012		0.121612	0.12484	0.217066	0.203906	0.206951	0.223441	0.285866	0.307512	0.302725	0.192624	0.161193	0.264313	0.236842
702750000us	68.288	66.399	94.876	92.583	50.231	54.737	86.454	82.191	56.122	60.035	34.473	76.822	50.932		0.125761	0.123753	0.223438	0.199449	0.210278	0.215506	0.288623	0.311998	0.307384	0.192746	0.163261	0.26729	0.235481
703750000us	67.979	66.485	93.982	92.969	48.983	54.378	84.663	82.32	56.377	59.436	33.905	76.773	51.611		0.122588	0.124611	0.215471	0.202967	0.189094	0.206548	0.271112	0.313529	0.312025	0.185422	0.153051	0.266746	0.247036
704750000us	68.049	65.848	93.924	92.204	49.415	53.644	85.065	82.146	56.848	59.437	34.083	76.259	52.307		0.123306	0.118261	0.214954	0.195994	0.196427	0.188232	0.275042	0.311464	0.320597	0.185434	0.156251	0.261035	0.25888
705750000us	68.006	66.79	94.335	93.057	49.689	54.292	85.489	81.777	56.48	59.187	34.13	76.636	51.609		0.122865	0.127651	0.218617	0.203769	0.201078	0.204402	0.279188	0.307085	0.3139	0.182377	0.157095	0.265224	0.247002
706750000us	67.107	66.451	93.087	93.026	50	54.621	84.539	81.91	56.793	59.307	34.107	76.683	51.648		0.113633	0.124272	0.207495	0.203487	0.206357	0.212612	0.269899	0.308664	0.319596	0.183844	0.156682	0.265746	0.247665
707750000us	67.436	65.53	93.375	92.48	49.147	53.686	85.735	81.678	55.19	58.91	34.303	77.178	51.747		0.117012	0.115091	0.210062	0.19851	0.191878	0.18928	0.281593	0.305911	0.290423	0.17899	0.160205	0.271245	0.24935
708750000us	67.366	65.563	93.346	92.186	49.094	54.245	85.091	80.318	54.81	57.943	33.266	77.356	51.662		0.116293	0.11542	0.209803	0.19583	0.190978	0.203229	0.275296	0.289773	0.283507	0.167165	0.141566	0.273222	0.247904
709750000us	67.021	66.245	93.313	92.784	49.216	54.303	86.174	81.637	55.362	59.304	34.197	77.298	51.199		0.11275	0.122218	0.209509	0.201281	0.193049	0.204676	0.285885	0.305424	0.293553	0.183807	0.1583	0.272578	0.240024
710750000us	67.565	65.214	93.904	91.963	49.722	54.41	85.319	81.696	55.716	58.781	33.973	76.362	50.077		0.118336	0.111941	0.214776	0.193797	0.201638	0.207346	0.277526	0.306124	0.299995	0.177412	0.154273	0.26218	0.22093
711750000us	67.11	66.354	93.207	92.944	49.673	53.902	85.108	81.528	55.725	58.172	33.639	76.894	50.864		0.113664	0.123305	0.208564	0.202739	0.200806	0.19467	0.275463	0.304131	0.300159	0.169965	0.14827	0.26809	0.234323
712750000us	66.452	65.921	92.46	92.773	49.387	54.145	85.987	81.542	56.037	58.787	33.698	77.609	51.696		0.106907	0.118988	0.201907	0.20118	0.195952	0.200734	0.284057	0.304297	0.305837	0.177486	0.14933	0.276033	0.248482
713750000us	67.076	66.219	93.322	92.69	49.509	54.19	86.071	80.698	54.94	58.167	33.53	77.223	51.23		0.113315	0.121959	0.209589	0.200424	0.198022	0.201857	0.284878	0.294282	0.285873	0.169904	0.146311	0.271745	0.240552
714750000us	67.132	65.464	93.215	92.52	48.967	53.778	85.376	81.738	55.954	58.742	33.728	75.757	50.971		0.11389	0.114433	0.208636	0.198874	0.188822	0.191576	0.278083	0.306623	0.304327	0.176935	0.14987	0.255459	0.236144
715750000us	66.735	65.16	92.999	92	49.679	54.855	84.613	81.686	55.268	58.263	33.741	77.088	51.848		0.109813	0.111402	0.206711	0.194134	0.200908	0.218451	0.270623	0.306005	0.291842	0.171078	0.150103	0.270245	0.251069
716750000us	66.602	65.213	93.006	92.049	49.411	54.252	84.636	82.396	56.681	58.8	33.736	75.381	50.325		0.108448	0.111931	0.206773	0.194581	0.196359	0.203404	0.270848	0.31443	0.317558	0.177644	0.150013	0.251282	0.225151
717750000us	67.609	64.778	93.747	91.62	48.329	53.446	85.918	81.8	55.703	58.442	33.525	77.298	51.018		0.118788	0.107594	0.213377	0.19067	0.177993	0.183291	0.283382	0.307358	0.299759	0.173267	0.146221	0.272578	0.236944
718750000us	66.143	65.256	92.706	92.076	49.053	53.449	84.902	80.265	54.575	57.269	33.011	76.186	51.593		0.103734	0.112359	0.2041	0.194827	0.190282	0.183366	0.273449	0.289144	0.27923	0.158923	0.136982	0.260225	0.246729
719750000us	67.024	64.639	93.464	91.535	49.36	54.522	85.835	81.006	55.906	58.199	33.349	76.23	50.954		0.112781	0.106209	0.210855	0.189895	0.195493	0.210141	0.282571	0.297936	0.303453	0.170295	0.143057	0.260713	0.235855
720750000us	66.387	65.329	93.153	92.187	49.725	54.289	85.394	81.072	55.341	57.844	33.032	77.337	51.978		0.10624	0.113087	0.208083	0.195839	0.201689	0.204327	0.278259	0.29872	0.293171	0.165954	0.13736	0.273011	0.253281
721750000us	66.82	64.861	93.335	92.148	49.868	54.623	85.471	80.909	56.005	57.725	32.902	77.091	51.236		0.110686	0.108422	0.209705	0.195483	0.204116	0.212661	0.279012	0.296785	0.305255	0.164499	0.135023	0.270278	0.240654
722750000us	65.985	64.276	92.595	91.495	49.244	53.924	84.288	80.615	55.848	57.267	32.909	76.853	50.898		0.102112	0.10259	0.20311	0.189531	0.193524	0.195219	0.267445	0.293297	0.302398	0.158899	0.135149	0.267634	0.234902
723750000us	66.35	63.918	92.64	91.305	48.992	54.338	84.78	80.438	55.37	56.995	32.536	76.887	51.082		0.10586	0.0990216	0.203511	0.187799	0.189247	0.20555	0.272256	0.291196	0.293699	0.155573	0.128444	0.268012	0.238033
724750000us	66.468	64.857	92.524	92.048	50.076	54.683	85.183	81.256	56.16	57.971	32.984	76.539	51.468		0.107072	0.108382	0.202478	0.194572	0.207647	0.214159	0.276196	0.300903	0.308076	0.167507	0.136497	0.264146	0.244602
725750000us	66.523	64.555	93.283	91.814	49.667	54.482	85.337	81.566	55.434	57.735	33.115	76.581	51.153		0.107636	0.105371	0.209242	0.192439	0.200704	0.209143	0.277702	0.304582	0.294863	0.164622	0.138851	0.264613	0.239242
726750000us	66.105	64.738	92.599	91.861	48.525	53.587	85.432	81.447	56.195	57.811	33.269	76.405	50.962		0.103344	0.107196	0.203146	0.192867	0.18132	0.186809	0.278631	0.303169	0.308713	0.165551	0.141619	0.262657	0.235991
727750000us	66.293	64.804	92.967	91.934	49.408	54.6	85.102	81.514	55.735	57.737	33.124	76.507	51.381		0.105275	0.107854	0.206426	0.193533	0.196308	0.212088	0.275404	0.303964	0.300341	0.164646	0.139013	0.263791	0.243122
728750000us	66.244	64.748	92.512	92.079	49.44	54.259	84.381	79.785	55.496	56.664	32.617	76.117	50.858		0.104771	0.107295	0.202371	0.194854	0.196851	0.203578	0.268355	0.283448	0.295992	0.151525	0.1299	0.259458	0.234221
729750000us	66.236	64.558	92.454	91.561	49.547	54.65	84.601	81.914	56.257	57.269	32.955	76.126	51.36		0.104689	0.105401	0.201854	0.190132	0.198668	0.213335	0.270506	0.308711	0.309841	0.158923	0.135976	0.259558	0.242764
730750000us	66.617	64.189	92.549	91.559	48.26	53.504	85.723	80.797	54.667	56.876	33.095	76.158	50.391		0.108602	0.101723	0.2027	0.190114	0.176822	0.184738	0.281476	0.295456	0.280904	0.154118	0.138492	0.259913	0.226274
731750000us	65.439	64.184	92.107	91.464	49.428	54.28	85.002	80.423	56.256	57.011	32.752	77.813	51.476		0.0965051	0.101673	0.198761	0.189248	0.196648	0.204102	0.274426	0.291018	0.309823	0.155768	0.132327	0.278299	0.244738
732750000us	66.526	64.191	93.282	91.254	49.358	54.039	85.534	80.73	55.632	57.452	32.75	76.19	51.231		0.107667	0.101743	0.209233	0.187334	0.195459	0.198089	0.279628	0.294661	0.298467	0.161161	0.132291	0.260269	0.240569
733750000us	66.18	64.216	92.938	91.28	50.21	54.887	85.536	80.898	54.585	56.66	32.734	75.9	52.25		0.104114	0.101992	0.206167	0.187571	0.209921	0.219249	0.279647	0.296655	0.279412	0.151476	0.132003	0.257047	0.25791
734750000us	65.46	64.646	92.205	91.811	48.527	53.91	86.129	80.533	54.224	56.811	32.569	75.992	50.585		0.0967207	0.106279	0.199635	0.192411	0.181354	0.19487	0.285445	0.292324	0.272842	0.153323	0.129037	0.258069	0.229575
735750000us	65.729	64.479	92.221	92.014	49.423	54.158	84.549	81.236	56.111	56.963	32.681	76.013	50.707		0.099483	0.104614	0.199777	0.194262	0.196563	0.201058	0.269997	0.300666	0.307184	0.155181	0.131051	0.258303	0.231652
736750000us	64.961	64.021	91.637	91.436	49.067	53.673	85.246	80.788	55.43	56.956	32.592	77.031	51.187		0.0915966	0.100048	0.194573	0.188993	0.19052	0.188956	0.276812	0.29535	0.29479	0.155096	0.129451	0.269612	0.23982
737750000us	64.666	64.057	91.711	91.485	48.468	52.92	84.814	81.349	54.509	56.55	32.549	76.229	50.274		0.0885674	0.100407	0.195232	0.18944	0.180352	0.170165	0.272588	0.302007	0.278029	0.150131	0.128678	0.260702	0.224283
738750000us	66.039	64.842	92.562	92.53	50.024	54.601	85.918	81.787	54.914	57.198	32.671	77.204	50.863		0.102666	0.108232	0.202816	0.198965	0.206764	0.212113	0.283382	0.307204	0.2854	0.158055	0.130871	0.271534	0.234306
739750000us	66.415	63.271	92.701	90.747	49.984	54.914	84.888	80.905	54.562	56.488	32.471	76.272	50.953		0.106527	0.092572	0.204055	0.182712	0.206085	0.219923	0.273312	0.296738	0.278994	0.149373	0.127276	0.26118	0.235838
740750000us	66.152	63.719	92.667	90.798	49.707	53.977	84.211	80.763	55.47	56.518	32.422	77.042	50.387		0.103827	0.0970379	0.203752	0.183177	0.201383	0.196541	0.266692	0.295053	0.295518	0.14974	0.126395	0.269734	0.226206
741750000us	66.188	64.529	92.766	91.917	49.049	53.512	84.866	81.237	54.786	56.602	32.302	75.735	51.027		0.104196	0.105112	0.204634	0.193378	0.190214	0.184938	0.273097	0.300678	0.28307	0.150767	0.124238	0.255214	0.237097
742750000us	65.457	63.831	92.209	91.036	49.716	54.138	85.564	79.408	54.234	55.915	32.38	77.233	50.906		0.0966899	0.0981543	0.19967	0.185347	0.201536	0.200559	0.279921	0.278974	0.273024	0.142366	0.12564	0.271856	0.235038
743750000us	65.237	63.403	92.237	90.975	49.514	54.825	85.059	80.289	54.52	56.28	32.185	76.899	51.408		0.0944308	0.0938878	0.19992	0.184791	0.198107	0.217702	0.274984	0.289428	0.278229	0.14683	0.122135	0.268145	0.243581
744750000us	64.319	63.573	91.15	90.713	48.726	53.58	84.75	80.058	55.032	55.931	31.722	76.887	49.94		0.0850041	0.0955825	0.190232	0.182402	0.184732	0.186635	0.271962	0.286687	0.287547	0.142562	0.113813	0.268012	0.218599
745750000us	65.451	63.827	92.083	91.589	49.509	54.568	84.15	81.217	55.339	56.44	32.333	76.762	51.18		0.0966283	0.0981145	0.198547	0.190388	0.198022	0.211289	0.266096	0.30044	0.293134	0.148786	0.124796	0.266623	0.239701
746750000us	65.789	63.639	92.437	91.39	50.863	55.48	84.394	80.304	54.904	56.126	32.102	76.16	51.206		0.100099	0.0962404	0.201702	0.188574	0.221006	0.234047	0.268482	0.289606	0.285218	0.144946	0.120643	0.259936	0.240143
747750000us	64.705	63.573	91.776	91.043	49.781	55.076	84.027	81.749	57.259	57.131	32.329	75.559	50.649		0.0889678	0.0955825	0.195811	0.185411	0.20264	0.223966	0.264893	0.306753	0.328077	0.157236	0.124724	0.253259	0.230665
748750000us	65.148	63.34	92.106	90.884	49.913	55.187	84.404	79.837	55.605	55.971	31.854	75.527	51.368		0.0935169	0.0932598	0.198752	0.183961	0.20488	0.226735	0.268579	0.284065	0.297975	0.143051	0.116186	0.252904	0.2429
749750000us	64.678	63.839	91.056	91.54	48.093	53.463	83.153	80.106	55.187	55.908	31.574	76.784	51.401		0.0886906	0.0982341	0.189395	0.189941	0.173987	0.183715	0.256348	0.287257	0.290368	0.142281	0.111153	0.266868	0.243462
750750000us	64.728	63.664	91.094	91.418	48.879	54.185	83.627	80.087	54.539	55.953	31.526	75.837	50.521		0.089204	0.0964896	0.189733	0.188829	0.187329	0.201732	0.260982	0.287031	0.278575	0.142831	0.11029	0.256347	0.228486
751750000us	65.361	62.376	91.931	90.171	49.622	54.604	84.474	80.269	54.655	55.812	31.769	75.943	50.743		0.0957041	0.0836502	0.197193	0.177462	0.199941	0.212187	0.269264	0.289191	0.280686	0.141107	0.114658	0.257525	0.232264
752750000us	65.145	62.881	91.911	90.42	48.979	53.699	85.51	80.794	55.847	56.453	32.002	76.249	51.206		0.0934861	0.0886843	0.197014	0.179732	0.189026	0.189604	0.279393	0.295421	0.30238	0.148945	0.118846	0.260924	0.240143
753750000us	64.702	62.845	91.541	90.719	48.447	53.192	85.347	81.687	55.237	56.457	32.687	76.54	51.223		0.088937	0.0883254	0.193717	0.182457	0.179996	0.176953	0.2778	0.306017	0.291278	0.148994	0.131158	0.264157	0.240433
754750000us	65.007	63.619	91.823	91.159	49.186	54.68	84.641	80.404	54.526	55.421	31.661	76.004	50.91		0.092069	0.096041	0.19623	0.186468	0.19254	0.214084	0.270897	0.290793	0.278338	0.136326	0.112717	0.258203	0.235106
755750000us	64.818	62.999	91.737	90.35	49.092	54.371	84.907	81.028	55.862	56.341	32.034	76.115	50.518		0.0901282	0.0898606	0.195464	0.179093	0.190944	0.206373	0.273497	0.298198	0.302653	0.147575	0.119421	0.259436	0.228435
756750000us	65.142	62.376	91.801	90.192	48.692	53.651	85.135	80.576	54.55	55.668	31.974	75.581	51		0.0934553	0.0836502	0.196034	0.177653	0.184154	0.188407	0.275727	0.292834	0.278775	0.139346	0.118343	0.253504	0.236638
757750000us	64.652	63.536	91.339	91.167	49.288	54.167	84.276	80.306	55.27	55.326	31.55	77.606	51.485		0.0884236	0.0952136	0.191917	0.186541	0.194271	0.201283	0.267328	0.28963	0.291879	0.135164	0.110722	0.275999	0.244891
758750000us	64.525	62.627	91.551	90.597	49.856	54.793	84.534	78.824	54.511	55.126	31.501	75.628	50.095		0.0871195	0.0861523	0.193806	0.181345	0.203913	0.216904	0.269851	0.272044	0.278065	0.132718	0.109841	0.254026	0.221237
759750000us	65.094	62.446	91.819	90.528	49.557	54.462	83.942	80.078	54.994	55.431	31.644	75.85	50.682		0.0929624	0.084348	0.196195	0.180716	0.198837	0.208644	0.264062	0.286925	0.286856	0.136448	0.112411	0.256492	0.231226
760750000us	64.305	63.11	91.156	90.861	49.788	54.821	84.306	80.14	55.089	55.609	31.824	76.222	51.33		0.0848604	0.0909671	0.190286	0.183752	0.202758	0.217602	0.267621	0.28766	0.288585	0.138624	0.115647	0.260624	0.242254
761750000us	65.011	63.265	91.826	91.12	48.262	53.439	84.508	80.849	55.214	55.853	32.022	76.821	50.578		0.0921101	0.0925122	0.196257	0.186112	0.176856	0.183116	0.269596	0.296073	0.290859	0.141608	0.119206	0.267279	0.229456
762750000us	64.955	62.888	91.788	91.193	49.398	54.97	83.635	79.604	54.974	55.005	31.101	76.193	51.063		0.091535	0.0887541	0.195918	0.186778	0.196138	0.22132	0.261061	0.2813	0.286492	0.131239	0.102651	0.260302	0.23771
763750000us	65.377	63.093	92.03	90.865	48.147	53.101	84.541	81.272	54.997	56.02	32.23	76.346	50.779		0.0958684	0.0907976	0.198075	0.183788	0.174903	0.174682	0.269919	0.301093	0.28691	0.14365	0.122944	0.262002	0.232877
764750000us	64.317	62.845	91.139	90.834	49.305	54.456	83.957	80.278	54.769	55.216	31.693	76.927	51.158		0.0849836	0.0883254	0.190134	0.183505	0.19456	0.208494	0.264209	0.289298	0.282761	0.133819	0.113292	0.268456	0.239327
765750000us	64.861	62.386	91.548	90.474	49.068	54.666	83.193	79.383	55.353	55.094	31.26	76.491	51.494		0.0905698	0.0837499	0.193779	0.180224	0.190537	0.213735	0.256739	0.278678	0.293389	0.132327	0.105509	0.263613	0.245045
766750000us	65.246	63.206	92.065	90.828	48.98	54.233	85.159	80.419	54.902	55.532	31.654	76.181	50.867		0.0945232	0.0919241	0.198387	0.183451	0.189043	0.20293	0.275961	0.290971	0.285181	0.137683	0.112591	0.260169	0.234374
767750000us	64.822	63.178	91.551	90.813	49.261	54.567	85.137	79.716	54.614	55.087	31.655	76.362	51.22		0.0901693	0.0916449	0.193806	0.183314	0.193813	0.211264	0.275746	0.282629	0.27994	0.132241	0.112609	0.26218	0.240382
768750000us	64.218	62.474	90.958	90.447	49.853	54.697	84.623	80.318	54.758	55.131	31.723	76.248	50.299		0.083967	0.0846272	0.188521	0.179978	0.203862	0.214508	0.270721	0.289773	0.282561	0.132779	0.113831	0.260913	0.224708
769750000us	64.871	62.876	91.57	91.25	49.663	54.77	84.149	79.875	54.113	54.856	31.222	76.303	51.459		0.0906724	0.0886345	0.193976	0.187297	0.200637	0.21633	0.266086	0.284516	0.270822	0.129417	0.104826	0.261524	0.244449
770750000us	64.452	62.491	91.313	90.484	49.126	53.698	83.127	79.961	55.151	54.739	30.796	76.425	50.727		0.0863699	0.0847966	0.191685	0.180315	0.191521	0.189579	0.256094	0.285536	0.289713	0.127986	0.097169	0.26288	0.231992
771750000us	64.11	62.208	91.096	90.259	48.737	54.612	85.437	80.293	55.377	54.965	31.495	75.935	50.957		0.082858	0.0819755	0.189751	0.178264	0.184918	0.212387	0.278679	0.289476	0.293826	0.13075	0.109733	0.257436	0.235906
772750000us	64.626	62.386	91.409	90.449	49.786	54.907	83.589	80.058	54.875	54.601	31.141	75.482	50.104		0.0881566	0.0837499	0.192541	0.179996	0.202724	0.219748	0.260611	0.286687	0.28469	0.126298	0.10337	0.252404	0.22139
773750000us	64.539	62.623	91.645	90.527	49.034	54.034	84.309	79.867	54.301	54.71	31.181	75.931	50.521		0.0872632	0.0861125	0.194644	0.180707	0.18996	0.197964	0.267651	0.284421	0.274244	0.127631	0.104089	0.257392	0.228486
774750000us	64.585	61.585	91.246	90.188	48.255	53.759	83.999	79.56	55.183	54.681	31.032	75.383	50.887		0.0877356	0.0757652	0.191088	0.177617	0.176737	0.191102	0.26462	0.280778	0.290295	0.127277	0.101411	0.251304	0.234715
775750000us	64.309	62.36	91.091	90.524	49.441	53.922	84.692	80.584	55.675	55.083	31.724	75.942	50.454		0.0849014	0.0834908	0.189707	0.18068	0.196868	0.195169	0.271395	0.292929	0.299249	0.132192	0.113849	0.257514	0.227346
776750000us	63.891	62.415	90.436	90.528	48.458	53.041	85.329	79.371	55.108	54.555	31.278	76.227	51.215		0.0806091	0.084039	0.183869	0.180716	0.180182	0.173185	0.277624	0.278535	0.28893	0.125736	0.105833	0.26068	0.240297
777750000us	63.535	61.816	90.235	89.825	48.713	54.594	84.241	79.861	54.276	54.629	31.191	76.302	51.202		0.0769535	0.0780679	0.182078	0.174308	0.184511	0.211938	0.266986	0.28435	0.273789	0.126641	0.104269	0.261513	0.240075
778750000us	64.587	61.926	91.67	90.006	48.762	53.604	84.132	79.932	56.214	54.953	31.318	75.927	51.592		0.0877561	0.0791644	0.194867	0.175958	0.185343	0.187234	0.26592	0.285192	0.309059	0.130603	0.106552	0.257347	0.246712
779750000us	64.432	62.172	91.273	90.232	48.114	53.574	83.979	80.122	53.81	54.516	30.937	76	51.06		0.0861645	0.0816167	0.191329	0.178018	0.174343	0.186485	0.264424	0.287447	0.265308	0.125259	0.0997034	0.258158	0.237659
780750000us	63.714	61.932	90.736	89.699	49.521	53.96	83.639	79.978	55.196	54.357	31.168	75.889	50.85		0.0787916	0.0792243	0.186543	0.173159	0.198226	0.196117	0.2611	0.285738	0.290532	0.123315	0.103855	0.256925	0.234085
781750000us	64.07	61.499	90.763	90.013	48.239	54.001	84.802	80.033	54.832	55.054	31.527	76.596	50.76		0.0824472	0.0749079	0.186784	0.176022	0.176465	0.19714	0.272471	0.286391	0.283907	0.131838	0.110308	0.264779	0.232553
782750000us	64.157	62.557	91.092	90.931	49.21	54.129	83.931	79.974	54.659	54.389	30.861	76.086	50.723		0.0833406	0.0854545	0.189716	0.18439	0.192947	0.200334	0.263955	0.285691	0.280759	0.123706	0.0983374	0.259114	0.231924
783750000us	63.859	61.985	90.668	89.723	49.289	54.821	83.857	80.37	54.491	55.013	31.277	76.672	50.349		0.0802805	0.0797526	0.185937	0.173378	0.194288	0.217602	0.263231	0.29039	0.277701	0.131336	0.105815	0.265624	0.225559
784750000us	64.513	61.322	91.349	89.535	48.837	54.283	83.87	80.582	54.658	54.496	31.492	75.99	50.83		0.0869963	0.0731435	0.192006	0.171664	0.186616	0.204177	0.263358	0.292905	0.280741	0.125015	0.109679	0.258047	0.233745
785750000us	63.679	62.45	90.41	90.299	49.329	54.169	85.903	81.727	54.83	55.655	32.468	75.673	50.657		0.0784322	0.0843879	0.183638	0.178629	0.194967	0.201333	0.283236	0.306492	0.283871	0.139187	0.127222	0.254526	0.230801
786750000us	64.243	61.839	90.671	90.739	48.37	53.28	84.122	81.8	54.918	55.251	31.602	75.829	50.794		0.0842237	0.0782972	0.185964	0.182639	0.178689	0.179149	0.265822	0.307358	0.285472	0.134247	0.111656	0.256259	0.233132
787750000us	64.287	61.783	90.977	90.14	48.529	53.654	84.259	79.447	53.813	54.053	31.035	75.92	50.319		0.0846755	0.077739	0.188691	0.177179	0.181388	0.188481	0.267162	0.279437	0.265362	0.119597	0.101465	0.25727	0.225049
788750000us	63.963	61.653	90.694	89.69	48.889	54.541	84.372	79.471	53.709	54.54	31.034	75.616	50.592		0.0813485	0.0764431	0.186169	0.173077	0.187498	0.210615	0.268267	0.279722	0.26347	0.125553	0.101447	0.253892	0.229694
789750000us	63.893	61.792	90.884	89.661	48.496	53.974	85.154	80.056	54.057	54.726	31.034	76.047	50.928		0.0806297	0.0778287	0.187862	0.172813	0.180827	0.196467	0.275912	0.286664	0.269803	0.127827	0.101447	0.25868	0.235412
790750000us	63.563	62.175	90.178	90.264	48.428	53.863	84.28	80.334	54.536	54.409	31.887	75.683	51.17		0.077241	0.0816466	0.18157	0.17831	0.179673	0.193697	0.267367	0.289962	0.27852	0.123951	0.116779	0.254637	0.239531
791750000us	63.316	61.551	90.264	89.802	49.308	54.747	84.755	80.934	55.381	54.993	31.607	75.249	50.936		0.0747046	0.0754263	0.182336	0.174098	0.194611	0.215756	0.272011	0.297082	0.293899	0.131092	0.111746	0.249815	0.235549
792750000us	63.214	61.728	89.765	89.564	48.963	54.595	85.125	79.775	54.648	54.846	31.452	75.959	50.745		0.0736572	0.0771907	0.177889	0.171929	0.188755	0.211963	0.275629	0.283329	0.280559	0.129294	0.10896	0.257703	0.232298
793750000us	63.6	61.789	90.308	89.965	47.348	53.069	84.445	80.349	54.087	54.092	31.258	75.479	49.978		0.077621	0.0777988	0.182729	0.175584	0.161341	0.173883	0.26898	0.29014	0.270349	0.120074	0.105473	0.25237	0.219246
794750000us	63.879	62.166	90.736	90.4	47.842	53.302	84.609	80.656	55.438	55.098	31.725	75.384	50.69		0.0804859	0.0815569	0.186543	0.179549	0.169726	0.179698	0.270584	0.293783	0.294936	0.132376	0.113867	0.251315	0.231362
795750000us	63.66	61.37	90.456	89.608	48.151	53.431	84.461	80.526	54.466	54.961	31.445	75.693	50.105		0.0782371	0.073622	0.184048	0.17233	0.174971	0.182917	0.269137	0.292241	0.277246	0.130701	0.108834	0.254748	0.221407
796750000us	64.163	61.698	90.905	89.86	48.468	53.775	83.478	80.288	54.7	54.689	31.717	75.213	50.293		0.0834022	0.0768916	0.188049	0.174627	0.180352	0.191501	0.259526	0.289417	0.281505	0.127375	0.113723	0.249415	0.224606
797750000us	63.817	61.636	90.457	90.062	49.407	55.09	83.048	79.034	55.69	54.162	30.824	76.942	50.815		0.0798493	0.0762736	0.184057	0.176468	0.196291	0.224315	0.255321	0.274536	0.299522	0.12093	0.0976723	0.268623	0.233489
798750000us	64.14	61.402	90.738	89.754	48.369	53.535	83.384	80.189	54.859	54.756	31.1	75.402	51.247		0.083166	0.073941	0.186561	0.173661	0.178672	0.185512	0.258607	0.288242	0.284399	0.128194	0.102633	0.251515	0.240841
799750000us	63.549	61.042	90.5	89.456	48.985	54.073	83.729	80.755	54.723	54.181	30.964	75.488	50.373		0.0770972	0.0703523	0.18444	0.170944	0.189128	0.198937	0.26198	0.294958	0.281924	0.121163	0.100189	0.25247	0.225968
800750000us	63.726	61.066	90.493	89.215	48.492	53.949	84.455	79.88	55.049	54.323	31.234	76.728	51.477		0.0789148	0.0705916	0.184377	0.168747	0.18076	0.195843	0.269078	0.284575	0.287857	0.122899	0.105042	0.266246	0.244755
801750000us	63.47	61.435	90.759	89.557	47.882	53.476	83.132	79.85	54.494	53.521	30.299	76.137	51.093		0.076286	0.0742699	0.186748	0.171865	0.170405	0.18404	0.256143	0.284219	0.277756	0.113092	0.0882358	0.25968	0.23822
802750000us	64.193	61.815	90.639	89.836	48.743	54.398	84.2	79.388	53.646	53.858	31.025	75.592	50.496		0.0837103	0.0780579	0.185678	0.174408	0.18502	0.207047	0.266585	0.278737	0.262323	0.117213	0.101285	0.253626	0.228061
803750000us	64.061	61.959	90.921	90.337	48.386	53.639	84.671	80.181	53.889	54.343	31.107	75.565	50.372		0.0823548	0.0794934	0.188192	0.178975	0.17896	0.188107	0.27119	0.288147	0.266746	0.123144	0.102759	0.253326	0.225951
804750000us	63.332	61.73	90.158	89.821	48.781	54.022	83.48	79.162	54.279	53.915	31.013	76.46	50.674		0.0748689	0.0772106	0.181392	0.174271	0.185665	0.197664	0.259545	0.276055	0.273843	0.11791	0.101069	0.263268	0.23109
805750000us	63.549	61.553	90.192	89.878	48.202	53.771	84.473	80.359	54.886	54.725	31.452	74.972	50.401		0.0770972	0.0754462	0.181695	0.174791	0.175837	0.191401	0.269254	0.290259	0.28489	0.127815	0.10896	0.246738	0.226444
806750000us	63.351	61.747	89.904	89.843	47.407	52.768	83.712	79.882	53.991	53.932	30.851	75.55	50.413		0.0750641	0.0773801	0.179128	0.174472	0.162342	0.166372	0.261814	0.284599	0.268602	0.118118	0.0981576	0.253159	0.226648
807750000us	63.051	61.091	90.196	89.205	49.031	54.585	83.497	80.898	54.351	54.524	31.001	75.898	50.777		0.0719834	0.0708408	0.18173	0.168656	0.189909	0.211713	0.259711	0.296655	0.275154	0.125357	0.100854	0.257025	0.232843
808750000us	63.773	61.148	90.526	89.539	48.784	54.401	83.952	79.403	53.929	53.515	30.398	75.407	50.365		0.0793974	0.071409	0.184671	0.171701	0.185716	0.207122	0.26416	0.278915	0.267473	0.113019	0.0900153	0.251571	0.225831
809750000us	63.341	61.434	90.167	89.976	48.682	53.406	84.131	80.659	54.671	54.249	30.964	76.353	50.729		0.0749614	0.07426	0.181472	0.175684	0.183985	0.182293	0.26591	0.293819	0.280977	0.121994	0.100189	0.26208	0.232026
810750000us	62.436	61.342	89.519	89.709	48.422	53.958	83.88	79.47	55.228	53.815	30.665	75.935	51.279		0.0656682	0.0733429	0.175697	0.17325	0.179571	0.196067	0.263456	0.27971	0.291114	0.116687	0.0948144	0.257436	0.241386
811750000us	62.717	61.016	89.225	89.275	49.822	55.395	83.95	79.942	55.901	54.753	31.379	75.382	51.265		0.0685537	0.0700932	0.173077	0.169294	0.203335	0.231926	0.264141	0.285311	0.303362	0.128157	0.107648	0.251293	0.241148
812750000us	63.528	61.15	90.272	89.597	48.416	54.087	84.012	79.352	54.694	53.726	30.394	75.277	49.979		0.0768816	0.0714289	0.182408	0.172229	0.17947	0.199286	0.264747	0.27831	0.281396	0.115599	0.0899434	0.250126	0.219263
813750000us	63.117	61.71	89.878	90.233	48.244	53.423	83.551	80.062	53.997	54.032	30.992	75.901	50.247		0.0726612	0.0770113	0.178896	0.178027	0.17655	0.182717	0.260239	0.286735	0.268711	0.119341	0.100692	0.257058	0.223823
814750000us	62.912	61.039	89.883	89.301	48.479	54.17	83.249	79.713	55.656	53.975	31.209	75.51	50.692		0.0705561	0.0703224	0.178941	0.169531	0.180539	0.201357	0.257287	0.282593	0.298903	0.118644	0.104592	0.252715	0.231396
815750000us	62.74	60.657	89.254	89.097	49.133	54.385	84.734	78.654	54.063	53.875	30.76	76.006	50.486		0.0687899	0.0665145	0.173335	0.167672	0.19164	0.206723	0.271806	0.270027	0.269912	0.117421	0.096522	0.258225	0.227891
816750000us	63.124	61.29	89.842	89.678	49.104	54.162	83.507	80.009	54.828	54.143	30.992	76.489	51.616		0.0727331	0.0728245	0.178576	0.172968	0.191148	0.201158	0.259809	0.286106	0.283835	0.120698	0.100692	0.263591	0.247121
817750000us	63.633	60.972	90.148	89.474	48.068	53.94	83.511	80.639	54.588	53.857	30.867	75.644	50.764		0.0779598	0.0696545	0.181303	0.171108	0.173562	0.195618	0.259848	0.293582	0.279467	0.117201	0.0984452	0.254203	0.232622
818750000us	63.006	61.069	89.763	89.39	49.292	55.021	84.089	79.054	53.725	53.569	30.458	74.626	50.91		0.0715214	0.0706215	0.177872	0.170343	0.194339	0.222593	0.2655	0.274774	0.263761	0.113679	0.0910937	0.242894	0.235106
819750000us	62.988	61.075	89.625	89.326	48.928	54.592	83.467	79.535	54.455	53.456	30.401	76.424	50.17		0.0713365	0.0706813	0.176642	0.169759	0.18816	0.211888	0.259418	0.280481	0.277046	0.112297	0.0900692	0.262868	0.222513
820750000us	62.935	60.845	89.951	89.104	48.91	54.128	85.429	79.725	54.396	53.735	30.83	75.867	50.701		0.0707923	0.0683886	0.179547	0.167735	0.187855	0.200309	0.278601	0.282736	0.275973	0.115709	0.0977802	0.256681	0.231549
821750000us	63.085	60.739	89.801	89.134	48.722	54.856	83.464	79.816	54.751	53.492	30.771	75.249	51.09		0.0723326	0.0673319	0.17821	0.168009	0.184664	0.218476	0.259389	0.283816	0.282433	0.112737	0.0967197	0.249815	0.238169
822750000us	63.31	60.638	90.03	89.095	48.581	54.103	83.823	81	55.761	54.65	31.566	75.891	50.651		0.074643	0.0663251	0.180251	0.167653	0.18227	0.199686	0.262899	0.297865	0.300814	0.126898	0.111009	0.256947	0.230699
823750000us	63.116	61.318	90.05	89.526	49.03	54.479	83.83	78.761	53.663	53.469	30.363	75.473	51.06		0.0726509	0.0731036	0.180429	0.171582	0.189892	0.209068	0.262967	0.271297	0.262633	0.112456	0.0893862	0.252304	0.237659
824750000us	62.97	61.277	89.836	89.372	48.305	53.743	83.891	79.797	53.658	53.549	30.796	75.606	51.234		0.0711517	0.0726949	0.178522	0.170178	0.177585	0.190702	0.263564	0.28359	0.262542	0.113434	0.097169	0.253781	0.24062
825750000us	63.362	61.109	90.017	89.489	48.893	54.347	84.044	79.25	54.731	53.662	30.354	74.892	50.551		0.075177	0.0710202	0.180135	0.171245	0.187566	0.205774	0.26506	0.277099	0.282069	0.114816	0.0892244	0.245849	0.228997
826750000us	63.625	61.054	90.098	89.746	48.487	54.33	85.068	78.994	54.349	54.021	30.98	75.698	50.641		0.0778777	0.070472	0.180857	0.173588	0.180675	0.20535	0.275072	0.274062	0.275117	0.119206	0.100476	0.254803	0.230528
827750000us	63.096	61.118	89.54	89.823	49.022	54.569	83.832	79.634	54.601	53.922	30.92	74.229	50.07		0.0724455	0.0711099	0.175884	0.17429	0.189756	0.211314	0.262987	0.281656	0.279703	0.117996	0.0993979	0.238484	0.220811
828750000us	62.575	60.487	89.189	88.836	48.848	54.414	85.221	79.103	53.969	53.644	30.895	74.411	50.368		0.0670956	0.0648198	0.172756	0.165292	0.186802	0.207446	0.276568	0.275355	0.268201	0.114596	0.0989485	0.240506	0.225882
829750000us	62.498	61.343	89.069	89.558	48.961	54.347	84.74	79.512	54.141	54.071	31.1	75.57	49.745		0.0663049	0.0733528	0.171687	0.171874	0.188721	0.205774	0.271865	0.280208	0.271332	0.119818	0.102633	0.253381	0.21528
830750000us	62.826	60.617	89.25	88.782	48.367	54.004	83.466	79.356	54.4	53.324	30.645	75.629	50.485		0.069673	0.0661157	0.1733	0.1648	0.178638	0.197215	0.259408	0.278357	0.276045	0.110683	0.0944549	0.254037	0.227874
831750000us	62.565	60.715	89.034	89.456	48.65	54.57	84.463	79.694	53.872	53.759	31.106	75.09	49.945		0.0669929	0.0670927	0.171375	0.170944	0.183442	0.211339	0.269156	0.282368	0.266436	0.116002	0.102741	0.248049	0.218684
832750000us	62.71	60.361	89.083	89.006	49.26	54.488	84.511	79.832	53.171	52.815	30.487	75.811	50.601		0.0684818	0.0635638	0.171811	0.166842	0.193796	0.209293	0.269626	0.284006	0.253679	0.104459	0.091615	0.256059	0.229848
833750000us	62.674	60.996	88.886	89.416	48.53	53.938	84.352	78.903	53.528	53.004	30.231	75.196	49.994		0.0681122	0.0698938	0.170056	0.17058	0.181405	0.195568	0.268071	0.272982	0.260176	0.10677	0.0870136	0.249227	0.219518
834750000us	62.524	60.096	89.275	88.819	48.971	54.523	84.556	79.409	54.006	53.562	30.808	75.865	50.443		0.0665719	0.0609222	0.173523	0.165138	0.18889	0.210166	0.270066	0.278986	0.268875	0.113593	0.0973847	0.256659	0.227159
835750000us	62.888	60.532	89.751	89.062	48.79	54.174	83.832	80.464	54.244	53.476	30.789	75.428	51.171		0.0703097	0.0652684	0.177765	0.167353	0.185818	0.201457	0.262987	0.291505	0.273206	0.112542	0.0970432	0.251804	0.239548
836750000us	63.015	60.45	89.533	88.853	48.054	54.104	83.263	78.142	52.87	52.44	29.746	75.159	50.236		0.0716138	0.064451	0.175822	0.165447	0.173325	0.199711	0.257423	0.263952	0.248201	0.0998734	0.078296	0.248815	0.223636
837750000us	63.291	60.845	89.497	89.535	49.045	54.657	83.3	79.07	54.192	53.014	30.059	75.531	50.551		0.0744479	0.0683886	0.175501	0.171664	0.190146	0.21351	0.257785	0.274964	0.27226	0.106892	0.083922	0.252948	0.228997
838750000us	62.491	60.865	89.11	89.598	49.883	54.554	83.41	79.717	55.17	53.198	30.345	75.013	50.025		0.066233	0.0685879	0.172052	0.172239	0.204371	0.21094	0.258861	0.282641	0.290059	0.109142	0.0890626	0.247194	0.220045
839750000us	62.811	60.714	89.215	89.066	49.397	54.434	84.246	79.187	55.179	53.678	30.1	75.525	50.317		0.069519	0.0670827	0.172988	0.167389	0.196121	0.207945	0.267035	0.276352	0.290222	0.115012	0.0846589	0.252881	0.225015
840750000us	62.912	60.52	89.358	88.828	48.94	54.549	83.747	79.097	53.932	53.291	30.113	75.832	50.674		0.0705561	0.0651488	0.174262	0.16522	0.188364	0.210815	0.262156	0.275284	0.267528	0.11028	0.0848926	0.256292	0.23109
841750000us	62.851	60.249	89.592	88.859	48.326	54.377	84.159	80.051	54.793	53.702	30.869	75.693	50.732		0.0699297	0.0624474	0.176348	0.165502	0.177942	0.206523	0.266184	0.286604	0.283198	0.115305	0.0984812	0.254748	0.232077
842750000us	62.648	60.443	89.259	88.822	48.859	54.291	83.495	79.471	54.196	53.01	30.248	76.062	49.809		0.0678452	0.0643812	0.17338	0.165165	0.186989	0.204377	0.259692	0.279722	0.272333	0.106843	0.0873191	0.258847	0.216369
843750000us	62.855	60.648	89.223	88.943	48.345	53.834	85.212	80.044	54.319	53.87	30.804	75.134	51.007		0.0699708	0.0664248	0.173059	0.166268	0.178264	0.192973	0.27648	0.286521	0.274571	0.11736	0.0973128	0.248538	0.236757
844750000us	62.505	60.689	89.295	89.069	49.818	55.007	83.369	79.976	54.205	53.655	30.336	75.851	50.257		0.0663767	0.0668335	0.173701	0.167416	0.203268	0.222244	0.25846	0.285714	0.272496	0.114731	0.0889009	0.256503	0.223993
845750000us	62.5	60.633	89.683	88.919	48.427	53.374	83.521	79.164	54.545	52.868	30.294	75.821	50.336		0.0663254	0.0662752	0.177159	0.166049	0.179656	0.181494	0.259946	0.276079	0.278684	0.105107	0.088146	0.25617	0.225338
846750000us	63.015	60.087	89.932	88.705	49.288	55.085	82.664	79.484	53.739	52.789	29.984	75.44	50.151		0.0716138	0.0608325	0.179378	0.164098	0.194271	0.22419	0.251567	0.279876	0.264016	0.104141	0.0825739	0.251937	0.22219
847750000us	63.024	60.622	89.744	88.893	48.267	54.221	83.401	79.77	54.316	53.482	30.348	75.75	50.517		0.0717062	0.0661656	0.177702	0.165812	0.17694	0.20263	0.258773	0.28327	0.274517	0.112615	0.0891166	0.255381	0.228418
848750000us	62.447	60.312	88.835	88.392	49.146	54.341	84.273	80.713	54.384	53.546	30.945	75.038	50.916		0.0657812	0.0630754	0.169601	0.161245	0.191861	0.205625	0.267299	0.29446	0.275754	0.113398	0.0998472	0.247471	0.235208
849750000us	63.214	60.173	89.843	88.638	48.73	54.759	83.308	79.456	55.022	53.377	30.57	75.482	50.462		0.0736572	0.0616898	0.178585	0.163488	0.184799	0.216055	0.257863	0.279544	0.287365	0.111331	0.0931069	0.252404	0.227482
850750000us	62.652	60.543	88.798	88.937	49.575	54.839	83.164	79.919	53.9	53.362	30.18	74.942	50.002		0.0678862	0.0653781	0.169272	0.166213	0.199143	0.218051	0.256456	0.285038	0.266946	0.111148	0.0860969	0.246405	0.219654
851750000us	62.594	60.31	88.999	88.851	48.595	53.87	81.739	79.304	54.595	52.786	29.733	74.901	49.812		0.0672907	0.0630554	0.171063	0.165429	0.182508	0.193871	0.242523	0.27774	0.279594	0.104104	0.0780624	0.245949	0.216421
852750000us	62.723	60.442	89.188	88.814	49.068	54.533	84.222	79.678	54.812	53.555	30.432	76.027	51.131		0.0686153	0.0643713	0.172747	0.165092	0.190537	0.210416	0.2668	0.282178	0.283543	0.113508	0.0906264	0.258458	0.238867
853750000us	62.512	60.659	88.846	89.127	48.229	54.051	84.099	78.914	54.646	53.076	30.831	76.315	50.402		0.0664486	0.0665344	0.169699	0.167945	0.176295	0.198388	0.265597	0.273112	0.280522	0.107651	0.0977981	0.261658	0.226461
854750000us	62.26	59.73	88.492	88.327	48.968	53.887	83.193	79.051	53.407	52.541	29.808	75.155	50.835		0.0638609	0.0572737	0.166544	0.160653	0.188839	0.194296	0.256739	0.274738	0.257974	0.101108	0.0794104	0.248771	0.23383
855750000us	62.334	60.536	89.406	89.061	48.746	54.866	82.777	79.37	53.216	53.064	30.296	75.219	50.176		0.0646208	0.0653083	0.17469	0.167343	0.185071	0.218725	0.252672	0.278523	0.254497	0.107504	0.0881819	0.249482	0.222615
856750000us	62.307	59.86	89.003	88.21	49.104	55.095	83.783	79.834	54.511	53	30.101	75.779	51.194		0.0643435	0.0585696	0.171099	0.159586	0.191148	0.22444	0.262508	0.284029	0.278065	0.106721	0.0846769	0.255703	0.239939
857750000us	62.639	61.181	89.079	89.509	48.418	54.336	83.26	79.438	55.12	53.635	30.468	75.227	50.095		0.0677528	0.0717379	0.171776	0.171427	0.179504	0.2055	0.257394	0.27933	0.289149	0.114486	0.0912735	0.249571	0.221237
858750000us	62.266	60.244	88.87	88.616	48.921	54.597	82.341	78.834	54.171	52.822	30.009	75.46	50.61		0.0639225	0.0623975	0.169913	0.163287	0.188042	0.212013	0.248409	0.272163	0.271878	0.104545	0.0830233	0.252159	0.230001
859750000us	62.591	59.914	89.123	88.416	48.85	54.561	83.658	80.118	55.392	53.355	30.521	75.452	50.52		0.0672599	0.0591079	0.172168	0.161464	0.186836	0.211114	0.261286	0.287399	0.294099	0.111062	0.0922261	0.25207	0.228469
860750000us	62.396	60.677	88.597	89.001	48.477	53.988	82.524	78.895	52.996	52.577	29.796	75.506	50.335		0.0652575	0.0667139	0.16748	0.166797	0.180505	0.196816	0.250198	0.272887	0.250494	0.101549	0.0791948	0.25267	0.225321
861750000us	62.481	59.996	88.79	88.489	49.442	54.802	82.58	78.489	53.131	52.567	29.557	75.221	49.532		0.0661303	0.0599253	0.1692	0.162129	0.196885	0.217128	0.250746	0.268069	0.252951	0.101426	0.0748989	0.249504	0.211656
862750000us	62.001	61.193	88.402	89.3	48.822	54.645	83.318	79.023	53.833	52.31	29.843	75.321	50.295		0.0612013	0.0718576	0.165742	0.169522	0.186361	0.21321	0.257961	0.274406	0.265726	0.0982838	0.0800395	0.250615	0.22464
863750000us	62.852	60.198	89.264	88.534	49.071	54.39	83.496	78.796	53.968	52.974	29.951	75.507	49.845		0.06994	0.061939	0.173425	0.16254	0.190588	0.206847	0.259702	0.271712	0.268183	0.106403	0.0819808	0.252681	0.216982
864750000us	62.635	60.61	89.189	88.742	48.488	53.804	83.814	79.969	55.262	53.314	30.712	75.02	50.163		0.0677117	0.066046	0.172756	0.164436	0.180692	0.192224	0.262811	0.285631	0.291733	0.110561	0.0956592	0.247271	0.222394
865750000us	63.046	60.137	89.666	88.722	48.181	54.463	83.194	78.81	53.404	52.66	30.013	75.781	50.831		0.0719321	0.0613309	0.177007	0.164253	0.175481	0.208669	0.256749	0.271878	0.257919	0.102564	0.0830952	0.255725	0.233762
866750000us	62.148	60.318	88.665	88.568	49.131	54.648	84.176	79.571	53.289	52.748	30.163	75.334	50.377		0.0627108	0.0631352	0.168086	0.16285	0.191606	0.213285	0.26635	0.280908	0.255826	0.10364	0.0857913	0.25076	0.226036
867750000us	62.569	60.359	88.946	88.368	49.171	55.071	83.887	79.253	53.879	52.739	29.657	77.004	50.288		0.0670339	0.0635439	0.170591	0.161026	0.192285	0.223841	0.263525	0.277135	0.266564	0.10353	0.0766963	0.269312	0.224521
868750000us	62.739	60.018	89.253	88.499	48.72	54.353	83.227	79.422	53.817	52.829	29.902	76.299	50.218		0.0687796	0.0601446	0.173327	0.162221	0.18463	0.205924	0.257071	0.27914	0.265435	0.10463	0.0811	0.26148	0.22333
869750000us	62.289	60.504	88.352	89.217	48.852	54.631	83.246	80.117	53.737	52.954	30.397	75.461	50.709		0.0641587	0.0649893	0.165297	0.168766	0.18687	0.212861	0.257257	0.287387	0.263979	0.106159	0.0899973	0.25217	0.231686
870750000us	62.482	60.047	89.145	88.402	49.103	54.478	83.416	78.824	53.301	52.74	30.152	76.133	51.157		0.0661406	0.0604337	0.172364	0.161336	0.191131	0.209043	0.258919	0.272044	0.256044	0.103542	0.0855936	0.259636	0.23931
871750000us	62.129	60.847	88.662	89.071	47.783	53.409	84.644	79.495	55.054	53.671	30.715	75.303	50.669		0.0625157	0.0684085	0.16806	0.167435	0.168725	0.182368	0.270926	0.280007	0.287948	0.114926	0.0957131	0.250415	0.231005
872750000us	63.232	60.117	89.47	88.912	48.733	53.999	83.051	78.678	53.766	52.719	30.198	75.429	50.809		0.0738421	0.0611315	0.17526	0.165985	0.18485	0.19709	0.255351	0.270312	0.264507	0.103285	0.0864204	0.251815	0.233387
873750000us	62.317	60.181	88.951	88.72	49.55	55.041	83.738	79.309	53.602	52.725	30.091	75.702	50.059		0.0644462	0.0617695	0.170635	0.164235	0.198718	0.223092	0.262068	0.2778	0.261522	0.103358	0.0844972	0.254848	0.220624
874750000us	62.614	59.799	89.002	88.835	48.009	53.516	83.308	80.062	54.507	53.179	30.226	74.772	50.024		0.067496	0.0579616	0.17109	0.165283	0.172561	0.185038	0.257863	0.286735	0.277993	0.10891	0.0869237	0.244516	0.220028
875750000us	62.292	59.866	88.744	88.343	48.819	54.699	83.251	78.531	54.1	52.485	29.836	75.358	49.878		0.0641895	0.0586294	0.16879	0.160799	0.18631	0.214558	0.257306	0.268568	0.270586	0.100424	0.0799137	0.251026	0.217544
876750000us	62.167	60.511	88.705	88.915	48.555	53.741	83.437	78.707	53.415	52.37	29.764	74.933	50.326		0.0629059	0.0650591	0.168443	0.166013	0.181829	0.190652	0.259125	0.270656	0.258119	0.0990175	0.0786196	0.246305	0.225168
877750000us	62.386	60.46	89.012	88.891	48.429	53.871	82.888	79.045	54.919	52.666	29.881	75.204	49.739		0.0651548	0.0645507	0.171179	0.165794	0.17969	0.193896	0.253757	0.274667	0.285491	0.102637	0.0807226	0.249315	0.215178
878750000us	62.574	60.167	89.229	88.243	48.464	53.797	83.635	78.681	54.083	52.919	30.178	75.724	50.464		0.0670853	0.0616299	0.173113	0.159887	0.180284	0.19205	0.261061	0.270348	0.270276	0.105731	0.0860609	0.255092	0.227516
879750000us	62.834	60.248	89.513	88.557	48.346	53.207	83.732	79.937	53.927	53.299	30.41	75.999	50.731		0.0697551	0.0624374	0.175644	0.162749	0.178281	0.177327	0.262009	0.285252	0.267437	0.110377	0.090231	0.258147	0.23206
880750000us	61.604	60.07	88.502	88.331	47.858	53.814	83.602	78.934	53.528	53.072	30.316	74.804	50.505		0.0571247	0.060663	0.166634	0.160689	0.169998	0.192474	0.260738	0.27335	0.260176	0.107602	0.0885414	0.244872	0.228214
881750000us	62.738	60.235	89.555	88.313	48.349	54.491	83.058	78.224	52.953	52.092	29.489	75.357	50.244		0.0687694	0.0623078	0.176018	0.160525	0.178332	0.209368	0.255419	0.264925	0.249711	0.095618	0.0736766	0.251015	0.223772
882750000us	61.747	59.609	88.401	87.994	48.621	54.586	82.982	79.166	54.346	53.269	30	75.932	50.872		0.0585931	0.0560675	0.165734	0.157617	0.182949	0.211738	0.254676	0.276103	0.275063	0.110011	0.0828615	0.257403	0.234459
883750000us	62.523	60.285	88.445	88.824	49.82	55.511	83.324	79.986	54.38	52.978	30.311	75.04	49.846		0.0665616	0.0628062	0.166126	0.165183	0.203302	0.23482	0.25802	0.285833	0.275681	0.106452	0.0884515	0.247494	0.216999
884750000us	62.411	59.68	88.612	88.318	48.12	54.062	84.023	79.139	52.984	52.52	30.101	75.618	50.587		0.0654115	0.0567753	0.167614	0.160571	0.174445	0.198662	0.264854	0.275782	0.250275	0.100852	0.0846769	0.253915	0.229609
885750000us	61.556	60.127	88.12	88.401	48.417	53.952	83.209	79.041	53.663	52.373	29.797	75.63	50.03		0.0566318	0.0612312	0.163229	0.161327	0.179487	0.195918	0.256895	0.274619	0.262633	0.0990542	0.0792127	0.254048	0.22013
886750000us	62.743	59.68	89.426	88.143	47.927	53.202	82.873	78.164	53.833	51.992	29.855	75.175	49.82		0.0688207	0.0567753	0.174868	0.158975	0.171169	0.177202	0.25361	0.264213	0.265726	0.0943952	0.0802552	0.248993	0.216557
887750000us	61.752	59.821	88.072	88.154	48.815	55.013	83.498	79.562	54.056	53.057	30.406	74.871	50.589		0.0586444	0.0581809	0.162801	0.159076	0.186242	0.222393	0.259721	0.280802	0.269785	0.107418	0.0901591	0.245616	0.229643
888750000us	61.527	60.118	87.918	88.322	48.345	54.106	84.373	79.226	54.966	53.34	30.127	75.216	50.073		0.056334	0.0611415	0.161429	0.160607	0.178264	0.19976	0.268276	0.276815	0.286346	0.110879	0.0851442	0.249449	0.220862
889750000us	61.869	59.985	88.107	88.388	49.106	54.909	83.066	78.888	53.604	52.889	29.967	74.99	50.206		0.0598459	0.0598157	0.163113	0.161209	0.191182	0.219798	0.255497	0.272804	0.261559	0.105364	0.0822684	0.246938	0.223126
890750000us	62.449	59.988	88.937	88.347	48.269	54.12	82.924	77.776	53.174	51.983	29.936	75.787	50.753		0.0658017	0.0598456	0.17051	0.160835	0.176974	0.20011	0.254109	0.259609	0.253733	0.0942852	0.0817112	0.255792	0.232434
891750000us	62.808	60.301	89.208	88.899	48.587	54.171	83.54	78.118	53.978	52.09	29.846	75.524	50.46		0.0694882	0.0629657	0.172925	0.165867	0.182372	0.201382	0.260132	0.263667	0.268365	0.0955936	0.0800935	0.25287	0.227448
892750000us	62.09	60.474	88.511	88.806	48.348	54.304	82.054	79.162	53.063	52.288	29.375	74.647	49.516		0.0621152	0.0646903	0.166714	0.165019	0.178315	0.204701	0.245603	0.276055	0.251713	0.0980148	0.0716276	0.243128	0.211383
893750000us	62.269	60.245	88.748	88.675	48.709	54.395	83.296	78.371	53.836	52.193	29.691	75.222	50.211		0.0639533	0.0624075	0.168826	0.163825	0.184443	0.206972	0.257746	0.266669	0.265781	0.0968531	0.0773075	0.249515	0.223211
894750000us	62.565	59.65	89.174	88.305	47.96	54.558	83.141	78.615	54.188	52.612	29.781	75.005	50.658		0.0669929	0.0564763	0.172622	0.160452	0.171729	0.21104	0.256231	0.269564	0.272187	0.101977	0.0789251	0.247105	0.230818
895750000us	62.329	59.745	88.999	88.405	48.028	53.546	83.987	79.893	53.947	52.954	30.226	75.043	50.655		0.0645695	0.0574233	0.171063	0.161364	0.172884	0.185786	0.264502	0.284729	0.267801	0.106159	0.0869237	0.247527	0.230767
896750000us	62.222	59.629	88.967	87.661	47.8	53.043	82.82	79.159	53.259	52.332	29.489	75.092	49.953		0.0634707	0.0562669	0.170778	0.154582	0.169013	0.173235	0.253092	0.27602	0.25528	0.0985528	0.0736766	0.248071	0.21882
897750000us	61.782	59.749	88.128	87.78	48.537	54.269	82.471	79.063	53.995	52.22	29.759	75.162	50.37		0.0589525	0.0574631	0.163301	0.155666	0.181523	0.203828	0.24968	0.27488	0.268675	0.0971832	0.0785297	0.248849	0.225917
898750000us	62.181	60.04	88.669	88.698	49.361	54.989	82.472	79.447	54.527	52.488	29.864	75.926	50.407		0.0630497	0.0603639	0.168122	0.164035	0.19551	0.221795	0.24969	0.279437	0.278357	0.10046	0.080417	0.257336	0.226546
899750000us	61.926	59.781	88.28	88.066	49.021	54.622	82.684	78.113	53.585	51.842	29.292	75.375	50.258		0.0604312	0.0577821	0.164655	0.158274	0.189739	0.212637	0.251762	0.263608	0.261213	0.092561	0.0701357	0.251215	0.224011
900750000us	62.034	59.833	88.665	88.222	49.051	55.261	83.009	78.903	53.865	52.2	29.86	75.095	49.864		0.0615402	0.0583005	0.168086	0.159696	0.190248	0.228582	0.25494	0.272982	0.266309	0.0969387	0.0803451	0.248105	0.217305
901750000us	61.844	59.364	88.115	87.63	48.491	54.119	83.64	78.239	52.707	52.089	29.68	75.601	50.553		0.0595892	0.0536253	0.163185	0.154299	0.180743	0.200085	0.26111	0.265103	0.245234	0.0955814	0.0771097	0.253726	0.229031
902750000us	62.171	59.522	88.464	88.031	48.772	55.026	82.917	78.535	53.682	52.592	29.922	75.234	50.82		0.062947	0.0552003	0.166295	0.157954	0.185512	0.222718	0.25404	0.268615	0.262978	0.101732	0.0814595	0.249649	0.233575
903750000us	61.945	59.72	87.923	88.21	47.571	52.97	83.09	78.052	53.676	52.167	29.807	75.434	50.169		0.0606263	0.057174	0.161474	0.159586	0.165126	0.171413	0.255732	0.262884	0.262869	0.0965352	0.0793925	0.25187	0.222496
904750000us	62.305	59.941	88.793	88.44	48.067	53.558	82.955	78.536	53.056	52.212	29.675	75.169	49.938		0.064323	0.0593771	0.169227	0.161683	0.173546	0.186086	0.254412	0.268627	0.251586	0.0970854	0.0770199	0.248927	0.218565
905750000us	62.434	60.337	88.471	88.805	48.789	54.367	82.405	79.139	53.897	52.215	29.767	75.502	50.526		0.0656477	0.0633246	0.166357	0.16501	0.185801	0.206273	0.249034	0.275782	0.266891	0.0971221	0.0786735	0.252626	0.228571
906750000us	62.512	59.336	88.938	87.833	49.144	54.843	83.348	78.612	53.348	52.287	29.643	75.466	49.738		0.0664486	0.0533462	0.170519	0.15615	0.191827	0.218151	0.258255	0.269529	0.2569	0.0980025	0.0764447	0.252226	0.215161
907750000us	62.146	59.453	88.353	88.215	47.904	53.477	82.88	78.822	54.021	52.471	29.724	75.869	50.856		0.0626903	0.0545125	0.165306	0.159632	0.170779	0.184065	0.253679	0.272021	0.269148	0.100253	0.0779006	0.256703	0.234187
908750000us	61.798	60.244	88.002	88.628	48.646	54.892	82.742	78.039	52.48	51.618	29.418	75.072	50.217		0.0591168	0.0623975	0.162178	0.163396	0.183374	0.219374	0.252329	0.262729	0.241103	0.0898219	0.0724005	0.247849	0.223313
909750000us	62.231	59.72	88.318	88.562	48.181	53.761	83.095	78.264	53.537	52.365	29.767	74.997	50.188		0.0635631	0.057174	0.164994	0.162795	0.175481	0.191151	0.255781	0.265399	0.260339	0.0989563	0.0786735	0.247016	0.222819
910750000us	62.002	59.857	88.491	88.34	49.018	54.552	84.057	78.534	52.999	52.403	29.759	75.03	50.649		0.0612116	0.0585397	0.166536	0.160771	0.189688	0.21089	0.265187	0.268603	0.250548	0.099421	0.0785297	0.247382	0.230665
911750000us	62.178	60.258	88.544	88.744	48.859	54.272	83.104	78.445	53.849	52.279	29.505	76.972	50.787		0.0630189	0.0625371	0.167008	0.164454	0.186989	0.203903	0.255869	0.267547	0.266018	0.0979047	0.0739642	0.268956	0.233013
912750000us	61.572	58.695	88.186	87.147	48.019	53.783	83.018	79.278	53.637	52.477	29.762	75.541	50.251		0.0567961	0.0469564	0.163817	0.149896	0.172731	0.1917	0.255028	0.277432	0.262159	0.100326	0.0785836	0.253059	0.223891
913750000us	61.869	60.272	88.504	88.451	48.522	54.456	84.522	78.81	53.3	52.717	30.05	76.103	50.455		0.0598459	0.0626766	0.166651	0.161783	0.181269	0.208494	0.269733	0.271878	0.256026	0.103261	0.0837602	0.259302	0.227363
914750000us	62.131	59.984	88.753	88.429	49.483	55.52	82.337	78.687	53.524	51.94	29.679	75.739	50.164		0.0625363	0.0598057	0.168871	0.161582	0.197581	0.235045	0.24837	0.270419	0.260103	0.0937594	0.0770918	0.255259	0.222411
915750000us	62.231	59.594	88.29	88.06	48.738	54.079	83.858	79.592	53.715	52.664	30.135	74.089	50.681		0.0635631	0.055918	0.164744	0.158219	0.184935	0.199087	0.263241	0.281158	0.263579	0.102613	0.085288	0.236929	0.231209
916750000us	62.489	59.527	88.462	88.154	48.835	54.565	83.924	79.018	53.971	52.814	30.257	75.259	49.831		0.0662124	0.0552501	0.166277	0.159076	0.186582	0.211214	0.263886	0.274346	0.268238	0.104447	0.0874809	0.249926	0.216744
917750000us	61.802	60.085	88.048	88.716	48.044	54.743	83.284	79.567	54.146	52.483	29.819	75.696	50.523		0.0591579	0.0608125	0.162588	0.164199	0.173155	0.215656	0.257629	0.280861	0.271423	0.100399	0.0796082	0.254781	0.22852
918750000us	62.532	59.349	88.821	87.874	48.56	53.982	83.624	78.287	53.562	52.18	29.966	75.437	49.106		0.066654	0.0534757	0.169477	0.156523	0.181914	0.196666	0.260953	0.265672	0.260794	0.0966941	0.0822504	0.251904	0.204406
919750000us	62.797	59.547	88.959	88.402	48.719	55.051	82.494	79.529	54.538	52.582	29.872	76.07	50.527		0.0693752	0.0554495	0.170706	0.161336	0.184613	0.223342	0.249905	0.28041	0.278557	0.10161	0.0805608	0.258936	0.228588
920750000us	62.109	59.142	88.166	87.625	48.502	54.096	83.584	79.164	53.294	52.491	30.132	74.651	50.23		0.0623104	0.0514123	0.163639	0.154254	0.180929	0.199511	0.260562	0.276079	0.255917	0.100497	0.0852341	0.243172	0.223534
921750000us	62.416	60.603	88.56	88.646	48.813	54.699	82.91	77.716	52.808	51.858	29.449	74.712	50.178		0.0654628	0.0659762	0.167151	0.163561	0.186208	0.214558	0.253972	0.258897	0.247072	0.0927567	0.0729577	0.24385	0.222649
922750000us	61.848	59.482	88.127	88.116	48.058	53.944	83.434	79.076	54.269	52.68	29.932	75.904	50.205		0.0596302	0.0548016	0.163292	0.158729	0.173393	0.195718	0.259095	0.275035	0.273661	0.102808	0.0816393	0.257092	0.223109
923750000us	61.996	59.864	88.058	88.426	48.004	53.865	83.775	78.84	54.208	52.652	30.168	74.384	50.641		0.06115	0.0586095	0.162677	0.161555	0.172476	0.193747	0.262429	0.272234	0.272551	0.102466	0.0858812	0.240206	0.230528
924750000us	62.011	59.326	88.195	87.928	47.81	53.847	83.448	79.105	53.846	52.185	30.09	76.047	50.282		0.061304	0.0532465	0.163898	0.157016	0.169183	0.193297	0.259232	0.275379	0.265963	0.0967553	0.0844792	0.25868	0.224419
925750000us	62.39	59.829	88.562	88.478	48.511	54.662	83.139	78.306	53.496	51.927	29.431	74.211	49.979		0.0651958	0.0582606	0.167168	0.162029	0.181082	0.213635	0.256211	0.265898	0.259593	0.0936004	0.0726341	0.238284	0.219263
926750000us	62.146	59.511	87.923	88.031	48.209	54.17	82.632	79.2	53.389	52.028	29.569	74.605	50.304		0.0626903	0.0550906	0.161474	0.157954	0.175956	0.201357	0.251254	0.276506	0.257646	0.0948354	0.0751146	0.242661	0.224793
927750000us	61.963	59.588	88.379	88.321	48.15	53.947	84.121	78.241	52.842	52.037	29.973	75.519	50.382		0.0608111	0.0558582	0.165537	0.160598	0.174954	0.195793	0.265812	0.265126	0.247691	0.0949455	0.0823762	0.252815	0.226121
928750000us	61.264	59.396	87.589	87.996	48.484	54.729	82.912	78.959	52.673	52.55	29.954	75.762	50.442		0.0536333	0.0539443	0.158497	0.157635	0.180624	0.215307	0.253992	0.273646	0.244615	0.101219	0.0820347	0.255514	0.227142
929750000us	62.575	59.564	88.742	87.95	48.314	54.173	81.792	79.117	53.694	52.185	29.738	74.697	50.668		0.0670956	0.055619	0.168772	0.157216	0.177738	0.201432	0.243041	0.275521	0.263197	0.0967553	0.0781522	0.243683	0.230988
930750000us	61.745	59.752	88.324	88.034	50.041	55.453	83.951	79.27	54.303	52.86	30.383	75.782	50.338		0.0585726	0.057493	0.165047	0.157982	0.207053	0.233373	0.26415	0.277337	0.27428	0.105009	0.0897457	0.255736	0.225372
931750000us	62.052	59.602	87.821	88.15	48.53	54.245	83.587	79.242	53.344	52.161	29.749	74.109	49.699		0.061725	0.0559978	0.160565	0.159039	0.181405	0.203229	0.260591	0.277004	0.256827	0.0964618	0.07835	0.237151	0.214498
932750000us	62.754	59.051	88.892	87.806	49.361	54.806	82.454	78.408	52.833	51.595	29.621	74.643	49.883		0.0689336	0.0505052	0.170109	0.155903	0.19551	0.217228	0.249514	0.267108	0.247527	0.0895406	0.0760492	0.243083	0.217629
933750000us	61.503	59.627	87.737	87.886	48.888	54.214	83.985	78.846	54.626	52.532	29.87	74.261	50.122		0.0560875	0.056247	0.159816	0.156633	0.187481	0.202455	0.264483	0.272305	0.280158	0.100998	0.0805248	0.23884	0.221696
934750000us	62.75	59.014	88.956	87.585	48.446	54	83.488	78.32	54.088	52.516	29.735	75.315	49.381		0.0688926	0.0501363	0.17068	0.153889	0.179979	0.197115	0.259623	0.266064	0.270367	0.100803	0.0780983	0.250549	0.209086
935750000us	61.583	59.695	87.726	87.848	48.569	54.081	83.702	79.2	53.382	52.691	30.277	75.449	50.707		0.056909	0.0569248	0.159718	0.156286	0.182067	0.199137	0.261716	0.276506	0.257519	0.102943	0.0878404	0.252037	0.231652
936750000us	61.679	59.829	87.984	88.242	48.015	53.721	83.23	79.236	53.841	52.283	29.987	75.276	50.087		0.0578948	0.0582606	0.162017	0.159878	0.172663	0.190153	0.257101	0.276933	0.265872	0.0979536	0.0826278	0.250115	0.2211
937750000us	61.611	59.387	87.505	87.618	49.24	54.989	83.337	78.802	54.072	52.643	30.205	74.478	50.108		0.0571965	0.0538546	0.157748	0.15419	0.193456	0.221795	0.258147	0.271783	0.270076	0.102356	0.0865462	0.24125	0.221458
938750000us	62.365	59.255	88.396	87.853	48.143	54.707	83.296	77.971	53.329	51.938	29.532	75.585	50.749		0.0649391	0.0525387	0.165689	0.156332	0.174836	0.214758	0.257746	0.261923	0.256554	0.0937349	0.0744495	0.253548	0.232366
939750000us	62.041	59.641	88.301	88.135	48.662	54.022	82.73	78.914	52.81	52.029	29.785	75.271	49.689		0.0616121	0.0563865	0.164842	0.158902	0.183645	0.197664	0.252212	0.273112	0.247109	0.0948477	0.078997	0.25006	0.214327
940750000us	61.886	59.326	87.841	87.825	48.223	53.918	82.314	78.365	53.725	51.627	29.517	75.125	51.37		0.0600204	0.0532465	0.160743	0.156077	0.176194	0.195069	0.248145	0.266598	0.263761	0.089932	0.0741799	0.248438	0.242934
941750000us	61.201	59.38	87.446	87.868	48.36	54.341	82.889	78.576	53.907	51.825	29.834	75.71	50.676		0.0529864	0.0537848	0.157223	0.156469	0.178519	0.205625	0.253767	0.269102	0.267073	0.0923531	0.0798778	0.254937	0.231124
942750000us	61.511	58.723	87.483	87.126	49.218	54.942	82.272	78.76	54.902	52.29	29.768	74.959	49.764		0.0561697	0.0472355	0.157552	0.149705	0.193083	0.220622	0.247734	0.271285	0.285181	0.0980392	0.0786915	0.246594	0.215604
943750000us	62.289	59.73	88.46	88.394	48.901	54.761	82.954	78.971	53.681	52.15	30.216	74.802	49.663		0.0641587	0.0572737	0.166259	0.161263	0.187702	0.216105	0.254402	0.273789	0.26296	0.0963273	0.086744	0.24485	0.213885
944750000us	61.994	59.419	88.186	87.863	48.56	54.513	82.885	78.435	53.218	51.86	29.252	75.673	50.773		0.0611295	0.0541735	0.163817	0.156423	0.181914	0.209917	0.253728	0.267428	0.254534	0.0927811	0.0694167	0.254526	0.232775
945750000us	61.727	59.251	88.037	87.656	48.878	54.729	84.032	77.842	53.511	52.05	29.748	75.341	50.81		0.0583877	0.0524988	0.16249	0.154536	0.187312	0.215307	0.264942	0.260392	0.259866	0.0951045	0.078332	0.250837	0.233404
946750000us	62.177	59.488	87.744	88.227	48.558	54.599	82.971	79.577	52.852	52.34	30.05	74.656	50.64		0.0630086	0.0548614	0.159878	0.159741	0.18188	0.212063	0.254568	0.28098	0.247873	0.0986506	0.0837602	0.243228	0.230511
947750000us	62.544	58.756	88.494	87.622	50.016	55.613	83.867	78.299	53.465	51.8	29.774	75.24	50.464		0.0667772	0.0475645	0.166562	0.154226	0.206628	0.237366	0.263329	0.265815	0.259029	0.0920474	0.0787993	0.249715	0.227516
948750000us	61.59	60.138	87.653	88.371	48.993	54.858	82.804	78.622	53.878	51.829	29.594	75.121	50.604		0.0569809	0.0613409	0.159067	0.161054	0.189264	0.218526	0.252936	0.269647	0.266545	0.092402	0.0755639	0.248393	0.229899
949750000us	62.189	59.509	88.177	87.877	48.346	53.816	83.104	78.111	53.995	52.017	29.706	75.064	50.968		0.0631318	0.0550707	0.163737	0.156551	0.178281	0.192524	0.255869	0.263584	0.268675	0.0947009	0.0775771	0.24776	0.236093
950750000us	62.503	58.529	88.638	86.977	47.964	53.774	82.151	77.818	53.264	51.653	28.906	75.607	50.31		0.0663562	0.0453016	0.167846	0.148347	0.171797	0.191476	0.246551	0.260107	0.255371	0.0902499	0.0631976	0.253792	0.224895
951750000us	61.964	59.025	88.005	87.228	48.886	54.377	83.09	79.323	53.864	52.261	30.035	75.781	49.94		0.0608214	0.050246	0.162204	0.150635	0.187447	0.206523	0.255732	0.277966	0.266291	0.0976846	0.0834906	0.255725	0.218599
952750000us	61.638	58.817	88.279	87.579	48.683	54.303	81.776	78.44	53.784	52.073	29.391	75.098	49.84		0.0574738	0.0481725	0.164646	0.153834	0.184002	0.204676	0.242885	0.267488	0.264835	0.0953857	0.0719152	0.248138	0.216897
953750000us	61.538	59.174	87.363	87.52	48.403	53.839	82.729	77.976	54.66	52.258	29.514	74.656	49.865		0.0564469	0.0517313	0.156483	0.153296	0.179249	0.193098	0.252202	0.261982	0.280777	0.0976479	0.074126	0.243228	0.217322
954750000us	61.555	59.046	87.588	87.289	48.442	54.296	82.641	79.639	54.482	52.337	30.217	75.65	50.566		0.0566215	0.0504553	0.158488	0.151191	0.179911	0.204502	0.251342	0.281715	0.277538	0.0986139	0.0867619	0.25427	0.229252
955750000us	61.765	59.151	87.502	87.484	48.443	54.241	82.787	79.399	53.202	52.181	29.846	74.429	50.579		0.0587779	0.051502	0.157722	0.152968	0.179928	0.203129	0.252769	0.278867	0.254243	0.0967063	0.0800935	0.240706	0.229473
956750000us	61.732	59.171	87.812	87.413	48.659	53.728	82.506	79.568	53.762	52.253	29.647	75.057	50.626		0.0584391	0.0517014	0.160484	0.152321	0.183594	0.190328	0.250022	0.280873	0.264434	0.0975868	0.0765166	0.247682	0.230273
957750000us	61.722	58.664	87.827	87.362	48.493	54.739	82.331	78.562	53.571	51.974	29.6	75.45	50.578		0.0583364	0.0466474	0.160618	0.151856	0.180777	0.215556	0.248311	0.268935	0.260958	0.0941751	0.0756718	0.252048	0.229456
958750000us	62.014	59.622	88.286	87.881	47.956	53.814	83.277	79.319	53.33	52.314	30.125	75.432	49.954		0.0613348	0.0561971	0.164709	0.156587	0.171661	0.192474	0.25756	0.277918	0.256572	0.0983327	0.0851083	0.251848	0.218837
959750000us	61.49	59.951	87.718	88.168	49.066	55.146	82.881	77.79	53.744	51.812	29.693	74.482	50.262		0.055954	0.0594768	0.159647	0.159203	0.190503	0.225712	0.253689	0.259775	0.264107	0.0921942	0.0773434	0.241295	0.224079
960750000us	61.091	59.737	87.071	87.876	48.645	54.378	83.804	78.508	52.655	52.041	29.838	74.987	50.273		0.0518568	0.0573435	0.153881	0.156542	0.183357	0.206548	0.262713	0.268295	0.244288	0.0949944	0.0799497	0.246905	0.224266
961750000us	62.29	59.921	88.61	88.805	48.27	54.267	84.066	78.822	54.264	52.282	30.244	75.529	50.478		0.064169	0.0591777	0.167596	0.16501	0.176991	0.203778	0.265275	0.272021	0.27357	0.0979414	0.0872472	0.252926	0.227754
962750000us	62	59.819	87.853	88.347	49.123	54.638	83.668	77.668	53.459	51.843	29.48	75.584	49.979		0.0611911	0.0581609	0.16085	0.160835	0.19147	0.213036	0.261383	0.258327	0.25892	0.0925732	0.0735149	0.253537	0.219263
963750000us	61.454	59.192	87.291	87.573	48.13	53.793	83.961	78.237	53.985	52.388	29.42	73.524	49.279		0.0555844	0.0519107	0.155841	0.15378	0.174615	0.19195	0.264248	0.265079	0.268493	0.0992376	0.0724364	0.230652	0.20735
964750000us	61.43	59.873	87.797	88.395	49.363	54.683	82.629	79.503	53.844	52.566	29.916	75.681	50.274		0.0553379	0.0586992	0.160351	0.161273	0.195544	0.214159	0.251225	0.280102	0.265927	0.101414	0.0813517	0.254614	0.224283
965750000us	61.542	58.603	87.298	87.283	48.328	54.207	83.944	79.022	54.175	52.547	30.167	75.649	50.439		0.056488	0.0460393	0.155904	0.151136	0.177976	0.202281	0.264082	0.274394	0.27195	0.101182	0.0858632	0.254259	0.227091
966750000us	61.809	59.293	87.798	87.886	48.844	54.375	82.569	78.389	52.817	51.646	29.196	74.884	50.481		0.0592297	0.0529175	0.16036	0.156633	0.186735	0.206473	0.250638	0.266883	0.247236	0.0901643	0.0684102	0.24576	0.227806
967750000us	61.976	58.879	88.337	87.329	47.988	53.836	83.945	78.416	53.299	51.96	29.864	75.735	50.367		0.0609446	0.0487906	0.165163	0.151555	0.172205	0.193023	0.264092	0.267203	0.256008	0.0940039	0.080417	0.255214	0.225865
968750000us	61.832	59.097	87.785	87.289	48.565	54.574	82.671	78.366	52.653	51.525	29.533	76.184	50.146		0.0594659	0.0509637	0.160244	0.151191	0.181999	0.211439	0.251635	0.26661	0.244251	0.0886847	0.0744675	0.260202	0.222105
969750000us	61.8	58.85	88.022	87.336	48.26	53.715	83.024	77.952	51.826	51.044	29.224	75.268	49.936		0.0591373	0.0485015	0.162356	0.151619	0.176822	0.190004	0.255087	0.261697	0.229201	0.0828029	0.0689135	0.250026	0.218531
970750000us	61.475	59.343	87.29	87.791	48.461	53.507	83.704	78.201	53.274	51.877	29.832	75.025	49.587		0.0558	0.0534159	0.155832	0.155767	0.180233	0.184813	0.261735	0.264652	0.255553	0.092989	0.0798418	0.247327	0.212592
971750000us	61.714	58.828	87.667	87.414	48.147	54.086	83.451	78.735	54.415	52.125	30.106	75.448	49.924		0.0582542	0.0482822	0.159192	0.15233	0.174903	0.199261	0.259262	0.270988	0.276318	0.0960216	0.0847668	0.252026	0.218327
972750000us	61.835	59.899	87.836	88.391	49.166	54.3	82.727	78.105	53.479	51.654	29.281	74.935	50.871		0.0594967	0.0589584	0.160698	0.161236	0.1922	0.204601	0.252183	0.263513	0.259284	0.0902621	0.069938	0.246327	0.234442
973750000us	61.983	59.658	87.969	87.91	48.094	53.593	83.021	78.457	53.53	52.215	29.903	75.023	50.035		0.0610165	0.056556	0.161884	0.156851	0.174004	0.186959	0.255057	0.26769	0.260212	0.0971221	0.081118	0.247305	0.220216
974750000us	62.357	59.006	88.674	87.507	48.387	53.504	82.471	78.698	54.496	52.465	29.875	74.375	50.302		0.064857	0.0500566	0.168166	0.153178	0.178977	0.184738	0.24968	0.270549	0.277792	0.100179	0.0806147	0.240106	0.224759
975750000us	62.115	59.253	88.158	87.418	48.914	54.656	84.086	78.495	53.836	52.449	29.779	74.595	49.637		0.062372	0.0525188	0.163568	0.152367	0.187923	0.213485	0.26547	0.26814	0.265781	0.0999835	0.0788892	0.24255	0.213442
976750000us	61.139	59.08	87.198	87.458	48.874	54.213	84.376	78.904	54.034	52.286	30.477	75.158	50.022		0.0523497	0.0507942	0.155012	0.152731	0.187244	0.20243	0.268306	0.272994	0.269384	0.0979903	0.0914352	0.248804	0.219994
977750000us	61.932	58.975	87.761	87.447	47.928	54.397	82.952	78.666	52.935	51.95	29.663	75.959	50.798		0.0604928	0.0497475	0.16003	0.152631	0.171186	0.207022	0.254383	0.27017	0.249384	0.0938816	0.0768042	0.257703	0.2332
978750000us	61.616	59.584	87.972	87.998	48.153	54.651	83.114	79.201	53.94	52.714	29.836	75.371	50.486		0.0572479	0.0558183	0.16191	0.157654	0.175005	0.21336	0.255967	0.276518	0.267674	0.103224	0.0799137	0.251171	0.227891
979750000us	62.313	59.28	88.28	87.679	48.654	53.864	82.904	77.578	52.574	51.387	29.535	76.809	51.195		0.0644052	0.0527879	0.164655	0.154746	0.183509	0.193722	0.253913	0.257259	0.242814	0.0869972	0.0745035	0.267145	0.239956
980750000us	60.862	59.944	87.006	88.245	49.018	54.685	83.311	79.553	53.056	52.262	29.861	75.331	50.292		0.0495053	0.059407	0.153301	0.159905	0.189688	0.214209	0.257893	0.280695	0.251586	0.0976968	0.0803631	0.250726	0.224589
981750000us	61.605	58.946	87.434	87.266	49.637	55.336	84.447	78.598	53.288	52.348	30.028	73.838	50.443		0.0571349	0.0494585	0.157116	0.150981	0.200195	0.230453	0.269	0.269363	0.255808	0.0987484	0.0833648	0.23414	0.227159
982750000us	62.243	59.451	88.073	87.935	49.256	54.57	82.69	78.58	53.109	51.685	29.65	75.053	50.126		0.0636864	0.0544925	0.16281	0.157079	0.193728	0.211339	0.251821	0.269149	0.25255	0.0906412	0.0765705	0.247638	0.221764
983750000us	61.504	59.619	87.168	88.219	48.965	54.556	82.27	78.746	53.171	51.676	29.485	74.98	50.199		0.0560978	0.0561672	0.154745	0.159668	0.188788	0.21099	0.247715	0.271119	0.253679	0.0905311	0.0736047	0.246827	0.223006
984750000us	61.5	59.284	87.006	87.694	48.208	54.096	82.29	78.976	54.019	52.094	29.664	74.161	50.486		0.0560567	0.0528278	0.153301	0.154883	0.175939	0.199511	0.24791	0.273848	0.269111	0.0956425	0.0768221	0.237729	0.227891
985750000us	61.965	59.391	87.705	87.729	48.705	54.731	83.215	79.332	53.888	52.395	29.862	74.441	50.652		0.0608317	0.0538944	0.159531	0.155202	0.184375	0.215356	0.256954	0.278072	0.266727	0.0993232	0.0803811	0.240839	0.230716
986750000us	62.004	59.234	87.995	87.53	48.726	54.842	82.757	78.678	52.679	51.421	29.617	74.557	50.493		0.0612321	0.0523294	0.162115	0.153388	0.184732	0.218126	0.252476	0.270312	0.244725	0.087413	0.0759774	0.242128	0.22801
987750000us	61.433	58.545	86.887	87.252	49.125	55.112	82.346	78.571	53.784	52.154	29.64	74.855	50.293		0.0553687	0.0454611	0.152241	0.150853	0.191504	0.224864	0.248458	0.269042	0.264835	0.0963762	0.0763908	0.245438	0.224606
988750000us	61.772	59.256	87.939	87.807	49	55.087	81.693	78.09	53.166	51.191	28.934	74.427	50.446		0.0588498	0.0525487	0.161616	0.155913	0.189383	0.22424	0.242073	0.263335	0.253588	0.0846005	0.0637009	0.240684	0.22721
989750000us	62.31	59.668	88.676	87.817	48.004	54.409	83.225	77.962	53	51.824	29.766	75.793	49.696		0.0643744	0.0566557	0.168184	0.156004	0.172476	0.207321	0.257052	0.261816	0.250566	0.0923409	0.0786555	0.255859	0.214446
990750000us	61.794	59.555	87.774	88.031	48.67	54.257	81.824	77.527	53.004	51.127	28.931	74.903	50.503		0.0590757	0.0555292	0.160146	0.157954	0.183781	0.203528	0.243354	0.256654	0.250639	0.0838179	0.063647	0.245972	0.22818
991750000us	61.398	58.892	87.528	87.204	48.58	54.435	83.273	78.616	53.288	52.191	29.967	75.194	50.497		0.0550093	0.0489202	0.157953	0.150416	0.182253	0.20797	0.257521	0.269576	0.255808	0.0968286	0.0822684	0.249204	0.228078
992750000us	62.057	59.049	87.961	87.519	48.254	54.131	82.3	79.35	53.99	52.069	30.232	75.367	50.052		0.0617764	0.0504852	0.161812	0.153287	0.17672	0.200384	0.248008	0.278286	0.268584	0.0953368	0.0870315	0.251126	0.220505
993750000us	62.023	58.846	88.154	87.176	48.625	54.77	82.337	77.998	53.703	51.8	29.51	75.185	49.868		0.0614272	0.0484616	0.163532	0.150161	0.183017	0.21633	0.24837	0.262243	0.26336	0.0920474	0.0740541	0.249104	0.217374
994750000us	62.113	58.394	87.636	87.253	48.731	54.047	82.755	79.089	53.269	51.937	29.809	75.865	50.208		0.0623514	0.0439559	0.158916	0.150863	0.184816	0.198288	0.252457	0.275189	0.255462	0.0937227	0.0794284	0.256659	0.22316
995750000us	61.59	58.48	87.788	86.821	49.296	54.665	83.647	79.045	52.709	52.356	30.521	75.862	50.019		0.0569809	0.0448132	0.16027	0.146925	0.194407	0.21371	0.261178	0.274667	0.24527	0.0988463	0.0922261	0.256625	0.219943
996750000us	61.768	59.319	87.695	87.801	48.93	55.289	82.476	78.885	53.475	51.63	29.542	75.295	50.122		0.0588087	0.0531767	0.159442	0.155858	0.188194	0.229281	0.249729	0.272768	0.259211	0.0899686	0.0746293	0.250326	0.221696
997750000us	61.534	59.162	87.419	87.431	48.59	54.565	82.613	77.595	52.166	51.301	29.218	74.492	49.594		0.0564059	0.0516116	0.156982	0.152485	0.182423	0.211214	0.251068	0.257461	0.235388	0.0859456	0.0688056	0.241406	0.212711
998750000us	62.08	58.606	87.92	87.191	48.92	54.952	82.241	78.234	53.153	51.853	29.347	75.033	50.306		0.0620126	0.0460692	0.161447	0.150297	0.188025	0.220871	0.247431	0.265043	0.253351	0.0926955	0.0711243	0.247416	0.224827
999750000us	62.133	58.902	88.69	87.025	48.148	54.442	82.731	79.533	53.14	52.154	29.874	75.462	50.977		0.0625568	0.0490199	0.168309	0.148784	0.17492	0.208145	0.252222	0.280458	0.253114	0.0963762	0.0805967	0.252182	0.236246
1000750000us	61.706	58.947	87.694	87.273	49.38	54.642	83.087	79.077	53.947	52.005	29.778	75.853	50.086		0.0581721	0.0494684	0.159433	0.151045	0.195833	0.213136	0.255703	0.275047	0.267801	0.0945542	0.0788712	0.256525	0.221083
1001750000us	62.177	59.099	88.424	87.586	48.261	53.932	82.436	78.758	53.946	52.281	30.27	75.575	50.325		0.0630086	0.0509836	0.165938	0.153898	0.176839	0.195419	0.249338	0.271261	0.267783	0.0979292	0.0877146	0.253437	0.225151
1002750000us	61.72	59.078	87.831	87.537	47.786	53.702	82.133	79.356	53.403	52.08	29.822	75.272	50.447		0.0583158	0.0507743	0.160654	0.153451	0.168776	0.189679	0.246375	0.278357	0.257901	0.0954713	0.0796621	0.250071	0.227227
1003750000us	61.442	58.356	87.36	87.038	48.868	55.497	83.495	78.343	53.183	51.731	29.631	75.035	50.068		0.0554611	0.0435771	0.156456	0.148903	0.187142	0.234471	0.259692	0.266337	0.253897	0.0912037	0.076229	0.247438	0.220777
1004750000us	62.041	59.504	87.867	87.68	49.754	54.866	82.179	78.658	53.439	51.766	29.442	75.131	50.367		0.0616121	0.0550209	0.160975	0.154755	0.202181	0.218725	0.246825	0.270075	0.258556	0.0916317	0.0728319	0.248504	0.225865
1005750000us	61.994	58.699	88.073	87.256	48.583	54.203	82.438	78.777	54.124	52.366	29.635	74.747	50.635		0.0611295	0.0469963	0.16281	0.15089	0.182304	0.202181	0.249357	0.271487	0.271022	0.0989686	0.0763009	0.244239	0.230426
1006750000us	60.794	58.746	86.443	87.275	48.199	54.18	83.392	79.052	53.675	52.187	29.798	74.675	49.694		0.048807	0.0474648	0.148284	0.151063	0.175786	0.201607	0.258685	0.27475	0.262851	0.0967797	0.0792307	0.243439	0.214412
1007750000us	61.727	59.004	87.604	87.442	47.518	53.873	82.102	78.211	53.491	51.55	29.3	74.961	50.028		0.0583877	0.0500366	0.158631	0.152585	0.164227	0.193946	0.246072	0.26477	0.259502	0.0889904	0.0702795	0.246616	0.220096
1008750000us	61.794	58.87	87.627	87.244	48.914	54.599	82.142	78.823	53.968	51.803	29.605	75.5	50.128		0.0590757	0.0487009	0.158836	0.150781	0.187923	0.212063	0.246463	0.272033	0.268183	0.0920841	0.0757617	0.252604	0.221798
1009750000us	61.345	58.268	87.204	86.407	47.848	54.006	83.422	79.943	54.573	52.751	30.557	75.021	49.851		0.0544651	0.0426999	0.155066	0.143151	0.169828	0.197265	0.258978	0.285323	0.279194	0.103676	0.0928732	0.247282	0.217084
1010750000us	62.136	58.825	88.282	87.318	48.519	54.144	82.781	79.038	53.423	51.846	29.484	75.192	50.42		0.0625876	0.0482523	0.164673	0.151455	0.181218	0.200709	0.252711	0.274584	0.258265	0.0926099	0.0735868	0.249182	0.226767
1011750000us	62.276	59.113	88.13	86.888	48.3	54.617	82.693	79.173	54.043	52.181	29.934	75.291	50.737		0.0640252	0.0511232	0.163318	0.147535	0.177501	0.212512	0.25185	0.276186	0.269548	0.0967063	0.0816752	0.250282	0.232162
1012750000us	61.956	59.151	87.892	87.291	48.029	53.966	82.61	77.592	52.809	51.424	29.52	75.451	49.854		0.0607392	0.051502	0.161197	0.151209	0.1729	0.196267	0.251039	0.257425	0.24709	0.0874496	0.0742338	0.252059	0.217135
1013750000us	62.172	59.756	88.271	88.397	48.505	54.371	82.793	78.649	52.481	51.661	29.463	75.051	49.935		0.0629573	0.0575329	0.164575	0.161291	0.18098	0.206373	0.252828	0.269968	0.241121	0.0903477	0.0732093	0.247616	0.218514
1014750000us	61.098	59.322	87.006	87.381	48.697	54.318	83.942	79.858	54.141	52.55	30.134	74.517	50.298		0.0519287	0.0532066	0.153301	0.152029	0.184239	0.205051	0.264062	0.284314	0.271332	0.101219	0.0852701	0.241683	0.224691
1015750000us	61.009	59.5	86.902	87.749	48.417	53.938	82.934	78.542	52.978	51.95	29.607	75.012	50.168		0.0510148	0.054981	0.152374	0.155384	0.179487	0.195568	0.254207	0.268698	0.250166	0.0938816	0.0757976	0.247182	0.222479
1016750000us	61.654	58.917	87.336	87.472	48.342	54.303	82.997	77.957	53.283	51.429	29.616	74.673	49.482		0.0576381	0.0491694	0.156242	0.152859	0.178213	0.204676	0.254823	0.261756	0.255717	0.0875108	0.0759594	0.243416	0.210805
1017750000us	61.957	58.994	87.617	87.417	49.048	54.87	83.264	77.899	53.196	51.541	29.422	75.253	51.368		0.0607495	0.0499369	0.158747	0.152358	0.190197	0.218825	0.257433	0.261068	0.254133	0.0888803	0.0724724	0.24986	0.2429
1018750000us	61.788	58.744	87.587	86.932	47.933	54.091	82.874	78.138	53.303	51.458	29.608	74.8	49.836		0.0590141	0.0474448	0.158479	0.147936	0.171271	0.199386	0.25362	0.263904	0.256081	0.0878654	0.0758156	0.244827	0.216829
1019750000us	61.833	59.198	87.746	87.683	49.917	55.102	82.468	79.775	53.468	52.098	29.768	75.475	50.446		0.0594762	0.0519705	0.159896	0.154782	0.204948	0.224614	0.24965	0.283329	0.259084	0.0956914	0.0786915	0.252326	0.22721
1020750000us	61.472	58.931	87.574	87.368	49.851	55.3	82.887	79.165	53.538	51.714	29.918	74.927	50.352		0.0557692	0.0493089	0.158363	0.151911	0.203828	0.229555	0.253747	0.276091	0.260358	0.0909958	0.0813876	0.246238	0.22561
1021750000us	61.132	58.828	87.264	86.801	48.541	54.034	81.38	78.073	53.093	51.272	29.076	75.674	50.711		0.0522778	0.0482822	0.155601	0.146742	0.181591	0.197964	0.239013	0.263133	0.252259	0.085591	0.0662533	0.254537	0.23172
1022750000us	60.789	58.59	86.75	86.657	49.06	54.864	82.654	77.766	52.535	50.896	29.17	75.108	49.611		0.0487557	0.0459097	0.15102	0.14543	0.190401	0.218675	0.251469	0.25949	0.242104	0.0809932	0.0679428	0.248249	0.213
1023750000us	61.825	58.719	87.506	87.105	48.305	53.888	82.811	79.089	53.146	52.303	29.588	75.248	50.107		0.059394	0.0471956	0.157757	0.149513	0.177585	0.194321	0.253004	0.275189	0.253224	0.0981982	0.0754561	0.249804	0.221441
1024750000us	61.72	59.493	87.53	87.787	47.948	53.553	82.451	77.534	52.817	51.185	29.402	74.807	51.115		0.0583158	0.0549112	0.157971	0.15573	0.171526	0.185961	0.249484	0.256737	0.247236	0.0845271	0.0721129	0.244905	0.238595
1025750000us	62.32	58.53	88.337	86.785	47.921	54.013	81.709	78.499	53.068	51.108	28.967	75.248	49.84		0.064477	0.0453116	0.165163	0.146596	0.171067	0.19744	0.242229	0.268188	0.251804	0.0835855	0.0642941	0.249804	0.216897
1026750000us	61.176	59.175	87.425	87.464	47.453	53.925	82.893	78.737	52.77	51.645	29.89	75.42	50.441		0.0527297	0.0517412	0.157035	0.152786	0.163123	0.195244	0.253806	0.271012	0.246381	0.0901521	0.0808843	0.251715	0.227125
1027750000us	61.913	58.728	87.722	87.451	47.663	54.023	82.459	78.213	52.608	51.528	29.478	75.353	50.533		0.0602977	0.0472853	0.159682	0.152667	0.166688	0.197689	0.249562	0.264794	0.243432	0.0887214	0.0734789	0.250971	0.22869
1028750000us	61.753	58.94	87.554	86.817	49.103	55.908	82.216	77.908	52.927	51.08	29.142	75.129	50.295		0.0586547	0.0493987	0.158185	0.146888	0.191131	0.244727	0.247187	0.261175	0.249238	0.0832432	0.0674396	0.248482	0.22464
1029750000us	61.73	59.089	87.957	87.107	48.778	54.555	81.422	78.246	53.054	51.026	29.287	74.722	50.784		0.0584185	0.050884	0.161777	0.149532	0.185614	0.210965	0.239423	0.265186	0.251549	0.0825828	0.0700458	0.243961	0.232962
1030750000us	61.482	59.021	87.024	87.081	48.854	54.402	81.752	77.785	52.664	50.783	28.787	75.996	50.729		0.0558719	0.0502061	0.153462	0.149295	0.186904	0.207147	0.24265	0.259715	0.244452	0.0796114	0.0610587	0.258114	0.232026
1031750000us	60.982	58.664	86.9	87.076	47.981	53.549	83.573	78.527	53.432	51.979	29.639	74.485	49.518		0.0507375	0.0466474	0.152357	0.149249	0.172086	0.185861	0.260454	0.26852	0.258428	0.0942363	0.0763728	0.241328	0.211417
1032750000us	61.937	58.968	88.106	87.201	48.031	53.862	81.64	77.219	52.587	50.775	28.409	74.856	49.986		0.0605441	0.0496778	0.163104	0.150389	0.172934	0.193672	0.241555	0.252999	0.24305	0.0795136	0.0542644	0.245449	0.219382
1033750000us	61.526	59.392	87.545	87.386	48.834	55.017	81.495	78.315	52.525	50.871	28.911	74.535	50.41		0.0563237	0.0539044	0.158105	0.152075	0.186565	0.222493	0.240137	0.266005	0.241922	0.0806875	0.0632875	0.241883	0.226597
1034750000us	61.529	58.379	87.459	86.773	47.879	53.798	82.879	78.362	52.473	51.525	29.391	74.914	49.776		0.0563545	0.0438064	0.157338	0.146487	0.170354	0.192075	0.253669	0.266562	0.240975	0.0886847	0.0719152	0.246094	0.215808
1035750000us	61.348	58.493	87.537	86.829	48.482	54.164	82.003	78.579	52.535	51.395	29.217	75.108	50.887		0.0544959	0.0449428	0.158034	0.146998	0.18059	0.201208	0.245104	0.269137	0.242104	0.087095	0.0687876	0.248249	0.234715
1036750000us	61.746	58.905	87.501	87.228	48.695	54.957	82.333	78.489	52.336	51.091	29.183	74.597	50.268		0.0585828	0.0490498	0.157713	0.150635	0.184205	0.220996	0.248331	0.268069	0.238482	0.0833777	0.0681765	0.242572	0.224181
1037750000us	61.832	59.573	88.036	87.982	46.943	52.692	83.381	78.126	53.183	51.832	29.711	75.931	50.627		0.0594659	0.0557087	0.162481	0.157508	0.154466	0.164476	0.258577	0.263762	0.253897	0.0924387	0.0776669	0.257392	0.23029
1038750000us	61.789	59.095	87.861	87.407	49.222	55.454	83.597	78.312	52.258	51.565	29.616	75.013	50.348		0.0590244	0.0509438	0.160921	0.152266	0.193151	0.233398	0.260689	0.265969	0.237063	0.0891738	0.0759594	0.247194	0.225542
1039750000us	61.786	58.936	87.495	87.236	48.73	54.738	82.796	79.659	53.008	51.923	29.931	76.288	50.791		0.0589936	0.0493588	0.157659	0.150708	0.184799	0.215531	0.252857	0.281953	0.250712	0.0935515	0.0816213	0.261358	0.233081
1040750000us	61.341	58.411	87.414	86.699	48.651	54.36	81.964	79.231	52.792	51.818	29.552	75.877	50.464		0.054424	0.0441253	0.156937	0.145813	0.183459	0.206099	0.244723	0.276874	0.246781	0.0922675	0.074809	0.256792	0.227516
1041750000us	61.46	59.513	87.219	87.521	48.385	54.843	83.224	76.986	52.615	51.324	29.155	75.275	50.073		0.055646	0.0551106	0.1552	0.153306	0.178943	0.218151	0.257042	0.250234	0.24356	0.0862268	0.0676732	0.250104	0.220862
1042750000us	61.761	59.293	87.723	87.441	48.567	54.014	82.395	77.14	53.206	50.921	29.085	75.954	50.271		0.0587368	0.0529175	0.159691	0.152576	0.182033	0.197465	0.248937	0.252062	0.254315	0.0812989	0.066415	0.257647	0.224232
1043750000us	61.633	58.15	87.394	86.465	48.447	54.324	82.558	78.326	52.348	51.357	29.23	74.876	50.019		0.0574225	0.0415236	0.156759	0.143679	0.179996	0.2052	0.25053	0.266135	0.238701	0.0866303	0.0690213	0.245672	0.219943
1044750000us	61.627	59.586	87.311	87.797	49.227	54.922	82.343	78.167	52.806	51.275	29.327	75.052	50.162		0.0573608	0.0558383	0.156019	0.155821	0.193236	0.220123	0.248428	0.264248	0.247036	0.0856276	0.0707648	0.247627	0.222377
1045750000us	61.849	58.502	87.673	86.7	48.244	53.593	82.715	77.889	53.684	51.427	29.537	74.594	49.99		0.0596405	0.0450325	0.159246	0.145822	0.17655	0.186959	0.252065	0.26095	0.263015	0.0874863	0.0745394	0.242539	0.21945
1046750000us	61.324	59.135	87.604	87.209	49.076	54.661	82.953	78.09	53.188	51.536	29.172	75.036	49.858		0.0542494	0.0513425	0.158631	0.150461	0.190673	0.21361	0.254392	0.263335	0.253988	0.0888192	0.0679788	0.247449	0.217203
1047750000us	61.457	59.314	87.17	87.529	48.84	55.322	82.27	77.823	51.715	51.171	29.058	73.946	50.362		0.0556152	0.0531269	0.154763	0.153378	0.186667	0.230104	0.247715	0.260166	0.22718	0.0843559	0.0659297	0.23534	0.22578
1048750000us	61.841	59.058	87.643	87.42	48.577	54.724	82.644	78.865	52.269	51.76	29.895	74.196	50.457		0.0595583	0.0505749	0.158978	0.152385	0.182202	0.215182	0.251371	0.272531	0.237263	0.0915583	0.0809742	0.238117	0.227397
1049750000us	61.729	59.354	87.681	87.398	48.242	54.255	81.733	78.964	53.986	51.992	29.79	75.602	50.118		0.0584083	0.0535256	0.159317	0.152184	0.176516	0.203479	0.242464	0.273706	0.268511	0.0943952	0.0790869	0.253737	0.221628
1050750000us	62.031	59.053	88.034	87.334	48.275	54.818	82.643	77.671	52.417	51.087	29.055	75.699	49.75		0.0615094	0.0505251	0.162463	0.151601	0.177076	0.217527	0.251361	0.258363	0.239956	0.0833287	0.0658758	0.254814	0.215365
1051750000us	61.548	59.4	87.529	87.521	48.223	54.142	83.765	77.906	52.721	51.934	29.925	74.897	49.686		0.0565496	0.0539841	0.157962	0.153306	0.176194	0.200659	0.262332	0.261151	0.245489	0.093686	0.0815134	0.245905	0.214276
1052750000us	61.774	59.231	87.927	87.51	48.448	54.348	83.327	78.29	51.889	51.644	29.618	75.192	50.554		0.0588703	0.0522995	0.161509	0.153205	0.180013	0.205799	0.258049	0.265708	0.230347	0.0901398	0.0759953	0.249182	0.229048
1053750000us	61.946	58.938	87.93	86.952	47.839	53.79	81.679	78.713	53.626	51.781	29.267	74.137	50.344		0.0606366	0.0493787	0.161536	0.148119	0.169675	0.191875	0.241936	0.270727	0.261959	0.0918151	0.0696863	0.237462	0.225474
1054750000us	60.852	59.102	87.054	87.215	48.08	53.392	82.392	78.245	53.757	51.715	29.423	74.859	50.802		0.0494026	0.0510135	0.153729	0.150516	0.173766	0.181944	0.248907	0.265174	0.264343	0.091008	0.0724903	0.245483	0.233268
1055750000us	61.798	59.075	87.838	87.17	49.034	55.54	82.811	79.493	53.338	52.475	30.075	74.463	50.082		0.0591168	0.0507444	0.160716	0.150106	0.18996	0.235544	0.253004	0.279983	0.256718	0.100301	0.0842096	0.241084	0.221015
1056750000us	61.248	58.641	86.846	86.7	47.749	53.496	83.214	78.045	53.279	51.667	29.59	74.754	50.186		0.053469	0.0464181	0.151875	0.145822	0.168148	0.184539	0.256944	0.262801	0.255644	0.0904211	0.075492	0.244316	0.222785
1057750000us	61.934	59.756	87.565	87.791	48.623	55.213	83.335	78.808	53.22	51.741	29.628	75.748	50.221		0.0605133	0.0575329	0.158283	0.155767	0.182983	0.227384	0.258127	0.271855	0.25457	0.091326	0.0761751	0.255359	0.223381
1058750000us	61.814	59.469	87.554	87.739	48.426	54.637	82.124	78.372	53.179	51.377	29.122	74.853	50.727		0.0592811	0.054672	0.158185	0.155293	0.179639	0.213011	0.246287	0.266681	0.253824	0.0868749	0.0670801	0.245416	0.231992
1059750000us	61.643	59.377	87.773	87.848	49.019	54.979	82.275	78.449	53.028	51.572	29.352	74.981	50.456		0.0575251	0.0537549	0.160137	0.156286	0.189705	0.221545	0.247763	0.267595	0.251076	0.0892594	0.0712142	0.246838	0.22738
1060750000us	61.664	59.158	87.398	87.123	47.875	53.464	83.569	78.754	52.617	51.96	30.078	75.046	50.275		0.0577408	0.0515718	0.156795	0.149678	0.170286	0.18374	0.260415	0.271214	0.243596	0.0940039	0.0842635	0.24756	0.2243
1061750000us	61.478	59.053	87.518	87.287	49.255	55.255	83.268	78.41	53.255	51.612	29.585	75.423	50.386		0.0558308	0.0505251	0.157864	0.151172	0.193711	0.228432	0.257472	0.267132	0.255207	0.0897485	0.0754022	0.251748	0.226189
1062750000us	61.708	59.486	87.352	87.7	48.119	54.229	83.019	78.651	52.153	51.369	29.41	74.763	50.275		0.0581926	0.0548414	0.156385	0.154937	0.174428	0.20283	0.255038	0.269992	0.235152	0.0867771	0.0722567	0.244416	0.2243
1063750000us	61.835	58.68	87.794	86.845	48.149	54.286	83.105	79.055	53.594	51.705	29.499	75.55	50.031		0.0594967	0.0468069	0.160324	0.147143	0.174937	0.204252	0.255879	0.274786	0.261377	0.0908857	0.0738564	0.253159	0.220147
1064750000us	61.259	58.125	86.898	85.993	48.948	55.048	83.5	78.486	53.859	52.454	30.393	74.869	49.992		0.053582	0.0412744	0.152339	0.139377	0.1885	0.223267	0.259741	0.268034	0.2662	0.100045	0.0899254	0.245594	0.219484
1065750000us	61.164	59.033	87.308	87.058	48.79	54.591	82.324	77.772	52.935	51.337	28.958	75.159	50.515		0.0526064	0.0503257	0.155993	0.149085	0.185818	0.211863	0.248243	0.259561	0.249384	0.0863858	0.0641323	0.248815	0.228384
1066750000us	61.761	59.699	87.633	87.874	47.839	53.884	82.475	78.692	53.219	51.857	29.686	74.823	50.23		0.0587368	0.0569647	0.158889	0.156523	0.169675	0.194221	0.249719	0.270478	0.254552	0.0927444	0.0772176	0.245083	0.223534
1067750000us	61.323	58.779	87.112	86.936	48.433	54.519	83.411	78.096	53.761	51.755	29.693	75.528	49.533		0.0542392	0.0477937	0.154246	0.147973	0.179758	0.210066	0.258871	0.263406	0.264416	0.0914972	0.0773434	0.252915	0.211673
1068750000us	61.12	59.171	86.956	87.645	48.362	54.323	82.808	78.355	52.633	51.306	29.377	74.958	50.304		0.0521546	0.0517014	0.152856	0.154436	0.178553	0.205175	0.252975	0.266479	0.243887	0.0860067	0.0716635	0.246583	0.224793
1069750000us	62.242	58.802	88.173	87.024	48.181	53.991	82.893	78.005	53.356	51.572	29.749	74.866	50.655		0.0636761	0.048023	0.163702	0.148775	0.175481	0.196891	0.253806	0.262326	0.257045	0.0892594	0.07835	0.245561	0.230767
1070750000us	61.369	59.422	87.142	87.463	48.552	54.501	83.066	78.476	53.485	51.534	29.398	74.648	50.38		0.0547115	0.0542034	0.154513	0.152777	0.181778	0.209617	0.255497	0.267915	0.259393	0.0887947	0.072041	0.243139	0.226087
1071750000us	61.209	58.832	87.148	87.143	48.557	54.406	81.278	78.747	53.591	51.933	29.424	75.13	50.841		0.0530685	0.0483221	0.154567	0.14986	0.181863	0.207247	0.238015	0.271131	0.261322	0.0936738	0.0725083	0.248493	0.233932
1072750000us	62.159	58.148	87.772	86.727	48.16	54.226	82.977	78.603	52.962	51.409	29.564	74.87	50.342		0.0628238	0.0415036	0.160128	0.146068	0.175124	0.202755	0.254627	0.269422	0.249875	0.0872662	0.0750247	0.245605	0.22544
1073750000us	61.688	58.683	87.182	87.191	48.078	54.175	81.944	78.571	53.874	51.637	29.782	74.758	49.974		0.0579872	0.0468368	0.15487	0.150297	0.173732	0.201482	0.244527	0.269042	0.266473	0.0900542	0.0789431	0.244361	0.219177
1074750000us	62.162	58.72	88.145	87.057	48.074	53.535	82.715	77.366	51.787	51.275	29.179	75.142	49.887		0.0628546	0.0472056	0.163452	0.149076	0.173664	0.185512	0.252065	0.254744	0.228491	0.0856276	0.0681046	0.248627	0.217697
1075750000us	61.481	58.945	86.954	87.27	48.585	54.928	81.687	78.318	52.525	51.212	29.538	74.854	50.317		0.0558616	0.0494485	0.152838	0.151018	0.182338	0.220272	0.242014	0.26604	0.241922	0.0848573	0.0745574	0.245427	0.225015
1076750000us	62.255	59.318	88.153	87.287	48.424	54.157	83.521	79.194	53.421	52.367	30.221	74.752	50.132		0.0638096	0.0531667	0.163523	0.151172	0.179605	0.201033	0.259946	0.276435	0.258228	0.0989808	0.0868338	0.244294	0.221866
1077750000us	61.341	58.59	87.08	86.918	48.13	53.744	82.097	78.394	52.954	51.395	29.596	75.06	50.72		0.054424	0.0459097	0.153961	0.147809	0.174615	0.190727	0.246023	0.266942	0.249729	0.087095	0.0755999	0.247716	0.231873
1078750000us	61.942	58.728	87.568	87.104	47.424	52.882	82.39	78.841	54.024	51.659	29.467	74.19	50.45		0.0605955	0.0472853	0.15831	0.149504	0.162631	0.169217	0.248888	0.272246	0.269202	0.0903233	0.0732812	0.238051	0.227278
1079750000us	60.447	58.641	86.073	87.148	47.646	54.054	83.661	78.14	52.789	51.762	30.015	74.754	49.63		0.0452438	0.0464181	0.144986	0.149905	0.166399	0.198463	0.261315	0.263928	0.246726	0.0915828	0.0831311	0.244316	0.213323
1080750000us	61.054	59.353	86.775	87.395	48.951	55.359	81.596	79.236	53.639	51.475	29.255	74.817	50.104		0.0514769	0.0535156	0.151243	0.152157	0.188551	0.231027	0.241125	0.276933	0.262196	0.0880733	0.0694707	0.245016	0.22139
1081750000us	61.572	58.247	87.248	86.711	48.563	54.515	82.216	79.185	53.413	51.865	29.285	74.829	50.016		0.0567961	0.0424905	0.155458	0.145922	0.181965	0.209966	0.247187	0.276328	0.258083	0.0928423	0.0700099	0.24515	0.219892
1082750000us	62.057	58.534	87.528	86.837	48.081	54.56	83.518	78.512	52.052	51.913	29.647	74.967	50.638		0.0617764	0.0453515	0.157953	0.14707	0.173783	0.211089	0.259917	0.268342	0.233314	0.0934292	0.0765166	0.246683	0.230477
1083750000us	61.855	59.322	87.738	87.281	48.313	54.64	84.017	78.936	53.052	52.328	30.31	74.435	49.91		0.0597021	0.0532066	0.159825	0.151118	0.177721	0.213086	0.264796	0.273373	0.251513	0.0985039	0.0884335	0.240773	0.218088
1084750000us	61.208	58.802	86.841	87.198	49.682	55.344	82.895	79.507	53.733	52.461	30.216	75.083	49.979		0.0530583	0.048023	0.151831	0.150361	0.200959	0.230653	0.253825	0.280149	0.263906	0.10013	0.086744	0.247971	0.219263
1085750000us	62.019	59.127	87.862	87.363	48.265	54.026	81.626	78.698	52.287	50.929	29.375	75.066	50.01		0.0613862	0.0512628	0.16093	0.151865	0.176906	0.197764	0.241418	0.270549	0.23759	0.0813967	0.0716276	0.247782	0.21979
1086750000us	61.638	58.795	87.603	86.773	48.755	54.444	82.368	79.186	52.651	51.545	29.832	75.102	49.631		0.0574738	0.0479532	0.158622	0.146487	0.185224	0.208195	0.248673	0.27634	0.244215	0.0889292	0.0798418	0.248182	0.21334
1087750000us	61.673	58.934	87.329	86.808	48.608	54.459	82.916	77.99	53.202	51.864	29.824	74.397	49.557		0.0578332	0.0493388	0.15618	0.146806	0.182729	0.208569	0.254031	0.262148	0.254243	0.09283	0.079698	0.24035	0.212081
1088750000us	61.577	58.817	87.228	87.109	48.613	54.465	82.575	78.191	52.669	51.378	29.344	74.464	50.136		0.0568474	0.0481725	0.15528	0.14955	0.182813	0.208719	0.250697	0.264533	0.244543	0.0868871	0.0710704	0.241095	0.221934
1089750000us	61.163	58.957	87.308	87.093	48.581	54.262	83.035	77.61	52.826	51.524	29.281	74.932	49.797		0.0525962	0.0495681	0.155993	0.149404	0.18227	0.203653	0.255194	0.257639	0.2474	0.0886725	0.069938	0.246294	0.216165
1090750000us	61.475	59.634	87.306	87.73	48.24	53.863	82.666	78.087	52.472	51.547	29.276	75.68	50.154		0.0558	0.0563168	0.155975	0.155211	0.176482	0.193697	0.251586	0.263299	0.240957	0.0889537	0.0698481	0.254603	0.222241
1091750000us	60.731	59.057	86.534	87.042	48.736	54.657	83.15	77.465	53.8	51.4	29.621	75.123	49.613		0.0481601	0.050565	0.149095	0.148939	0.184901	0.21351	0.256319	0.255918	0.265126	0.0871562	0.0760492	0.248416	0.213034
1092750000us	61.269	58.701	87.272	87.14	48.106	54.333	81.501	79.128	54.345	51.359	29.443	75.661	50.611		0.0536847	0.0470162	0.155672	0.149833	0.174208	0.205425	0.240196	0.275652	0.275044	0.0866548	0.0728498	0.254392	0.230018
1093750000us	62.202	58.983	87.623	87.04	48.62	54.068	82.699	77.671	52.747	51.003	29.332	74.717	50.1		0.0632653	0.0498273	0.1588	0.148921	0.182932	0.198812	0.251909	0.258363	0.245962	0.0823016	0.0708547	0.243905	0.221322
1094750000us	61.181	59.679	86.674	87.859	48.62	54.539	82.545	79.373	53.005	51.754	29.957	74.253	49.776		0.052781	0.0567653	0.150343	0.156387	0.182932	0.210565	0.250403	0.278559	0.250657	0.0914849	0.0820886	0.238751	0.215808
1095750000us	61.461	59.459	87.213	87.058	46.971	53.079	83.735	78.239	53.532	51.791	29.413	74.931	50.41		0.0556562	0.0545723	0.155146	0.149085	0.154942	0.174133	0.262038	0.265103	0.260248	0.0919374	0.0723106	0.246283	0.226597
1096750000us	61.754	58.719	86.965	86.935	48.475	54.259	83.081	78.185	52.456	51.122	29.679	74.699	50.441		0.058665	0.0471956	0.152936	0.147964	0.180471	0.203578	0.255644	0.264462	0.240666	0.0837567	0.0770918	0.243705	0.227125
1097750000us	62.5	58.951	88.258	87.362	48.428	54.491	82.283	78.428	52.347	51.447	29.519	74.611	50.359		0.0663254	0.0495083	0.164459	0.151856	0.179673	0.209368	0.247842	0.267345	0.238682	0.0877309	0.0742159	0.242728	0.225729
1098750000us	61.841	58.462	87.693	86.7	47.504	54.056	82.219	77.611	52.783	51.108	28.991	75.188	50.224		0.0595583	0.0446337	0.159424	0.145822	0.163989	0.198513	0.247216	0.257651	0.246617	0.0835855	0.0647254	0.249138	0.223432
1099750000us	61.765	58.845	87.441	87.045	47.94	53.966	82.448	79.528	53.088	52.318	29.945	74.796	50.209		0.0587779	0.0484517	0.157178	0.148967	0.17139	0.196267	0.249455	0.280398	0.252168	0.0983816	0.0818729	0.244783	0.223177
1100750000us	61.437	58.499	87.238	86.66	49.175	54.61	82.383	77.434	51.834	50.923	29.271	75.671	51.584		0.0554098	0.0450026	0.155369	0.145457	0.192353	0.212337	0.248819	0.25555	0.229346	0.0813233	0.0697582	0.254503	0.246576
1101750000us	61.737	59.077	87.445	87.08	49.35	54.65	82.949	79	53.26	51.888	29.856	75.179	50.068		0.0584904	0.0507643	0.157214	0.149286	0.195324	0.213335	0.254353	0.274133	0.255298	0.0931235	0.0802732	0.249038	0.220777
1102750000us	61.561	58.531	87.579	86.92	48.347	54.632	82.512	77.942	53.134	51.086	28.962	75.352	50.649		0.0566831	0.0453216	0.158408	0.147827	0.178298	0.212886	0.250081	0.261578	0.253005	0.0833165	0.0642042	0.25096	0.230665
1103750000us	61.707	59.393	87.529	87.492	48.925	55.074	82.984	78.088	53.449	51.747	29.333	73.907	49.722		0.0581823	0.0539144	0.157962	0.153041	0.188109	0.223916	0.254696	0.263311	0.258738	0.0913993	0.0708727	0.234907	0.214889
1104750000us	61.609	58.727	87.208	86.949	49.652	54.916	81.368	77.308	51.861	50.513	28.655	75.082	50.372		0.057176	0.0472754	0.155102	0.148091	0.20045	0.219973	0.238895	0.254055	0.229838	0.0763098	0.0586861	0.24796	0.225951
1105750000us	61.284	58.713	86.761	86.901	48.469	54.454	82.936	78.175	53.274	51.621	29.566	74.96	50.726		0.0538387	0.0471358	0.151118	0.147654	0.180369	0.208444	0.254226	0.264343	0.255553	0.0898586	0.0750607	0.246605	0.231975
1106750000us	61.031	58.51	86.973	86.844	49.4	54.974	83.378	79.094	52.57	51.403	29.694	75.547	50.156		0.0512407	0.0451122	0.153007	0.147134	0.196172	0.22142	0.258548	0.275248	0.242741	0.0871928	0.0773614	0.253126	0.222275
1107750000us	62.419	58.376	88.251	86.662	48.087	54.047	81.944	78.15	53.634	51.697	29.518	75.546	49.946		0.0654936	0.0437764	0.164397	0.145475	0.173885	0.198288	0.244527	0.264047	0.262105	0.0907879	0.0741979	0.253115	0.218701
1108750000us	60.599	58.577	86.048	86.949	48.488	54.537	82.838	78.382	53.036	51.637	29.512	74.929	50.241		0.0468046	0.0457801	0.144764	0.148091	0.180692	0.210515	0.253268	0.2668	0.251222	0.0900542	0.0740901	0.24626	0.223721
1109750000us	61.535	58.344	87.143	86.668	48.339	53.948	81.222	78.656	53.704	51.581	29.288	75.289	51.012		0.0564161	0.0434575	0.154522	0.14553	0.178163	0.195818	0.237468	0.270051	0.263379	0.0893695	0.0700638	0.25026	0.236842
1110750000us	61.586	59.093	87.321	86.885	49.463	55.833	84.052	78.564	53.303	51.849	30.244	75.469	50.073		0.0569398	0.0509238	0.156109	0.147508	0.197242	0.242855	0.265138	0.268959	0.256081	0.0926466	0.0872472	0.252259	0.220862
1111750000us	61.161	58.434	86.761	86.457	47.677	53.48	83.218	78.411	53.062	51.687	29.543	75.846	50.434		0.0525756	0.0443546	0.151118	0.143607	0.166926	0.184139	0.256983	0.267144	0.251695	0.0906656	0.0746473	0.256447	0.227006
1112750000us	61.677	58.681	87.532	86.705	47.934	53.636	83.089	78.117	53.569	51.577	29.694	75.197	50.783		0.0578743	0.0468168	0.157989	0.145867	0.171288	0.188032	0.255722	0.263655	0.260922	0.0893205	0.0773614	0.249238	0.232945
1113750000us	60.8	58.832	86.733	87.165	48.06	53.662	82.572	78.272	53.014	51.382	29.21	75.105	49.852		0.0488686	0.0483221	0.150868	0.15006	0.173427	0.188681	0.250667	0.265494	0.250821	0.0869361	0.0686618	0.248216	0.217101
1114750000us	61.544	58.323	86.876	86.636	48.465	54.467	81.457	77.937	52.427	51.132	29.603	76.53	50.998		0.0565085	0.0432481	0.152143	0.145238	0.180301	0.208769	0.239766	0.261519	0.240138	0.083879	0.0757257	0.264046	0.236604
1115750000us	61.247	58.74	86.734	86.966	49.312	55.434	83.357	77.289	53.588	51.338	29.224	73.842	50.118		0.0534587	0.047405	0.150877	0.148246	0.194679	0.232899	0.258343	0.25383	0.261268	0.086398	0.0689135	0.234185	0.221628
1116750000us	61.191	58.893	86.829	87.079	47.98	54.602	82.187	79.214	54.602	52.034	30.104	74.973	50.47		0.0528837	0.0489301	0.151724	0.149276	0.172069	0.212137	0.246903	0.276672	0.279722	0.0949088	0.0847308	0.246749	0.227618
1117750000us	61.812	59.431	87.329	87.597	49.668	56.121	83.492	78.806	52.822	52.177	29.739	75.909	49.95		0.0592606	0.0542932	0.15618	0.153998	0.200721	0.250042	0.259662	0.271831	0.247327	0.0966574	0.0781702	0.257147	0.218769
1118750000us	61.386	58.86	87.318	86.953	47.99	54.519	82.664	77.601	52.758	51.195	29.666	74.945	50.371		0.0548861	0.0486012	0.156082	0.148128	0.172238	0.210066	0.251567	0.257532	0.246162	0.0846494	0.0768581	0.246438	0.225934
1119750000us	61.449	58.234	87.183	86.286	48.531	54.704	82.611	78.14	53.027	51.644	29.432	74.498	50.378		0.055533	0.0423609	0.154879	0.142048	0.181422	0.214683	0.251049	0.263928	0.251058	0.0901398	0.0726521	0.241472	0.226053
1120750000us	61.508	59.055	87.411	87.036	48.537	54.836	82.174	77.976	53.292	51.215	29.371	74.371	50.667		0.0561389	0.050545	0.156911	0.148884	0.181523	0.217977	0.246776	0.261982	0.255881	0.084894	0.0715557	0.240062	0.230971
1121750000us	61.31	58.97	86.593	87.299	48.933	54.772	82.836	79.231	53.31	52.111	29.69	75.021	50.421		0.0541057	0.0496977	0.149621	0.151282	0.188245	0.21638	0.253249	0.276874	0.256208	0.0958504	0.0772895	0.247282	0.226784
1122750000us	60.927	58.789	86.797	86.703	47.691	54.25	83.289	78.717	53.757	51.944	29.55	74.391	50.308		0.0501728	0.0478934	0.151439	0.145849	0.167163	0.203354	0.257678	0.270775	0.264343	0.0938083	0.0747731	0.240284	0.224861
1123750000us	61.478	58.834	87.17	86.956	48.769	55.076	83.252	78.165	53.255	51.582	29.677	74.854	49.65		0.0558308	0.048342	0.154763	0.148155	0.185461	0.223966	0.257316	0.264225	0.255207	0.0893817	0.0770558	0.245427	0.213664
1124750000us	61.761	59.176	87.791	87.294	48.543	53.897	82.421	78.138	53.463	51.344	29.38	74.558	50.757		0.0587368	0.0517512	0.160297	0.151236	0.181625	0.194545	0.249191	0.263904	0.258993	0.0864714	0.0717174	0.242139	0.232502
1125750000us	61.161	58.946	87.147	86.934	49.076	54.844	83.401	78.504	53.482	52.22	30.24	75.045	50.534		0.0525756	0.0494585	0.154558	0.147955	0.190673	0.218176	0.258773	0.268247	0.259338	0.0971832	0.0871753	0.247549	0.228707
1126750000us	61.164	58.162	86.51	86.261	47.982	53.885	83.771	78.582	53.244	52.051	29.764	76.041	50.35		0.0526064	0.0416432	0.148881	0.14182	0.172103	0.194246	0.26239	0.269173	0.255007	0.0951167	0.0786196	0.258614	0.225576
1127750000us	61.821	58.238	87.273	86.604	48.875	55.537	82.555	78.038	52.803	51.46	29.125	74.113	50.371		0.059353	0.0424008	0.155681	0.144947	0.187261	0.235469	0.250501	0.262718	0.246981	0.0878898	0.067134	0.237195	0.225934
1128750000us	61.319	58.21	87.089	86.541	48.714	54.239	82.989	78.046	52.282	51.418	29.478	75.635	50.014		0.0541981	0.0421217	0.154041	0.144372	0.184528	0.203079	0.254744	0.262813	0.237499	0.0873763	0.0734789	0.254103	0.219858
1129750000us	61.417	57.849	87.179	86.021	47.978	53.925	83.063	78.852	52.256	51.74	30.065	73.968	50.011		0.0552044	0.0385231	0.154843	0.139632	0.172035	0.195244	0.255468	0.272377	0.237026	0.0913137	0.0840298	0.235585	0.219807
1130750000us	60.924	58.603	86.807	86.8	48.435	54.379	82.649	77.854	54.141	51.108	29.189	75.459	50.046		0.050142	0.0460393	0.151528	0.146733	0.179792	0.206573	0.25142	0.260534	0.271332	0.0835855	0.0682844	0.252148	0.220403
1131750000us	62.539	58.762	87.857	86.961	49.581	55.218	82.257	78.142	52.788	51.643	29.3	74.533	50.184		0.0667259	0.0476243	0.160885	0.148201	0.199245	0.227509	0.247587	0.263952	0.246708	0.0901276	0.0702795	0.241861	0.222751
1132750000us	61.286	58.536	86.958	87.037	48.986	53.903	82.673	78.186	52.89	51.167	29.315	74.372	50.61		0.0538592	0.0453714	0.152874	0.148894	0.189145	0.194695	0.251655	0.264474	0.248565	0.084307	0.0705491	0.240073	0.230001
1133750000us	61.026	58.465	86.71	86.773	47.679	53.933	82.532	79.447	53.199	51.058	29.584	74.826	49.823		0.0511894	0.0446636	0.150663	0.146487	0.166959	0.195443	0.250276	0.279437	0.254188	0.0829741	0.0753842	0.245116	0.216608
1134750000us	61.143	58.858	86.876	86.641	49.383	55.388	82.37	78.272	52.921	51.766	29.289	74.468	50.007		0.0523908	0.0485812	0.152143	0.145284	0.195884	0.231751	0.248692	0.265494	0.249129	0.0916317	0.0700818	0.241139	0.219739
1135750000us	61.464	58.754	87.033	87.052	47.918	54.172	83.391	78.792	53.251	51.798	29.555	75.137	50.079		0.0556871	0.0475445	0.153542	0.14903	0.171016	0.201407	0.258675	0.271665	0.255134	0.092023	0.0748629	0.248571	0.220964
1136750000us	60.917	58.97	86.35	87.018	48.388	54.471	82.912	78.39	52.916	51.539	29.719	74.903	50.061		0.0500701	0.0496977	0.147455	0.14872	0.178994	0.208869	0.253992	0.266894	0.249038	0.0888559	0.0778107	0.245972	0.220658
1137750000us	61.165	59.123	86.897	87.377	48.201	54.161	82.635	77.954	51.999	51.355	29.217	76.108	50.76		0.0526167	0.0512229	0.15233	0.151993	0.17582	0.201133	0.251283	0.261721	0.232349	0.0866059	0.0687876	0.259358	0.232553
1138750000us	61.39	58.367	87.155	86.708	47.971	53.809	82.419	78.416	53.809	51.556	29.654	76.121	49.856		0.0549272	0.0436867	0.154629	0.145895	0.171916	0.192349	0.249171	0.267203	0.26529	0.0890638	0.0766424	0.259502	0.217169
1139750000us	61.552	58.974	86.924	87.121	48.045	54.013	83.774	78.197	51.95	51.536	29.772	74.998	50.362		0.0565907	0.0497376	0.152571	0.149659	0.173172	0.19744	0.26242	0.264604	0.231457	0.0888192	0.0787634	0.247027	0.22578
1140750000us	61.435	59.271	86.925	87.418	47.816	54.044	82.63	78.263	52.52	51.395	29.792	75.139	50.622		0.0553893	0.0526982	0.152579	0.152367	0.169285	0.198213	0.251234	0.265387	0.241831	0.087095	0.0791229	0.248593	0.230205
1141750000us	61.639	58.708	87.253	87.069	48.479	54.226	83.279	78.391	52.058	51.199	29.645	75.713	50.256		0.0574841	0.047086	0.155503	0.149185	0.180539	0.202755	0.25758	0.266906	0.233423	0.0846983	0.0764806	0.25497	0.223976
1142750000us	60.686	58.692	86.311	86.893	47.984	54.463	83.433	77.925	53.396	51.796	29.778	75.097	50.12		0.047698	0.0469265	0.147108	0.147581	0.172137	0.208669	0.259086	0.261377	0.257773	0.0919985	0.0788712	0.248127	0.221662
1143750000us	61.749	58.412	87.495	86.581	47.624	53.548	82.918	79.156	54.781	52.3	30.097	74.893	50.64		0.0586136	0.0441353	0.157659	0.144737	0.166026	0.185836	0.25405	0.275984	0.282979	0.0981615	0.084605	0.24586	0.230511
1144750000us	60.827	58.925	86.238	87.332	48.269	54.125	83.022	78.69	53.312	51.885	29.718	75.324	50.404		0.0491459	0.0492491	0.146457	0.151583	0.176974	0.200235	0.255067	0.270454	0.256245	0.0930868	0.0777928	0.250648	0.226495
1145750000us	61.312	59.613	87.217	87.682	48.257	54.33	82.903	78.701	53.182	51.57	29.626	74.03	50.457		0.0541262	0.0561074	0.155182	0.154773	0.176771	0.20535	0.253904	0.270585	0.253879	0.0892349	0.0761391	0.236273	0.227397
1146750000us	60.597	58.832	86.193	86.844	48.539	54.438	83.086	78.091	52.722	51.301	29.321	75.773	50.272		0.0467841	0.0483221	0.146056	0.147134	0.181557	0.208045	0.255693	0.263347	0.245507	0.0859456	0.070657	0.255636	0.224249
1147750000us	61.453	59.137	86.902	87.094	47.573	53.484	82.353	77.818	52.726	51.229	29.157	75.358	49.924		0.0555741	0.0513624	0.152374	0.149413	0.16516	0.184239	0.248526	0.260107	0.24558	0.0850651	0.0677092	0.251026	0.218327
1148750000us	61.182	58.612	86.826	86.932	48.32	54.071	82.744	78.498	52.294	51.676	29.391	75.338	49.863		0.0527913	0.046129	0.151697	0.147936	0.17784	0.198887	0.252349	0.268176	0.237718	0.0905311	0.0719152	0.250804	0.217288
1149750000us	61.223	58.214	86.759	86.339	47.9	53.876	82.446	77.745	53.055	51.242	29.254	74.912	50.011		0.0532123	0.0421616	0.1511	0.142531	0.170711	0.194021	0.249435	0.259241	0.251567	0.0852241	0.0694527	0.246072	0.219807
1150750000us	60.981	58.985	86.586	87.262	48.373	54.201	83.497	77.423	51.902	50.712	29.05	75.947	50.159		0.0507273	0.0498472	0.149558	0.150945	0.17874	0.202131	0.259711	0.25542	0.230584	0.0787432	0.0657859	0.257569	0.222326
1151750000us	61.984	58.854	87.479	87.266	47.798	54.221	82.894	77.66	51.457	50.728	29.14	75.903	50.395		0.0610268	0.0485414	0.157517	0.150981	0.168979	0.20263	0.253816	0.258232	0.222485	0.0789388	0.0674036	0.257081	0.226342
1152750000us	61.453	58.567	87.33	86.678	47.7	54.038	82.569	78.009	51.87	51.274	29.503	74.997	49.735		0.0555741	0.0456804	0.156189	0.145621	0.167316	0.198064	0.250638	0.262373	0.230001	0.0856154	0.0739283	0.247016	0.21511
1153750000us	61.215	58.965	86.705	87.272	48.9	55.127	81.65	78.859	53.708	51.398	29.31	75.307	51.426		0.0531302	0.0496479	0.150619	0.151036	0.187685	0.225238	0.241653	0.27246	0.263451	0.0871317	0.0704592	0.25046	0.243887
1154750000us	61.394	59.411	87.027	87.348	48.424	54.846	83.262	77.363	52.77	51.282	29.196	75.884	50.54		0.0549682	0.0540938	0.153488	0.151729	0.179605	0.218226	0.257414	0.254708	0.246381	0.0857132	0.0684102	0.25687	0.22881
1155750000us	61.317	58.688	87.056	86.759	48.06	54.268	83.023	78.338	53.557	51.627	29.453	74.928	49.953		0.0541776	0.0468866	0.153747	0.146359	0.173427	0.203803	0.255077	0.266277	0.260703	0.089932	0.0730296	0.246249	0.21882
1156750000us	61.365	58.834	86.933	87.161	48.113	53.807	83.224	78.438	52.875	51.956	29.826	74.504	49.176		0.0546705	0.048342	0.152651	0.150024	0.174326	0.192299	0.257042	0.267464	0.248292	0.093955	0.079734	0.241539	0.205597
1157750000us	61.452	58.538	87.283	86.619	49.124	54.838	83.113	78.143	53.274	51.628	29.761	74.976	50.114		0.0555638	0.0453913	0.15577	0.145083	0.191487	0.218027	0.255957	0.263964	0.255553	0.0899442	0.0785657	0.246783	0.22156
1158750000us	61.615	58.643	87	86.878	49.131	55.325	81.414	78.991	53.542	51.45	29.211	75.183	50.448		0.0572376	0.046438	0.153248	0.147444	0.191606	0.230179	0.239345	0.274026	0.26043	0.0877676	0.0686798	0.249082	0.227244
1159750000us	61.668	58.452	87.101	86.552	48.232	54.508	82.88	76.999	53.284	51.165	29.215	74.36	50.347		0.0577819	0.044534	0.154148	0.144473	0.176346	0.209792	0.253679	0.250389	0.255735	0.0842825	0.0687517	0.239939	0.225525
1160750000us	61.178	59.125	86.946	87.214	49.001	54.813	83.801	77.654	53.347	51.672	29.63	75.519	50.297		0.0527502	0.0512428	0.152767	0.150507	0.1894	0.217403	0.262684	0.258161	0.256882	0.0904822	0.076211	0.252815	0.224674
1161750000us	61.052	58.386	86.867	86.459	47.192	53.278	81.932	78.667	52.926	51.89	29.821	74.757	50.324		0.0514564	0.0438761	0.152063	0.143625	0.158693	0.179099	0.24441	0.270181	0.24922	0.093148	0.0796441	0.24435	0.225134
1162750000us	60.881	58.839	86.377	87.004	48.626	55.077	82.727	79.296	52.162	51.659	29.624	74.384	49.526		0.0497004	0.0483918	0.147696	0.148593	0.183034	0.22399	0.252183	0.277645	0.235316	0.0903233	0.0761032	0.240206	0.211553
1163750000us	61.742	58.284	87.569	86.273	48.963	54.612	82.496	78.345	53.052	51.51	29.502	74.356	49.618		0.0585417	0.0428594	0.158319	0.141929	0.188755	0.212387	0.249924	0.266361	0.251513	0.0885013	0.0739103	0.239895	0.213119
1164750000us	60.999	58.383	86.652	86.761	48.373	54.173	82.391	78.551	52.122	51.052	29.312	75.401	49.913		0.0509121	0.0438462	0.150146	0.146378	0.17874	0.201432	0.248898	0.268805	0.234588	0.0829008	0.0704952	0.251504	0.218139
1165750000us	61.526	58.922	87.08	87.214	47.908	54.053	82.367	78.707	53.766	51.674	29.649	75.27	50.177		0.0563237	0.0492192	0.153961	0.150507	0.170847	0.198438	0.248663	0.270656	0.264507	0.0905067	0.0765525	0.250049	0.222632
1166750000us	61.347	57.846	86.717	86.119	49.472	55.297	82.49	78.375	52.698	51.236	29.888	74.87	50.404		0.0544856	0.0384932	0.150726	0.140526	0.197394	0.22948	0.249866	0.266717	0.24507	0.0851507	0.0808484	0.245605	0.226495
1167750000us	61.254	58.385	86.908	86.532	48.266	53.822	82.92	79.658	53.145	51.874	30.036	75.656	50.261		0.0535306	0.0438662	0.152428	0.14429	0.176923	0.192674	0.25407	0.281941	0.253205	0.0929523	0.0835086	0.254337	0.224062
1168750000us	61.645	58.969	87.2	87.05	48.41	54.593	82.42	78.372	53.083	51.693	29.524	75.992	49.914		0.0575457	0.0496877	0.15503	0.149012	0.179368	0.211913	0.249181	0.266681	0.252077	0.090739	0.0743057	0.258069	0.218156
1169750000us	61.958	58.201	87.619	86.466	48.624	54.591	81.477	78.243	52.996	51.03	28.931	74.877	49.66		0.0607598	0.042032	0.158764	0.143689	0.183	0.211863	0.239961	0.26515	0.250494	0.0826317	0.063647	0.245683	0.213834
1170750000us	61.297	58.718	86.809	86.91	49.379	55.353	83.136	77.898	52.56	51.526	29.845	74.724	49.863		0.0539722	0.0471857	0.151546	0.147736	0.195816	0.230878	0.256182	0.261056	0.242559	0.0886969	0.0800755	0.243983	0.217288
1171750000us	61.144	58.977	86.988	86.94	48.002	54.601	82.695	78.758	53.078	51.653	29.499	74.196	49.803		0.0524011	0.0497675	0.153141	0.148009	0.172442	0.212113	0.25187	0.271261	0.251986	0.0902499	0.0738564	0.238117	0.216267
1172750000us	60.984	58.293	86.34	86.512	49.237	55.381	81.36	77.919	53.135	50.952	29.285	75.857	50.106		0.0507581	0.0429491	0.147366	0.144108	0.193405	0.231576	0.238817	0.261306	0.253023	0.0816779	0.0700099	0.25657	0.221424
1173750000us	61.671	58.943	86.953	87.241	49.089	55.166	82.033	78.522	53.224	51.354	29.404	75.071	50.233		0.0578127	0.0494286	0.152829	0.150753	0.190893	0.226211	0.245397	0.268461	0.254643	0.0865937	0.0721488	0.247838	0.223585
1174750000us	61.447	58.828	86.96	86.982	48.184	54.382	82.255	78.693	53.084	51.532	29.362	76.009	50.043		0.0555125	0.0482822	0.152891	0.148392	0.175532	0.206648	0.247568	0.27049	0.252095	0.0887703	0.0713939	0.258258	0.220352
1175750000us	61.61	58.724	87.321	86.594	48.012	54.22	81	79.295	52.778	51.47	29.372	75.218	50.852		0.0571863	0.0472455	0.156109	0.144855	0.172612	0.202605	0.235297	0.277633	0.246526	0.0880121	0.0715736	0.249471	0.234119
1176750000us	61.316	59.498	86.919	87.718	47.061	53.146	82.898	78.546	52.743	51.706	29.441	74.758	49.514		0.0541673	0.054961	0.152526	0.155101	0.156469	0.175805	0.253855	0.268746	0.245889	0.090898	0.0728139	0.244361	0.211349
1177750000us	61.614	58.815	87.065	86.852	48.77	54.832	83.222	78.353	53.058	51.446	29.509	74.396	50.329		0.0572274	0.0481526	0.153827	0.147207	0.185478	0.217877	0.257023	0.266455	0.251622	0.0877187	0.0740361	0.240339	0.225219
1178750000us	61.785	58.543	87.355	86.964	47.875	53.841	83.158	79.027	53.262	51.623	29.662	75.261	50.304		0.0589833	0.0454412	0.156412	0.148228	0.170286	0.193148	0.256397	0.274453	0.255335	0.089883	0.0767862	0.249949	0.224793
1179750000us	61.04	58.205	86.65	86.598	49.034	54.218	82.658	78.799	53.142	51.441	29.707	75.168	50.56		0.0513331	0.0420718	0.150129	0.144892	0.18996	0.202555	0.251508	0.271748	0.253151	0.0876575	0.077595	0.248915	0.22915
1180750000us	61.719	58.287	87.125	86.644	48.19	53.941	82.434	78.139	51.808	51.127	29.441	75.121	49.927		0.0583056	0.0428893	0.154362	0.145311	0.175633	0.195643	0.249318	0.263916	0.228873	0.0838179	0.0728139	0.248393	0.218378
1181750000us	61.654	58.514	87.56	86.683	48.263	55.023	83.124	77.294	52.939	51.224	29.397	75.18	49.527		0.0576381	0.0451521	0.158239	0.145667	0.176872	0.222643	0.256064	0.253889	0.249456	0.085004	0.072023	0.249049	0.21157
1182750000us	61.009	58.623	86.592	86.835	49.624	55.227	83.122	78.576	52.704	51.517	29.649	75.473	50.345		0.0510148	0.0462387	0.149612	0.147052	0.199975	0.227734	0.256045	0.269102	0.245179	0.0885869	0.0765525	0.252304	0.225491
1183750000us	61.42	58.624	87.141	87.109	49.734	55.404	81.474	78.064	52.778	51.067	29.092	74.219	49.539		0.0552352	0.0462486	0.154504	0.14955	0.201842	0.23215	0.239932	0.263026	0.246526	0.0830842	0.0665408	0.238373	0.211775
1184750000us	61.786	59.33	87.118	87.276	48.866	54.848	82.332	78.049	52.479	51.051	29.61	74.89	50.056		0.0589936	0.0532863	0.154299	0.151072	0.187108	0.218276	0.248321	0.262848	0.241085	0.0828885	0.0758515	0.245827	0.220573
1185750000us	60.705	58.787	86.559	86.872	47.942	54.321	82.885	78.061	53.687	51.837	29.515	75.185	49.632		0.0478931	0.0478735	0.149318	0.14739	0.171424	0.205125	0.253728	0.262991	0.263069	0.0924999	0.074144	0.249104	0.213357
1186750000us	61.919	58.996	87.864	86.824	47.685	53.171	82.876	79.701	53.741	52.174	29.481	75.291	49.952		0.0603593	0.0499569	0.160948	0.146952	0.167061	0.176429	0.25364	0.282451	0.264052	0.0966207	0.0735328	0.250282	0.218803
1187750000us	60.73	58.63	86.523	86.611	48.233	53.598	81.783	78.651	53.43	51.866	29.422	74.729	49.699		0.0481498	0.0463084	0.148997	0.14501	0.176363	0.187084	0.242953	0.269992	0.258392	0.0928545	0.0724724	0.244039	0.214498
1188750000us	62.095	59.325	87.611	86.873	48.378	54.448	83.105	78.71	52.464	51.633	29.666	74.589	50.061		0.0621666	0.0532365	0.158693	0.147399	0.178825	0.208295	0.255879	0.270692	0.240812	0.0900053	0.0768581	0.242483	0.220658
1189750000us	61.798	58.051	87.332	86.414	49.244	54.981	83.623	78.946	53.418	51.846	29.217	74.802	50.956		0.0591168	0.0405367	0.156207	0.143215	0.193524	0.221595	0.260943	0.273492	0.258174	0.0926099	0.0687876	0.24485	0.235889
1190750000us	61.118	59.11	86.784	87.106	48.183	54.133	83.204	78.827	52.742	51.362	29.766	74.81	50.328		0.0521341	0.0510933	0.151323	0.149523	0.175515	0.200434	0.256847	0.27208	0.245871	0.0866915	0.0786555	0.244938	0.225202
1191750000us	61.654	58.881	87.136	87.1	48	53.963	82.036	78.653	53.489	51.277	29.552	74.595	49.872		0.0576381	0.0488105	0.15446	0.149468	0.172408	0.196192	0.245427	0.270015	0.259466	0.0856521	0.074809	0.24255	0.217442
1192750000us	61.826	59.232	87.441	87.522	49.033	55.211	82.546	79.021	52.883	51.631	29.586	75.192	50.163		0.0594043	0.0523094	0.157178	0.153315	0.189943	0.227334	0.250413	0.274382	0.248437	0.0899809	0.0754201	0.249182	0.222394
1193750000us	61.006	58.748	86.422	86.794	48.477	54.805	82.16	77.469	51.909	50.726	29.047	75.057	49.816		0.050984	0.0474847	0.148097	0.146679	0.180505	0.217203	0.246639	0.255966	0.230711	0.0789144	0.065732	0.247682	0.216489
1194750000us	60.967	58.564	86.739	86.51	48.756	54.927	82.566	78.645	52.493	51.234	29.257	74.685	49.556		0.0505835	0.0456505	0.150922	0.14409	0.185241	0.220247	0.250609	0.26992	0.241339	0.0851263	0.0695066	0.24355	0.212064
1195750000us	61.655	58.393	87.3	86.378	48.413	54.531	82.758	78.953	53.269	51.589	29.716	75.107	50.735		0.0576484	0.0439459	0.155921	0.142886	0.179419	0.210366	0.252486	0.273575	0.255462	0.0894673	0.0777568	0.248238	0.232128
1196750000us	62.01	58.548	87.873	86.632	48.125	54.63	81.292	78.504	52.524	51.177	28.867	75.133	50.505		0.0612938	0.045491	0.161028	0.145202	0.17453	0.212836	0.238152	0.268247	0.241904	0.0844293	0.0624966	0.248527	0.228214
1197750000us	61.222	58.91	86.576	87.051	48.336	53.93	82.466	78.049	53.329	51.495	29.373	75.265	50.66		0.053202	0.0490996	0.149469	0.149021	0.178112	0.195369	0.249631	0.262848	0.256554	0.0883178	0.0715916	0.249993	0.230852
1198750000us	61.395	59.16	87.005	86.942	48.808	54.936	82.204	78.765	53.255	51.517	29.324	74.812	50.604		0.0549785	0.0515917	0.153292	0.148028	0.186123	0.220472	0.247069	0.271344	0.255207	0.0885869	0.0707109	0.244961	0.229899
1199750000us	60.853	58.999	86.409	86.892	48.558	54.183	82.377	77.463	53.398	51.434	29.581	75.233	49.655		0.0494129	0.0499868	0.147981	0.147572	0.18188	0.201682	0.248761	0.255895	0.25781	0.0875719	0.0753303	0.249638	0.213749
1200750000us	61.136	58.65	86.893	86.393	47.997	54.643	82.562	79.109	53.103	52.076	30.044	75.624	50.471		0.0523189	0.0465078	0.152294	0.143023	0.172357	0.213161	0.25057	0.275426	0.252441	0.0954224	0.0836524	0.253981	0.227635
1201750000us	61.085	58.498	86.738	86.617	48.124	54.128	82.02	78.376	52.652	51.138	29.381	74.266	49.764		0.0517952	0.0449926	0.150913	0.145065	0.174513	0.200309	0.24527	0.266728	0.244233	0.0839524	0.0717354	0.238895	0.215604
1202750000us	61.541	58.646	87.23	86.742	48.686	54.72	83.617	78.421	52.249	51.456	29.457	76.117	50.35		0.0564777	0.0464679	0.155298	0.146205	0.184053	0.215082	0.260885	0.267262	0.236899	0.0878409	0.0731015	0.259458	0.225576
1203750000us	60.892	58.879	86.28	87.088	47.415	53.446	83.796	78.096	52.599	51.537	29.506	74.682	49.993		0.0498134	0.0487906	0.146831	0.149358	0.162478	0.183291	0.262635	0.263406	0.243269	0.0888314	0.0739822	0.243516	0.219501
1204750000us	60.707	58.574	86.171	86.898	48.381	54.66	82.905	78.68	53.2	51.476	29.343	74.904	49.799		0.0479137	0.0457502	0.14586	0.147627	0.178875	0.213585	0.253923	0.270336	0.254206	0.0880855	0.0710524	0.245983	0.216199
1205750000us	61.982	58.83	87.751	87.112	48.83	54.903	81.767	78.58	52.796	51.202	29.029	75.54	50.974		0.0610062	0.0483021	0.159941	0.149577	0.186497	0.219649	0.242797	0.269149	0.246854	0.084735	0.0654085	0.253048	0.236195
1206750000us	61.201	59.182	86.741	87.253	49.023	55.185	82.539	77.88	51.834	50.558	28.998	73.748	50.315		0.0529864	0.051811	0.15094	0.150863	0.189773	0.226685	0.250345	0.260843	0.229346	0.0768601	0.0648513	0.233141	0.224981
1207750000us	61.223	58.405	86.912	86.349	48.329	54.628	82.531	78.892	53.231	51.843	29.626	74.195	50.188		0.0532123	0.0440655	0.152464	0.142622	0.177993	0.212786	0.250266	0.272851	0.25477	0.0925732	0.0761391	0.238106	0.222819
1208800000us	130.61	127.315	168.1	167.606	83.993	76.954	152.926	133.973	89.667	105.693	69.83	138.419	93.146		0.765725	0.730991	0.876008	0.883325	0.783365	0.769902	0.938544	0.926453	0.917876	0.751059	0.798778	0.951576	0.953873
1208900000us	128.014	125.065	168.998	169.792	86.2	76.797	155.131	136.221	91.309	106.532	67.28	140.897	95.157		0.739068	0.708562	0.884011	0.903252	0.820827	0.765984	0.960103	0.953129	0.947759	0.761319	0.752943	0.979104	0.988096
1209150000us	77.601	75.013	101.473	101.253	55.028	59.608	93.532	88.063	59.2	64.262	40.296	85.752	57.768		0.221393	0.209622	0.282231	0.27848	0.291704	0.337056	0.357827	0.381676	0.363401	0.244435	0.267925	0.366494	0.351815
1210150000us	60.089	57.453	82.582	82.941	48.072	55.054	78.45	75.81	51.425	50.591	30.074	73.603	49.148		0.0415676	0.0345756	0.113875	0.111556	0.17363	0.223417	0.210365	0.23628	0.221903	0.0772636	0.0841916	0.23153	0.205121
1211150000us	55.205	52.558	68.317	68.169	42.463	52.921	60.262	60.571	40.582	45.387	26.902	56.7	38.887		-0.00858462	-0.01422	-0.0132543	-0.0230988	0.0784214	0.17019	0.0325342	0.0554507	0.0245689	0.0136283	0.0271771	0.0437531	0.0305003
1212150000us	55.208	52.18	68.141	67.505	42.261	52.269	59.21	60.144	40.74	45.244	26.505	55.195	38.952		-0.00855381	-0.0179881	-0.0148228	-0.0291516	0.0749926	0.153921	0.0222484	0.0503839	0.0274444	0.0118797	0.0200413	0.0270339	0.0316064
1213150000us	54.499	52.682	67.387	67.706	41.887	51.336	60.044	61.079	41.58	46.11	26.878	57.454	39.157		-0.0158343	-0.0129839	-0.0215424	-0.0273193	0.0686442	0.130639	0.0304027	0.0614788	0.0427317	0.0224692	0.0267458	0.0521293	0.0350951
1214150000us	54.838	52.351	67.944	67.61	42.101	51.907	60.761	59.624	39.598	45.782	27.16	56.24	39.099		-0.0123532	-0.0162835	-0.0165785	-0.0281944	0.0722767	0.144887	0.0374131	0.0442134	0.0066609	0.0184584	0.0318145	0.0386429	0.0341081
1215150000us	55.574	52.899	68.392	68.323	41.784	50.713	59.87	59.375	41.582	45.385	26.509	55.949	39.827		-0.00479547	-0.0108208	-0.0125859	-0.021695	0.0668958	0.115093	0.0287015	0.0412588	0.0427681	0.0136038	0.0201132	0.0354102	0.0464971
1216150000us	54.715	52.429	67.853	67.457	41.745	50.831	60.196	59.221	40.74	45.262	26.359	56.114	39.79		-0.0136163	-0.0155059	-0.0173895	-0.0295891	0.0662338	0.118037	0.0318889	0.0394314	0.0274444	0.0120998	0.0174171	0.0372432	0.0458674
1217150000us	55.289	51.936	68.351	67.266	40.976	51.139	60.092	59.477	40.783	45.604	26.507	56.498	39.277		-0.00772205	-0.0204204	-0.0129513	-0.0313302	0.0531806	0.125723	0.030872	0.0424691	0.0282269	0.0162818	0.0200773	0.0415091	0.0371373
1218150000us	54.985	52.85	67.851	68.035	41.519	50.918	58.811	58.971	40.551	45.044	26.245	56.088	38.714		-0.0108437	-0.0113092	-0.0174073	-0.0243203	0.0623976	0.120208	0.0183472	0.0364648	0.0240047	0.00943402	0.015368	0.0369543	0.0275562
1219150000us	54.95	51.864	67.747	67.122	41.506	50.995	60.056	58.828	40.438	45.163	26.858	55.804	38.629		-0.0112031	-0.0211381	-0.0183341	-0.0326428	0.062177	0.12213	0.0305201	0.034768	0.0219482	0.0108892	0.0263863	0.0337994	0.0261097
1220150000us	55.226	53.039	68.31	68.018	42.4	51.776	60.193	59.463	41.792	45.774	26.835	55.595	38.707		-0.00836897	-0.00942517	-0.0133167	-0.0244753	0.077352	0.141618	0.0318596	0.042303	0.0465899	0.0183606	0.0259729	0.0314776	0.0274371
1221150000us	55.077	52.016	68.025	67.196	41.292	50.356	59.645	59.148	41.262	45.557	26.975	56.008	39.319		-0.00989901	-0.0196229	-0.0158566	-0.0319683	0.0585445	0.106184	0.0265016	0.0385651	0.0369444	0.0157071	0.0284893	0.0360656	0.037852
1222150000us	54.715	52.176	67.702	67.151	41.184	50.288	59.781	58.892	41.127	45.45	26.872	55.308	38.761		-0.0136163	-0.0180279	-0.0187352	-0.0323785	0.0567112	0.104487	0.0278313	0.0355274	0.0344875	0.0143987	0.0266379	0.0282893	0.028356
1223150000us	54.862	52.102	67.661	67.39	40.476	50.201	60.379	59.611	40.361	45.836	27.072	56.15	39.214		-0.0121068	-0.0187656	-0.0191006	-0.0301999	0.0446934	0.102316	0.0336781	0.0440592	0.0205469	0.0191187	0.0302328	0.0376431	0.0360651
1224150000us	55.481	51.403	68.325	66.697	41.799	50.671	59.598	59.244	40.991	45.489	26.238	56.207	38.908		-0.00575046	-0.0257336	-0.013183	-0.0365169	0.0671504	0.114045	0.026042	0.0397043	0.0320124	0.0148755	0.0152422	0.0382763	0.0308577
1225150000us	55.091	52.809	67.869	67.818	40.822	50.283	59.868	59.372	40.032	44.914	26.571	55.2	38.772		-0.00975525	-0.0117179	-0.0172469	-0.0262984	0.0505665	0.104363	0.0286819	0.0412232	0.0145594	0.00784436	0.0212276	0.0270895	0.0285432
1226150000us	54.236	52.534	67.054	67.512	40.919	50.624	59.38	58.932	40.487	45.295	26.624	56.221	39.086		-0.018535	-0.0144592	-0.0245101	-0.0290878	0.052213	0.112872	0.0239106	0.036002	0.02284	0.0125033	0.0221803	0.0384318	0.0338868
1227150000us	54.527	52.189	67.732	67.468	40.37	49.44	59.536	58.208	40.065	45.15	26.132	54.921	38.848		-0.0155468	-0.0178984	-0.0184678	-0.0294888	0.0428941	0.0833266	0.0254358	0.0274109	0.0151599	0.0107302	0.0133369	0.02399	0.0298366
1228150000us	55.309	52.711	68.291	67.888	40.782	50.067	59.411	59.396	40.998	45.231	26.525	55.564	38.853		-0.00751667	-0.0126948	-0.013486	-0.0256603	0.0498875	0.0989725	0.0242137	0.041508	0.0321398	0.0117207	0.0204008	0.0311332	0.0299217
1229150000us	54.762	52.343	67.789	67.308	41.029	50.173	60.508	59.424	40.978	45.849	26.945	56.412	39.053		-0.0131336	-0.0163632	-0.0179598	-0.0309473	0.0540802	0.101618	0.0349394	0.0418402	0.0317758	0.0192777	0.02795	0.0405537	0.0333252
1230150000us	54.525	52.833	67.637	67.759	42.55	51.15	59.782	59.62	42.44	45.803	26.801	56.189	39.808		-0.0155673	-0.0114787	-0.0193144	-0.0268362	0.0798982	0.125997	0.0278411	0.044166	0.058383	0.0187152	0.0253617	0.0380764	0.0461737
1231150000us	55.445	52.121	68.124	67.349	40.56	49.783	59.465	59.384	41.368	45.168	26.131	55.571	39.876		-0.00612013	-0.0185762	-0.0149743	-0.0305736	0.0461192	0.0918857	0.0247416	0.0413656	0.0388735	0.0109503	0.013319	0.0312109	0.047331
1232150000us	54.102	52.487	67.299	67.706	41.875	51.115	60.679	59.46	40.354	45.648	26.911	55.57	39.264		-0.019911	-0.0149278	-0.0223267	-0.0273193	0.0684405	0.125124	0.0366114	0.0422674	0.0204195	0.0168198	0.0273389	0.0311998	0.036916
1233150000us	54.214	52.544	67.379	67.539	40.85	50.551	60.568	59.243	41.497	45.927	27.103	56.057	39.19		-0.0187609	-0.0143596	-0.0216137	-0.0288416	0.0510418	0.11105	0.0355261	0.0396924	0.0412212	0.0202315	0.03079	0.03661	0.0356567
1234150000us	54.85	51.761	67.866	66.795	41	49.773	59.49	59.45	41.536	45.247	26.522	55.46	39.164		-0.01223	-0.0221648	-0.0172736	-0.0356236	0.0535879	0.0916362	0.0249861	0.0421487	0.0419309	0.0119163	0.0203469	0.0299778	0.0352142
1235150000us	54.757	52.85	67.646	67.92	41.581	51.149	59.658	59.596	40.708	45.428	26.497	56.038	38.599		-0.013185	-0.0113092	-0.0192342	-0.0253686	0.06345	0.125972	0.0266287	0.0438812	0.026862	0.0141296	0.0198975	0.0363989	0.0255991
1236150000us	54.966	51.862	67.582	66.997	41.843	50.178	60.767	59.572	41.015	45.666	26.922	55.596	39.601		-0.0110388	-0.021158	-0.0198046	-0.0337823	0.0678973	0.101742	0.0374718	0.0435964	0.0324492	0.0170399	0.0275366	0.0314887	0.042651
1237150000us	54.547	51.893	67.623	66.963	40.502	50.274	60.496	58.796	40.873	45.226	26.393	55.615	39.33		-0.0153414	-0.020849	-0.0194392	-0.0340922	0.0451347	0.104138	0.0348221	0.0343882	0.0298649	0.0116595	0.0180282	0.0316997	0.0380392
1238150000us	54.376	52.475	67.583	67.695	40.035	49.178	60.814	59.753	41.28	46.005	27.178	55.66	39.029		-0.0170974	-0.0150474	-0.0197957	-0.0274196	0.0372077	0.0767887	0.0379313	0.0457442	0.0372719	0.0211853	0.032138	0.0321997	0.0329168
1239150000us	55.08	52.37	67.93	67.721	41.956	51.163	59.917	58.577	40.144	45.128	26.074	55.442	38.962		-0.0098682	-0.0160941	-0.0167032	-0.0271826	0.0698154	0.126322	0.029161	0.0317895	0.0165977	0.0104612	0.0122944	0.0297779	0.0317766
1240150000us	54.577	52.489	67.464	67.546	41.241	50.763	60.444	59.225	40.898	45.878	27.072	55.732	39		-0.0150333	-0.0149078	-0.0208562	-0.0287778	0.0576788	0.11634	0.0343137	0.0394788	0.0303199	0.0196323	0.0302328	0.0329995	0.0324233
1241150000us	54.839	52.836	67.643	68.136	40.44	49.886	60.115	58.922	39.642	45.007	26.75	55.034	39.539		-0.012343	-0.0114488	-0.019261	-0.0233996	0.0440823	0.0944559	0.0310969	0.0358834	0.00746167	0.00898158	0.024445	0.0252454	0.0415959
1242150000us	54.977	52.342	68.227	67.523	41.307	50.25	59.575	58.462	40.021	44.954	25.898	56.313	39.025		-0.0109259	-0.0163732	-0.0140564	-0.0289875	0.0587991	0.103539	0.0258171	0.0304249	0.0143592	0.00833349	0.00913094	0.0394539	0.0328487
1243150000us	54.99	51.908	67.557	67.36	40.995	49.659	60.753	59.534	41.873	46.298	26.651	55.171	39.001		-0.0107924	-0.0206995	-0.0200274	-0.0304733	0.0535031	0.0887914	0.0373349	0.0431455	0.0480641	0.0247681	0.0226656	0.0267673	0.0324403
1244150000us	54.929	51.799	68.034	67.13	40.711	50.108	60.988	59.723	40.722	45.707	27.007	55.568	38.804		-0.0114188	-0.021786	-0.0157764	-0.0325699	0.0486824	0.0999956	0.0396326	0.0453882	0.0271168	0.0175413	0.0290644	0.0311776	0.0290878
1245150000us	54.653	51.853	67.314	67.521	40.473	49.482	60.26	60.452	40.434	45.519	27.02	55.224	39.23		-0.0142529	-0.0212478	-0.022193	-0.0290057	0.0446425	0.0843746	0.0325146	0.0540387	0.0218754	0.0152424	0.0292981	0.0273561	0.0363374
1246150000us	54.549	52.482	67.635	67.775	41.322	50.911	59.92	59.345	40.188	45.59	26.641	56.232	39.825		-0.0153209	-0.0149776	-0.0193323	-0.0266904	0.0590537	0.120033	0.0291903	0.0409028	0.0173984	0.0161106	0.0224858	0.038554	0.046463
1247150000us	54.784	52.551	67.729	67.963	40.52	50.038	60.51	58.954	41.151	45.619	26.924	55.623	39.055		-0.0129077	-0.0142898	-0.0184945	-0.0249766	0.0454403	0.0982489	0.034959	0.0362631	0.0349242	0.0164652	0.0275726	0.0317886	0.0333593
1248150000us	54.163	51.819	67.262	67.076	40.276	49.842	59.816	60.183	40.733	45.661	26.642	56.038	39.109		-0.0192846	-0.0215867	-0.0226564	-0.0330621	0.0412985	0.093358	0.0281735	0.0508467	0.027317	0.0169788	0.0225038	0.0363989	0.0342783
1249150000us	54.26	52.321	67.391	67.644	40.437	50.237	59.574	60.048	41.027	45.739	26.414	56.258	39.305		-0.0182885	-0.0165825	-0.0215068	-0.0278845	0.0440314	0.103215	0.0258074	0.0492447	0.0326675	0.0179326	0.0184057	0.0388429	0.0376138
1250150000us	54.804	52.331	67.87	67.175	41.616	50.554	59.247	59.232	41.168	45.212	26.205	55.928	39.301		-0.0127024	-0.0164828	-0.017238	-0.0321597	0.0640441	0.111125	0.0226102	0.0395619	0.0352336	0.0114883	0.0146491	0.0351769	0.0375457
1251150000us	54.84	52.913	67.895	68.163	40.556	49.897	60.363	59.621	40.09	45.344	26.885	56.327	38.614		-0.0123327	-0.0106812	-0.0170152	-0.0231535	0.0460513	0.0947304	0.0335217	0.0441779	0.0156149	0.0131025	0.0268716	0.0396094	0.0258544
1252150000us	54.877	52.491	67.96	67.769	40.58	49.781	59.268	60.066	40.821	45.69	26.849	56.588	39.663		-0.0119527	-0.0148879	-0.0164359	-0.0267451	0.0464587	0.0918358	0.0228155	0.0494583	0.0289185	0.0173334	0.0262245	0.0425089	0.0437062
1253150000us	55.108	52.037	68.004	67.69	40.421	49.678	61.576	59.6	41.086	45.879	27.248	56.433	39.745		-0.00958068	-0.0194136	-0.0160438	-0.0274652	0.0437598	0.0892656	0.0453817	0.0439287	0.0337413	0.0196445	0.0333962	0.040787	0.0451016
1254150000us	54.858	53.028	68.069	68.211	42.008	51.234	59.433	58.692	39.992	44.464	26.049	54.807	39.552		-0.0121478	-0.00953482	-0.0154645	-0.022716	0.0706981	0.128093	0.0244288	0.0331542	0.0138314	0.00234169	0.0118451	0.0227236	0.0418172
1255150000us	54.651	52.843	67.74	68.104	41.664	51.283	59.678	59.48	40.667	45.132	26.51	55.966	38.794		-0.0142735	-0.011379	-0.0183965	-0.0236913	0.0648589	0.129316	0.0268242	0.0425047	0.0261158	0.0105101	0.0201312	0.035599	0.0289176
1256150000us	55.484	52.27	68.339	67.6	41.305	50.336	60.164	59.784	41.838	46.364	26.936	56.061	39.415		-0.00571965	-0.0170909	-0.0130583	-0.0282856	0.0587651	0.105685	0.031576	0.046112	0.0474271	0.0255752	0.0277883	0.0366544	0.0394857
1257150000us	54.42	52.304	67.696	67.718	41.64	50.971	60.491	59.057	40.423	45.361	26.471	56.4	38.849		-0.0166455	-0.016752	-0.0187886	-0.02721	0.0644515	0.121531	0.0347732	0.0374853	0.0216752	0.0133103	0.0194302	0.0404204	0.0298536
1258150000us	54.799	52.087	67.92	67.588	40.246	49.213	60.345	59.877	40.81	45.647	27.089	56.544	39.072		-0.0127537	-0.0189151	-0.0167924	-0.028395	0.0407893	0.0776621	0.0333457	0.0472156	0.0287183	0.0168076	0.0305383	0.0420201	0.0336486
1259150000us	54.504	51.937	67.717	67.193	40.916	50.506	59.766	60.132	41.522	45.645	26.847	55.454	39.358		-0.015783	-0.0204104	-0.0186015	-0.0319956	0.0521621	0.109927	0.0276846	0.0502415	0.0416761	0.0167831	0.0261886	0.0299112	0.0385157
1260150000us	55.108	52.227	68.198	67.651	41.661	51.112	59.926	58.901	41.073	45.413	26.394	54.861	38.871		-0.00958068	-0.0175196	-0.0143148	-0.0278207	0.064808	0.125049	0.029249	0.0356342	0.0335047	0.0139462	0.0180462	0.0233235	0.030228
1261150000us	54.31	52.606	67.39	67.869	40.493	49.998	59.794	60.683	42.178	46.303	27.218	55.409	39.49		-0.0177751	-0.0137415	-0.0215157	-0.0258335	0.044982	0.0972507	0.0279584	0.0567798	0.0536148	0.0248293	0.032857	0.0294113	0.0407621
1262150000us	55.405	52.412	68.309	67.812	41.49	50.715	60.471	59.723	41.891	46.091	27.047	55.139	39.049		-0.00653088	-0.0156754	-0.0133256	-0.0263531	0.0619054	0.115143	0.0345777	0.0453882	0.0483916	0.0222369	0.0297834	0.0264118	0.0332572
1263150000us	55.49	52.226	69.241	67.585	40.618	49.93	60.464	59.718	40.777	45.545	26.876	56.166	38.82		-0.00565804	-0.0175295	-0.00501966	-0.0284223	0.0471038	0.0955539	0.0345092	0.0453289	0.0281177	0.0155603	0.0267098	0.0378208	0.0293601
1264150000us	54.69	52.243	67.398	67.72	41.346	50.412	60.993	59.556	40.997	45.481	26.602	55.968	38.921		-0.013873	-0.0173601	-0.0214444	-0.0271917	0.0594611	0.107582	0.0396815	0.0434065	0.0321216	0.0147777	0.0217848	0.0356212	0.0310789
1265150000us	55.03	52.137	68.509	67.273	40.935	50.653	60.345	59.629	40.443	45.336	27.066	56.203	38.521		-0.0103816	-0.0184167	-0.0115432	-0.0312664	0.0524846	0.113595	0.0333457	0.0442728	0.0220392	0.0130046	0.0301249	0.0382319	0.0242717
1266150000us	54.124	52.437	67.355	67.514	41.623	51.225	61.264	59.822	40.321	45.347	26.448	55.833	39.703		-0.0196851	-0.0154262	-0.0218276	-0.0290695	0.064163	0.127869	0.0423311	0.046563	0.0198189	0.0131392	0.0190168	0.0341215	0.0443869
1267150000us	54.887	53.034	67.944	68.433	41.294	50.293	61.376	59.067	40.254	45.614	26.941	56.011	39.587		-0.0118501	-0.00947501	-0.0165785	-0.0206923	0.0585784	0.104612	0.0434262	0.037604	0.0185996	0.0164041	0.0278781	0.0360989	0.0424128
1268150000us	54.38	52.715	67.739	67.896	39.505	49.281	58.81	59.619	41.058	45.597	26.569	55.813	38.857		-0.0170563	-0.0126549	-0.0184054	-0.0255874	0.0282113	0.0793589	0.0183375	0.0441541	0.0332317	0.0161962	0.0211917	0.0338993	0.0299897
1269150000us	54.77	52.283	68.14	67.824	40.811	50.068	59.697	58.495	39.201	44.691	26.073	55.034	38.605		-0.0130515	-0.0169613	-0.0148317	-0.0262437	0.0503798	0.0989975	0.02701	0.0308165	-0.000564175	0.00511748	0.0122764	0.0252454	0.0257012
1270150000us	54.807	52.236	67.686	67.643	40.779	49.964	60.602	59.52	41.323	45.836	27.112	55.539	39.143		-0.0126716	-0.0174298	-0.0188778	-0.0278936	0.0498366	0.0964023	0.0358585	0.0429794	0.0380545	0.0191187	0.0309517	0.0308555	0.0348569
1271150000us	53.884	53.097	67.197	68.496	41.527	50.973	60.235	59.697	40.276	45.52	26.465	56.389	39.69		-0.0221495	-0.008847	-0.0232357	-0.020118	0.0625334	0.121581	0.0322702	0.0450797	0.019	0.0152546	0.0193224	0.0402982	0.0441656
1272150000us	54.755	52.256	67.986	67.708	40.914	50.716	60.402	59.885	41.415	45.619	26.787	56.911	39.57		-0.0132055	-0.0172305	-0.0162042	-0.0273011	0.0521282	0.115167	0.033903	0.0473105	0.0397288	0.0164652	0.0251101	0.0460971	0.0421235
1273150000us	54.975	51.776	67.913	67.182	40.262	49.865	62.026	59.613	40.457	45.645	27.137	55.856	38.561		-0.0109464	-0.0220153	-0.0168547	-0.0320959	0.0410609	0.0939319	0.0497815	0.0440829	0.022294	0.0167831	0.0314011	0.034377	0.0249525
1274150000us	55.082	52.812	68.019	68.074	40.44	49.925	59.59	59.816	41.372	45.692	26.661	55.722	39.652		-0.00984766	-0.011688	-0.0159101	-0.0239648	0.0440823	0.0954291	0.0259638	0.0464918	0.0389463	0.0173579	0.0228453	0.0328884	0.043519
1275150000us	54.8	52.197	67.645	67.715	41.339	50.272	60.282	58.974	40.639	45.078	26.637	55.626	38.211		-0.0127434	-0.0178186	-0.0192432	-0.0272373	0.0593422	0.104088	0.0327297	0.0365004	0.0256063	0.00984978	0.0224139	0.0318219	0.0189962
1276150000us	53.899	51.539	67.022	67.021	41.111	50.44	60.827	59.356	40.859	45.724	26.907	55.959	39.335		-0.0219955	-0.0243778	-0.0247953	-0.0335635	0.0554721	0.10828	0.0380584	0.0410333	0.0296101	0.0177492	0.027267	0.0355213	0.0381243
1277150000us	54.878	52.074	67.841	67.705	41.97	51.126	60.414	59.695	40.227	44.993	26.451	55.771	39.7		-0.0119425	-0.0190447	-0.0174964	-0.0273285	0.070053	0.125398	0.0340204	0.0450559	0.0181082	0.00881038	0.0190707	0.0334328	0.0443358
1278150000us	54.318	52.133	67.327	67.658	41.171	49.877	60.51	58.985	40.669	45.383	26.429	55.579	38.734		-0.0176929	-0.0184566	-0.0220772	-0.0277569	0.0564906	0.0942313	0.034959	0.0366309	0.0261522	0.0135794	0.0186753	0.0312998	0.0278965
1279150000us	55.082	52.156	68.549	67.709	40.898	50.43	60.143	60.3	41.443	45.835	26.59	55.792	38.491		-0.00984766	-0.0182273	-0.0111867	-0.027292	0.0518566	0.108031	0.0313707	0.052235	0.0402384	0.0191065	0.0215692	0.0336661	0.0237612
1280150000us	54.864	52.207	68.058	67.855	41.297	50.354	60.513	58.689	40.554	44.879	26.308	55.381	39.184		-0.0120862	-0.0177189	-0.0155625	-0.0259611	0.0586293	0.106134	0.0349883	0.0331186	0.0240593	0.00741637	0.0165004	0.0291002	0.0355546
1281150000us	55.504	52.6	68.57	67.824	40.67	50.008	59.012	60.776	42.31	45.807	26.91	56.071	39.669		-0.00551428	-0.0138013	-0.0109996	-0.0262437	0.0479864	0.0975003	0.0203125	0.0578833	0.0560171	0.0187641	0.0273209	0.0367655	0.0438083
1282150000us	55.203	52.259	68.428	67.543	41.617	51.13	60.198	59.01	39.653	45.218	26.529	55.638	39.464		-0.00860515	-0.0172006	-0.0122651	-0.0288052	0.0640611	0.125498	0.0319084	0.0369276	0.00766186	0.0115617	0.0204727	0.0319553	0.0403196
1283150000us	54.932	53.413	68.719	68.206	42.178	50.849	60.523	59.5	40.204	45.646	26.695	55.753	38.816		-0.011388	-0.00569697	-0.00967171	-0.0227616	0.0735837	0.118486	0.0350861	0.042742	0.0176896	0.0167954	0.0234565	0.0332328	0.029292
1284150000us	54.904	52.228	68.029	67.756	41.049	50.485	60.046	60.28	41.663	46.011	26.969	55.632	40.023		-0.0116755	-0.0175096	-0.015821	-0.0268636	0.0544197	0.109403	0.0304223	0.0519977	0.0442422	0.0212586	0.0283814	0.0318886	0.0498326
1285150000us	53.821	52.642	67.001	67.72	41.756	50.175	60.091	59.638	41.053	45.363	26.771	55.745	38.7		-0.0227965	-0.0133826	-0.0249825	-0.0271917	0.0664205	0.101668	0.0308623	0.0443796	0.0331407	0.0133348	0.0248225	0.0331439	0.0273179
1286150000us	55.271	52.204	68.272	67.699	40.372	49.849	60.219	59.22	40.886	44.986	26.645	55.739	39.075		-0.00790688	-0.0177488	-0.0136554	-0.0273831	0.0429281	0.0935326	0.0321138	0.0394195	0.0301015	0.00872479	0.0225577	0.0330773	0.0336996
1287150000us	55.212	52.823	68.36	68.001	41.349	50.405	60.265	59.345	40.916	45.359	26.523	55.195	39.02		-0.00851274	-0.0115784	-0.0128711	-0.0246302	0.059512	0.107407	0.0325635	0.0409028	0.0306474	0.0132859	0.0203649	0.0270339	0.0327637
1288150000us	55.406	52.029	68.27	67.904	40.8	49.93	59.742	60.083	41.049	45.81	26.97	56.142	39.837		-0.00652061	-0.0194933	-0.0136732	-0.0255145	0.0501931	0.0955539	0.02745	0.04966	0.0330679	0.0188008	0.0283994	0.0375542	0.0466673
1289150000us	55.224	52.299	68.467	67.871	41.165	50.446	59.452	59.269	40.232	44.948	26.608	55.847	39.222		-0.00838951	-0.0168018	-0.0119175	-0.0258153	0.0563887	0.10843	0.0246145	0.0400009	0.0181992	0.00826012	0.0218927	0.034277	0.0362013
1290150000us	54.898	52.44	68.157	67.909	40.951	50.222	60.26	59.65	40.617	45.866	26.698	56.077	39.17		-0.0117371	-0.0153963	-0.0146802	-0.0254689	0.0527562	0.10284	0.0325146	0.044522	0.0252059	0.0194856	0.0235104	0.0368321	0.0353163
1291150000us	54.639	52.758	68.219	67.759	40.961	49.977	60.586	60.117	42.245	46.131	26.957	55.333	38.892		-0.0143967	-0.0122263	-0.0141277	-0.0268362	0.0529259	0.0967267	0.0357021	0.0500635	0.0548342	0.022726	0.0281657	0.028567	0.0305854
1292150000us	55.075	52.946	68.402	68.176	40.926	49.81	58.914	59.984	41.456	45.339	26.769	55.689	39.638		-0.00991954	-0.0103522	-0.0124968	-0.023035	0.0523318	0.0925594	0.0193543	0.0484853	0.040475	0.0130413	0.0247866	0.0325218	0.0432807
1293150000us	54.504	52.846	68.09	68.16	40.082	49.121	59.543	58.661	40.976	44.917	26.305	57.17	38.534		-0.015783	-0.0113491	-0.0152773	-0.0231809	0.0380055	0.0753664	0.0255043	0.0327863	0.0317394	0.00788104	0.0164465	0.0489744	0.024493
1294150000us	55.191	52.251	68.446	67.928	40.784	50.192	60.083	59.438	40.471	45.352	26.582	56.037	39.769		-0.00872838	-0.0172803	-0.0121047	-0.0252957	0.0499215	0.102092	0.030784	0.0420063	0.0225488	0.0132003	0.0214254	0.0363878	0.04551
1295150000us	54.804	52.459	68.27	68.03	40.785	50.426	59.787	60.24	41.136	45.829	26.731	55.928	38.749		-0.0127024	-0.0152069	-0.0136732	-0.0243659	0.0499385	0.107931	0.0278899	0.051523	0.0346513	0.0190331	0.0241035	0.0351769	0.0281518
1296150000us	54.774	52.398	67.995	67.861	40.992	50.149	60.553	59.622	40.348	45.812	26.503	56.248	39.886		-0.0130104	-0.0158149	-0.016124	-0.0259064	0.0534522	0.101019	0.0353794	0.0441897	0.0203103	0.0188252	0.0200054	0.0387318	0.0475011
1297150000us	55.076	53.381	68.5	68.839	40.911	49.948	60.779	60.287	41.155	45.886	26.679	55.43	39.041		-0.00990928	-0.00601596	-0.0116234	-0.0169914	0.0520772	0.096003	0.0375891	0.0520807	0.034997	0.0197301	0.0231689	0.0296446	0.033121
1298150000us	54.938	52.458	67.904	67.814	41.227	50.122	61.353	60.418	40.348	45.857	27.166	55.286	38.92		-0.0113264	-0.0152168	-0.016935	-0.0263349	0.0574411	0.100345	0.0432013	0.0536352	0.0203103	0.0193755	0.0319224	0.0280449	0.0310619
1299150000us	54.639	51.98	67.775	67.322	41.068	49.71	60.886	60.832	41.262	46.322	26.904	55.961	39.018		-0.0143967	-0.0199818	-0.0180846	-0.0308197	0.0547422	0.0900641	0.0386353	0.0585478	0.0369444	0.0250616	0.0272131	0.0355435	0.0327296
1300150000us	55.081	52.45	68.241	68.139	40.814	49.707	59.545	60.057	41.055	45.699	26.748	55.719	38.857		-0.00985793	-0.0152966	-0.0139316	-0.0233723	0.0504307	0.0899892	0.0255238	0.0493515	0.0331771	0.0174435	0.0244091	0.0328551	0.0299897
1301150000us	55.176	52.461	68.46	67.817	40.456	49.732	59.977	59.873	41.337	45.941	26.707	56.937	39.306		-0.00888241	-0.0151869	-0.0119799	-0.0263075	0.0443539	0.090613	0.0297476	0.0471681	0.0383093	0.0204027	0.0236721	0.0463859	0.0376308
1302150000us	54.749	52.797	67.605	68.229	41.73	50.687	60.669	59.747	41.105	45.755	27.129	55.712	39.729		-0.0132671	-0.0118375	-0.0195996	-0.0225519	0.0659792	0.114444	0.0365136	0.045673	0.0340871	0.0181282	0.0312573	0.0327773	0.0448293
1303150000us	55.117	52.016	68.644	67.615	41.166	50.272	60.827	59.189	41.684	45.687	27.064	54.938	38.761		-0.00948826	-0.0196229	-0.0103401	-0.0281489	0.0564057	0.104088	0.0380584	0.0390517	0.0446244	0.0172967	0.030089	0.0241789	0.028356
1304150000us	54.896	52.55	68.807	67.941	40.307	49.448	58.935	60.134	40.593	45.295	26.196	56.639	39.301		-0.0117576	-0.0142997	-0.00888745	-0.0251772	0.0418247	0.0835262	0.0195596	0.0502652	0.0247691	0.0125033	0.0144873	0.0430754	0.0375457
1305150000us	55.28	53.048	68.306	68.398	41.356	50.707	61.117	59.461	40.409	45.95	26.945	54.966	38.572		-0.00781447	-0.00933545	-0.0133523	-0.0210114	0.0596308	0.114943	0.0408938	0.0422793	0.0214204	0.0205127	0.02795	0.02449	0.0251397
1306150000us	54.851	52.832	68.314	68.096	41.635	51.016	60.489	60.409	40.859	45.945	27.048	56.317	39.25		-0.0122197	-0.0114886	-0.013281	-0.0237643	0.0643666	0.122654	0.0347537	0.0535284	0.0296101	0.0204516	0.0298014	0.0394983	0.0366778
1307150000us	55.285	53.332	68.494	68.838	40.782	50.121	59.56	59.726	42.51	45.859	26.679	55.296	39.003		-0.00776312	-0.00650441	-0.0116769	-0.0170005	0.0498875	0.10032	0.0256705	0.0454238	0.0596569	0.0194	0.0231689	0.0281559	0.0324744
1308150000us	55.187	52.39	68.458	67.925	40.852	50.307	60.042	59.791	40.962	45.62	26.658	55.995	39.244		-0.00876945	-0.0158947	-0.0119977	-0.025323	0.0510757	0.104961	0.0303832	0.0461951	0.0314846	0.0164774	0.0227914	0.0359212	0.0365757
1309150000us	54.295	52.732	67.908	68.139	40.743	50.257	59.889	60.615	42.119	46.211	26.806	56.458	39.503		-0.0179291	-0.0124855	-0.0168993	-0.0233723	0.0492255	0.103714	0.0288872	0.0559729	0.0525411	0.0237043	0.0254516	0.0410647	0.0409833
1310150000us	55.65	52.763	68.969	68.261	40.811	49.906	59.68	59.984	40.589	45.514	26.288	55.863	39.253		-0.00401505	-0.0121765	-0.00744372	-0.0222602	0.0503798	0.094955	0.0268438	0.0484853	0.0246963	0.0151813	0.0161409	0.0344548	0.0367288
1311150000us	54.81	52.338	67.999	67.891	41.53	50.236	59.24	60.354	40.977	45.479	26.197	56.874	39.702		-0.0126407	-0.0164131	-0.0160883	-0.025633	0.0625843	0.10319	0.0225417	0.0528758	0.0317576	0.0147533	0.0145053	0.0456861	0.0443698
1312150000us	55.47	52.547	68.522	68.154	40.161	49.616	61.621	60.64	40.911	46.344	27.228	56.089	39.771		-0.00586342	-0.0143296	-0.0114274	-0.0232356	0.0393465	0.0877184	0.0458216	0.0562695	0.0305564	0.0253306	0.0330368	0.0369654	0.0455441
1313150000us	54.414	51.958	67.636	67.695	40.489	49.673	61.665	60.098	41.811	46.217	27.366	56.26	39.792		-0.0167071	-0.0202011	-0.0193234	-0.0274196	0.0449141	0.0891408	0.0462518	0.049838	0.0469357	0.0237776	0.0355172	0.0388651	0.0459015
1314150000us	55.441	52.761	68.751	67.97	42.473	51.705	60.857	59.683	40.508	45.848	26.976	56.213	39.601		-0.00616121	-0.0121964	-0.00938652	-0.0249128	0.0785911	0.139847	0.0383517	0.0449136	0.0232222	0.0192655	0.0285072	0.038343	0.042651
1315150000us	54.652	52.991	67.697	68.248	41.12	50.13	59.192	60.512	42.06	46.324	26.443	56.105	39.257		-0.0142632	-0.00990365	-0.0187797	-0.0223787	0.0556249	0.100545	0.0220724	0.0547506	0.0514673	0.0250861	0.0189269	0.0371432	0.0367969
1316150000us	54.769	52.887	67.991	68.054	40.338	49.117	61.222	59.461	40.164	45.656	26.86	56.023	39.381		-0.0130618	-0.0109404	-0.0161596	-0.0241471	0.0423509	0.0752665	0.0419205	0.0422793	0.0169616	0.0169176	0.0264222	0.0362322	0.0389071
1317150000us	55.113	52.782	68.5	68.155	40.696	50.081	59.615	59.47	41.765	45.418	26.905	56.29	39.446		-0.00952934	-0.0119871	-0.0116234	-0.0232265	0.0484278	0.0993219	0.0262082	0.0423861	0.0460985	0.0140073	0.0272311	0.0391984	0.0400133
1318150000us	55.156	53.013	68.142	68.549	40.548	49.634	61.636	60.939	40.977	46.218	27.233	55.684	38.592		-0.00908778	-0.00968435	-0.0148139	-0.0196349	0.0459156	0.0881676	0.0459683	0.0598175	0.0317576	0.0237899	0.0331266	0.0324663	0.02548
1319150000us	55.235	53.009	68.491	68.473	41.636	50.59	60.172	59.856	40.82	45.6	26.274	55.967	39.165		-0.00827656	-0.00972422	-0.0117036	-0.0203277	0.0643836	0.112023	0.0316542	0.0469664	0.0289003	0.0162329	0.0158893	0.0356101	0.0352313
1320150000us	54.96	52.624	68.126	68.194	40.499	49.538	60.417	60.11	41.689	46.289	27.039	55.53	38.791		-0.0111004	-0.0135621	-0.0149565	-0.0228709	0.0450838	0.085772	0.0340497	0.0499804	0.0447154	0.0246581	0.0296396	0.0307555	0.0288666
1321150000us	55.483	52.276	68.777	67.569	41.27	50.981	59.341	60.061	40.616	45.619	26.64	56.258	39.24		-0.00572992	-0.0170311	-0.00915481	-0.0285682	0.058171	0.12178	0.0235292	0.049399	0.0251877	0.0164652	0.0224679	0.0388429	0.0365076
1322150000us	55.054	52.066	68.57	67.629	40.893	50.414	60.178	60.413	41.46	45.755	26.636	56.504	39.18		-0.0101352	-0.0191245	-0.0109996	-0.0280212	0.0517717	0.107631	0.0317129	0.0535759	0.0405478	0.0181282	0.022396	0.0415757	0.0354865
1323150000us	54.827	52.948	68.161	68.207	41.166	50.204	58.836	60.911	40.503	45.47	26.498	56.808	39.205		-0.0124662	-0.0103323	-0.0146446	-0.0227524	0.0564057	0.102391	0.0185917	0.0594852	0.0231312	0.0146432	0.0199155	0.0449529	0.035912
1324150000us	54.889	52.503	68.331	67.818	40.925	49.832	60.836	61.08	41.233	46.168	27.332	56.302	39.351		-0.0118295	-0.0147683	-0.0131295	-0.0262984	0.0523149	0.0931084	0.0381464	0.0614906	0.0364166	0.0231785	0.0349061	0.0393317	0.0383966
1325150000us	55.073	52.456	68.551	67.712	40.864	50.535	60.199	59.888	42.247	46.206	26.927	56.701	39.599		-0.00994008	-0.0152368	-0.0111689	-0.0272646	0.0512794	0.110651	0.0319182	0.0473461	0.0548706	0.0236431	0.0276265	0.0437642	0.042617
1326150000us	55.161	52.056	68.854	67.823	40.513	49.908	60.049	59.192	41.088	45.084	26.358	56.583	38.891		-0.00903644	-0.0192242	-0.00846859	-0.0262528	0.0453215	0.0950049	0.0304516	0.0390873	0.0337777	0.00992315	0.0173991	0.0424533	0.0305684
1327150000us	55.101	52.871	68.193	68.461	41.638	50.928	59.987	61.04	41.47	46.003	26.777	55.762	38.771		-0.00965256	-0.0110999	-0.0143594	-0.0204371	0.0644176	0.120458	0.0298454	0.061016	0.0407298	0.0211608	0.0249303	0.0333328	0.0285262
1328150000us	55.015	52.317	68.427	67.514	41.454	50.486	60.124	59.717	41.455	45.519	26.712	55.779	39.296		-0.0105357	-0.0166224	-0.012274	-0.0290695	0.0612943	0.109428	0.0311849	0.045317	0.0404568	0.0152424	0.023762	0.0335216	0.0374606
1329150000us	55.233	52.716	68.351	68.005	40.741	50.397	60.158	59.97	39.803	45.286	26.492	56.472	38.955		-0.00829709	-0.012645	-0.0129513	-0.0245938	0.0491916	0.107207	0.0315173	0.0483192	0.0103917	0.0123932	0.0198077	0.0412202	0.0316575
1330150000us	53.769	50.576	65.894	65.263	39.443	48.706	58.569	58.26	39.761	44.68	26.16	53.816	37.684		-0.0233304	-0.0339775	-0.034848	-0.0495887	0.0271589	0.0650106	0.0159811	0.028028	0.00962737	0.00498297	0.0138402	0.0117145	0.0100278
1331150000us	52.922	50.739	65.09	64.808	39.073	48.558	57.534	57.758	39.832	44.408	26.341	54.179	37.858		-0.032028	-0.0323526	-0.0420132	-0.0537362	0.0208784	0.0613174	0.00586153	0.0220711	0.0109195	0.00165691	0.0170936	0.0157471	0.0129889
1332150000us	53.238	49.843	65.371	63.881	38.577	48.176	56.326	55.947	38.79	43.746	25.21	53.665	37.072		-0.0287831	-0.0412843	-0.039509	-0.0621864	0.0124592	0.0517851	-0.00594953	0.000581444	-0.00804404	-0.00643812	-0.00323537	0.010037	-0.000387157
1333150000us	52.631	49.843	64.367	63.64	38.795	48.059	55.598	55.468	39.407	43.292	25.295	52.377	36.802		-0.0350162	-0.0412843	-0.0484566	-0.0643832	0.0161596	0.0488655	-0.0130675	-0.00510246	0.00318486	-0.0119897	-0.00170756	-0.00427144	-0.00498198
1334150000us	52.274	49.856	64.002	63.719	37.918	47.583	55.918	56.807	38.708	43.453	25.561	52.559	36.429		-0.0386821	-0.0411547	-0.0517094	-0.0636631	0.00127307	0.0369876	-0.0099387	0.0107864	-0.00953638	-0.010021	0.0030736	-0.00224959	-0.0113296
1335150000us	51.853	49.7	63.507	63.116	38.405	47.682	56.687	56.044	37.896	43.247	25.412	51.452	35.846		-0.0430052	-0.0427098	-0.0561208	-0.0691598	0.00953957	0.039458	-0.0024199	0.00173246	-0.0243141	-0.01254	0.000395435	-0.0145473	-0.0212511
1336150000us	52.523	49.622	64.157	63.558	38.936	48.888	57.627	56.409	37.895	43.833	25.546	52.325	36.246		-0.0361252	-0.0434874	-0.0503281	-0.0651307	0.0185529	0.0695521	0.00677083	0.00606363	-0.0243323	-0.00537427	0.00280399	-0.00484911	-0.0144439
1337150000us	51.165	49.05	62.624	62.735	38.003	47.797	54.949	55.666	38.443	43.024	25.149	51.518	36.216		-0.0500701	-0.0491893	-0.0639901	-0.0726328	0.00271589	0.0423277	-0.019413	-0.00275296	-0.0143592	-0.0152668	-0.00433181	-0.0138141	-0.0149545
1338150000us	51.837	48.714	63.228	62.436	37.856	48.16	55.411	55.876	37.206	43.137	25.219	52.351	36.83		-0.0431695	-0.0525387	-0.0586073	-0.0753584	0.000220666	0.0513859	-0.0148958	-0.000261056	-0.0368716	-0.0138851	-0.0030736	-0.00456028	-0.00450548
1339150000us	50.772	48.338	62.429	62.008	38.285	47.708	54.836	54.772	38.08	42.499	24.824	51.22	35.976		-0.0541057	-0.0562869	-0.0657279	-0.0792598	0.00750265	0.0401068	-0.0205178	-0.0133613	-0.0209655	-0.0216866	-0.0101735	-0.0171246	-0.0190387
1340150000us	51.382	49.003	63.127	62.564	38.164	47.855	55.809	54.197	36.854	42.233	24.787	52.073	36.266		-0.0478418	-0.0496578	-0.0595074	-0.0741916	0.00544876	0.043775	-0.0110044	-0.0201844	-0.0432777	-0.0249393	-0.0108385	-0.0076486	-0.0141036
1341150000us	50.673	49.044	62.618	62.676	38.22	48.175	54.535	55.289	38.166	42.85	24.612	51.517	36.111		-0.0551223	-0.0492491	-0.0640436	-0.0731706	0.00639932	0.0517602	-0.0234608	-0.00722651	-0.0194003	-0.0173945	-0.013984	-0.0138252	-0.0167413
1342150000us	51.16	49.099	62.901	62.402	38.618	47.946	55.532	54.318	36.638	42.157	24.553	51.448	35.856		-0.0501214	-0.0487009	-0.0615215	-0.0756683	0.0131551	0.0460458	-0.0137128	-0.0187486	-0.0472087	-0.0258687	-0.0150445	-0.0145918	-0.0210809
1343150000us	50.641	48.419	62.456	61.976	37.013	46.882	55.576	55.337	38.011	42.918	24.798	50.835	35.919		-0.0554509	-0.0554794	-0.0654873	-0.0795515	-0.0140887	0.0194951	-0.0132826	-0.00665694	-0.0222212	-0.016563	-0.0106408	-0.0214016	-0.0200088
1344150000us	51.118	47.906	62.356	61.775	37.57	46.876	54.275	54.972	37.148	42.125	24.918	51.166	35.894		-0.0505527	-0.0605932	-0.0663785	-0.0813837	-0.00463399	0.0193453	-0.0260029	-0.0109881	-0.0379271	-0.02626	-0.00848387	-0.0177245	-0.0204342
1345150000us	50.315	48.338	61.965	61.713	37.715	47.752	55.158	54.749	36.424	42.107	24.761	51.384	36.365		-0.0587985	-0.0562869	-0.0698631	-0.0819489	-0.00217271	0.0412048	-0.0173695	-0.0136343	-0.0511033	-0.0264801	-0.0113058	-0.0153028	-0.0124188
1346150000us	50.512	48.539	62.073	62.203	38.136	48.148	55.559	55.045	37.544	42.886	25.161	50.635	36.228		-0.0567755	-0.0542832	-0.0689006	-0.0774823	0.00497348	0.0510864	-0.0134488	-0.0101219	-0.0307202	-0.0169543	-0.00411611	-0.0236234	-0.0147502
1347150000us	50.863	48.66	62.339	61.953	37.882	47.616	54.674	54.723	36.155	41.561	24.656	51.094	36.566		-0.0531712	-0.053077	-0.06653	-0.0797612	0.000661999	0.0378111	-0.0221017	-0.0139428	-0.0559989	-0.0331566	-0.0131931	-0.0185244	-0.0089982
1348150000us	51.193	48.048	62.83	61.553	37.615	47.926	54.723	54.974	37.859	42.508	24.724	51.605	36.42		-0.0497826	-0.0591777	-0.0621542	-0.0834074	-0.00387015	0.0455467	-0.0216227	-0.0109644	-0.0249875	-0.0215766	-0.0119709	-0.0128476	-0.0114828
1349150000us	50.4	47.779	61.56	61.439	37.488	47.16	55.671	54.343	36.831	41.899	24.59	51.416	36.328		-0.0579256	-0.0618592	-0.0734724	-0.0844466	-0.00602589	0.0264322	-0.0123537	-0.0184519	-0.0436963	-0.0290235	-0.0143794	-0.0149473	-0.0130485
1350150000us	50.634	47.935	62.118	61.244	37.855	47.036	55.432	54.192	37.728	42.234	24.938	50.376	35.288		-0.0555228	-0.0603041	-0.0684996	-0.0862241	0.000203692	0.0233379	-0.0146905	-0.0202437	-0.0273716	-0.0249271	-0.00812438	-0.0265007	-0.030747
1351150000us	51.011	48.792	62.457	62.404	38.191	47.807	54.983	54.941	37.096	42.291	24.494	50.786	36.384		-0.0516515	-0.0517612	-0.0654784	-0.0756501	0.00590707	0.0425772	-0.0190805	-0.011356	-0.0388735	-0.0242301	-0.016105	-0.021946	-0.0120955
1352150000us	50.922	48.771	62.437	62.585	37.434	46.984	53.861	54.225	36.951	42.085	24.891	51.132	35.551		-0.0525654	-0.0519705	-0.0656566	-0.0740001	-0.0069425	0.0220403	-0.0300507	-0.0198521	-0.0415124	-0.0267491	-0.00896917	-0.0181022	-0.0262713
1353150000us	50.824	48.711	62.392	62.22	37.618	46.96	54.781	54.932	37.426	42.125	24.631	51.085	35.446		-0.0535717	-0.0525686	-0.0660577	-0.0773273	-0.00381922	0.0214414	-0.0210556	-0.0114627	-0.0328677	-0.02626	-0.0136425	-0.0186244	-0.0280582
1354150000us	50.828	48.125	62.601	62.021	37.727	46.703	54.891	54.389	37.381	42.297	24.719	50.492	35.87		-0.0535306	-0.0584101	-0.0641951	-0.0791413	-0.00196902	0.0150284	-0.0199801	-0.0179061	-0.0336867	-0.0241567	-0.0120608	-0.025212	-0.0208426
1355150000us	50.901	48.399	62.464	61.933	37.836	47.3	55.034	54.756	37.102	41.834	24.296	51.456	35.849		-0.052781	-0.0556788	-0.065416	-0.0799435	-0.00011882	0.0299257	-0.0185819	-0.0135512	-0.0387643	-0.0298184	-0.0196639	-0.0145029	-0.0212
1356150000us	50.555	48.31	62.481	61.677	37.313	47.004	55.628	54.95	38.399	42.651	25.322	51.004	35.702		-0.056334	-0.056566	-0.0652645	-0.0822771	-0.00899639	0.0225394	-0.0127741	-0.0112492	-0.0151599	-0.0198279	-0.00122225	-0.0195242	-0.0237016
1357150000us	50.188	48.952	61.83	62.314	38.423	47.805	54.559	54.034	37.38	41.807	24.149	51.26	35.721		-0.0601026	-0.0501662	-0.0710662	-0.0764705	0.00984511	0.0425273	-0.0232261	-0.0221186	-0.0337049	-0.0301485	-0.0223061	-0.0166803	-0.0233783
1358150000us	50.337	48.143	61.789	61.736	37.649	46.725	54.723	54.508	37.302	42.406	24.686	50.472	36.398		-0.0585726	-0.0582307	-0.0714316	-0.0817392	-0.00329302	0.0155773	-0.0216227	-0.016494	-0.0351244	-0.0228238	-0.0126539	-0.0254342	-0.0118572
1359150000us	50.125	47.943	62.05	61.166	37.634	47.146	54.366	54.902	37.298	42.513	24.642	51.089	35.593		-0.0607495	-0.0602244	-0.0691056	-0.0869351	-0.00354763	0.0260828	-0.0251132	-0.0118187	-0.0351972	-0.0215154	-0.0134448	-0.0185799	-0.0255566
1360150000us	51.329	47.862	62.911	61.672	37.538	46.954	55.856	54.732	37.473	42.447	24.76	50.769	36.028		-0.048386	-0.0610318	-0.0614324	-0.0823226	-0.00517717	0.0212917	-0.0105449	-0.013836	-0.0320124	-0.0223225	-0.0113238	-0.0221348	-0.0181538
1361150000us	50.485	48.25	62.175	61.631	38.133	47.897	54.298	54.938	38.231	42.418	24.561	50.718	35.439		-0.0570528	-0.0571641	-0.0679916	-0.0826964	0.00492255	0.044823	-0.025778	-0.0113915	-0.0182174	-0.0226771	-0.0149007	-0.0227014	-0.0281773
1362150000us	50.058	48.036	61.648	61.931	37.699	46.846	53.804	54.494	37.151	41.919	24.233	51.27	35.807		-0.0614375	-0.0592973	-0.0726882	-0.0799617	-0.0024443	0.0185967	-0.0306081	-0.0166601	-0.0378725	-0.028779	-0.0207963	-0.0165692	-0.0219148
1363150000us	50.51	48.709	62.265	62.163	38.03	47.32	55.573	55.249	37.723	42.416	24.845	51.113	35.051		-0.0567961	-0.0525886	-0.0671895	-0.0778469	0.0031742	0.0304248	-0.0133119	-0.00770116	-0.0274626	-0.0227016	-0.00979599	-0.0183133	-0.0347803
1364150000us	50.234	48.948	62.07	62.514	36.935	45.838	55.253	55.398	37.893	42.557	24.891	51.933	35.748		-0.0596302	-0.0502061	-0.0689273	-0.0746473	-0.0154127	-0.00655658	-0.0164406	-0.0059331	-0.0243687	-0.0209774	-0.00896917	-0.00920387	-0.0229188
1365150000us	50.676	48.122	62.385	61.623	37.553	46.645	54.641	55.161	37.385	42.333	25.051	51.211	36.083		-0.0550915	-0.05844	-0.0661201	-0.0827693	-0.00492255	0.013581	-0.0224244	-0.00874539	-0.0336139	-0.0237165	-0.00609329	-0.0172246	-0.0172178
1366150000us	51.01	47.676	62.552	61.355	38.138	47.662	55.02	54.388	37.986	42.294	24.785	51.166	35.909		-0.0516617	-0.062886	-0.0646318	-0.0852123	0.00500743	0.0389589	-0.0187188	-0.017918	-0.0226762	-0.0241934	-0.0108744	-0.0177245	-0.0201789
1367150000us	50.959	48.768	62.544	62.588	37.758	47.31	56.205	53.233	36.262	41.784	24.493	51.189	36.063		-0.0521854	-0.0520004	-0.0647031	-0.0739728	-0.00144282	0.0301752	-0.00713259	-0.0316234	-0.0540516	-0.0304298	-0.0161229	-0.017469	-0.0175582
1368150000us	50.167	47.594	61.675	61.467	36.459	45.799	54.459	54.158	36.65	41.816	24.266	52.44	36.189		-0.0603182	-0.0637034	-0.0724476	-0.0841913	-0.0234925	-0.00752977	-0.0242039	-0.0206472	-0.0469903	-0.0300385	-0.0202031	-0.00357157	-0.0154139
1369150000us	50.524	47.917	61.962	61.874	37.533	47.057	55.137	53.786	36.964	41.603	24.461	51.248	35.657		-0.0566523	-0.0604836	-0.0698898	-0.0804813	-0.00526204	0.023862	-0.0175748	-0.0250614	-0.0412758	-0.0326431	-0.0166981	-0.0168136	-0.0244674
1370150000us	50.998	47.564	62.581	61.684	37.595	46.934	55.766	54.029	36.603	42.097	24.394	50.639	35.415		-0.051785	-0.0640024	-0.0643733	-0.0822133	-0.00420963	0.0207927	-0.0114249	-0.0221779	-0.0478457	-0.0266023	-0.0179024	-0.023579	-0.0285858
1371150000us	49.549	48.306	60.898	61.9	37.938	47.003	54.345	54.203	37.172	41.609	24.334	49.949	35.147		-0.0666643	-0.0566058	-0.0793722	-0.0802443	0.00161256	0.0225145	-0.0253185	-0.0201132	-0.0374903	-0.0325697	-0.0189809	-0.0312443	-0.0331466
1372150000us	50.934	48.214	62.816	61.842	37.925	48.038	55.986	54.075	36.503	41.988	24.68	50.876	36.308		-0.0524421	-0.0575229	-0.062279	-0.080773	0.00139189	0.0483415	-0.00927383	-0.0216321	-0.0496656	-0.0279352	-0.0127618	-0.0209462	-0.0133888
1373150000us	49.897	47.915	61.389	61.615	37.46	46.557	55.087	54.303	37.213	42.05	24.509	51.316	36.432		-0.0630908	-0.0605035	-0.0749964	-0.0828422	-0.00650117	0.0113851	-0.0180637	-0.0189266	-0.0367442	-0.0271771	-0.0158354	-0.0160582	-0.0112786
1374150000us	51.283	48.345	62.89	61.958	38.186	47.379	55.255	54.719	37.621	42.089	24.549	51.304	36.494		-0.0488584	-0.0562171	-0.0616195	-0.0797156	0.00582219	0.031897	-0.0164211	-0.0139902	-0.0293189	-0.0267002	-0.0151164	-0.0161915	-0.0102235
1375150000us	50.401	47.814	62.095	61.675	38.189	47.778	55.895	54.348	36.483	41.639	23.883	51.122	35.811		-0.0579154	-0.0615103	-0.0687045	-0.0822953	0.00587312	0.0418536	-0.0101636	-0.0183926	-0.0500296	-0.0322028	-0.0270873	-0.0182133	-0.0218467
1376150000us	49.821	49.213	61.818	62.85	37.489	47.27	55.573	54.862	38.259	42.304	24.719	51.798	36.17		-0.0638712	-0.0475645	-0.0711731	-0.0715845	-0.00600891	0.0291771	-0.0133119	-0.0122934	-0.0177078	-0.0240711	-0.0120608	-0.0107036	-0.0157373
1377150000us	50.648	48.505	62.903	61.937	36.615	46.098	55.08	55.107	38.067	42.633	24.833	50.228	35.654		-0.055379	-0.0546221	-0.0615037	-0.079907	-0.0208445	-6.86226e-05	-0.0181321	-0.00938616	-0.0212021	-0.0200481	-0.0100117	-0.0281448	-0.0245185
1378150000us	51.109	48.194	62.652	61.728	38.422	47.544	55.543	54.139	37.549	42.262	24.456	51.043	35.472		-0.0506451	-0.0577223	-0.0637406	-0.0818122	0.00982813	0.0360144	-0.0136052	-0.0208726	-0.0306292	-0.0245847	-0.016788	-0.0190909	-0.0276158
1379150000us	51.005	48.157	62.793	62.175	36.624	46.327	54.623	54.741	37.635	41.763	24.228	50.808	35.798		-0.0517131	-0.0580911	-0.062484	-0.0777375	-0.0206917	0.00564577	-0.0226004	-0.0137292	-0.0290641	-0.0306865	-0.0208861	-0.0217016	-0.0220679
1380150000us	50.727	47.856	62.665	61.371	37.346	46.296	56.436	54.807	37.001	42.33	24.858	51.483	36.251		-0.0545678	-0.0610916	-0.0636247	-0.0850664	-0.00843624	0.00487221	-0.00487402	-0.012946	-0.0406024	-0.0237532	-0.00956233	-0.014203	-0.0143588
1381150000us	50.079	48.515	61.864	62.309	37.683	47.067	54.248	55.743	37.568	42.368	24.746	50.253	35.679		-0.0612219	-0.0545224	-0.0707632	-0.076516	-0.00271589	0.0241115	-0.0262669	-0.00183926	-0.0302835	-0.0232885	-0.0115754	-0.0278671	-0.0240931
1382150000us	50.461	47.754	62.265	61.539	37.677	47.038	54.705	54.585	37.159	41.878	24.462	50.455	35.456		-0.0572992	-0.0621084	-0.0671895	-0.083535	-0.00281774	0.0233878	-0.0217986	-0.0155803	-0.0377269	-0.0292803	-0.0166801	-0.0256231	-0.027888
1383150000us	50.288	47.882	62.046	61.693	37.662	46.415	55.721	54.797	37.123	42.095	24.763	50.865	36.141		-0.0590757	-0.0608325	-0.0691412	-0.0821312	-0.00307235	0.00784169	-0.0118648	-0.0130647	-0.0383821	-0.0266268	-0.0112699	-0.0210684	-0.0162308
1384150000us	50.399	47.661	61.998	61.536	37.141	45.606	55.01	54.656	36.931	41.825	24.476	51.564	35.334		-0.0579359	-0.0630355	-0.069569	-0.0835624	-0.011916	-0.0123458	-0.0188165	-0.0147378	-0.0418763	-0.0299284	-0.0164285	-0.0133031	-0.0299642
1385150000us	50.781	48.612	62.658	62.291	36.483	46.09	54.651	55.358	36.962	42.109	24.392	50.735	35.559		-0.0540133	-0.0535555	-0.0636871	-0.0766801	-0.0230851	-0.000268252	-0.0223266	-0.00640775	-0.0413122	-0.0264556	-0.0179383	-0.0225125	-0.0261352
1386150000us	51.101	47.631	62.861	61.614	37.331	46.643	55.05	54.656	37.559	41.843	24.751	51.458	35.978		-0.0507273	-0.0633345	-0.061878	-0.0828513	-0.00869086	0.0135311	-0.0184255	-0.0147378	-0.0304472	-0.0297083	-0.0114856	-0.0144807	-0.0190047
1387150000us	50.958	47.48	62.71	61.072	37.962	47.601	55.24	55.236	37.688	41.907	24.646	50.731	35.909		-0.0521957	-0.0648398	-0.0632237	-0.087792	0.00201994	0.0374368	-0.0165678	-0.00785542	-0.0280995	-0.0289257	-0.0133729	-0.022557	-0.0201789
1388150000us	50.809	48.139	62.562	62.175	37.664	46.835	55.325	54.078	36.402	41.39	23.867	51.193	35.44		-0.0537257	-0.0582706	-0.0645426	-0.0777375	-0.0030384	0.0183222	-0.0157367	-0.0215965	-0.0515037	-0.0352477	-0.0273749	-0.0174246	-0.0281603
1389150000us	49.787	48.416	61.41	62.295	37.507	46.722	55.232	54.805	37.44	42.504	24.867	50.811	35.234		-0.0642203	-0.0555093	-0.0748092	-0.0766436	-0.00570337	0.0155025	-0.016646	-0.0129698	-0.0326129	-0.0216255	-0.00940056	-0.0216682	-0.031666
1390150000us	50.762	47.698	62.41	61.916	37.635	47.715	54.893	54.363	37.222	41.745	24.251	51.148	36.092		-0.0542084	-0.0626667	-0.0658973	-0.0800984	-0.00353066	0.0402815	-0.0199605	-0.0182146	-0.0365804	-0.0309067	-0.0204727	-0.0179245	-0.0170647
1391150000us	50.399	48.831	62.136	62.578	37.889	46.512	55.761	54.12	37.704	42.17	24.116	51.728	36.031		-0.0579359	-0.0513724	-0.0683391	-0.0740639	0.000780819	0.0102622	-0.0114737	-0.0210981	-0.0278084	-0.0257097	-0.0228993	-0.0114812	-0.0181028
1392150000us	50.65	47.904	62.242	62.09	37.445	46.484	55.676	55.016	37.753	42.171	24.489	50.682	36.137		-0.0553585	-0.0606132	-0.0673945	-0.0785123	-0.00675578	0.0095635	-0.0123048	-0.010466	-0.0269166	-0.0256975	-0.0161948	-0.0231013	-0.0162989
1393150000us	50.966	48.232	62.875	62.549	38.809	47.494	55.978	54.23	38.391	42.205	24.83	51.592	35.298		-0.0521136	-0.0573435	-0.0617532	-0.0743283	0.0163972	0.0347667	-0.00935205	-0.0197928	-0.0153055	-0.0252817	-0.0100656	-0.0129921	-0.0305769
1394150000us	50.048	48.347	62.125	62.111	37.017	45.961	56.292	54.229	36.608	41.684	24.216	51.35	35.954		-0.0615402	-0.0561971	-0.0684372	-0.0783209	-0.0140208	-0.00348728	-0.00628196	-0.0198047	-0.0477547	-0.0316526	-0.0211018	-0.0156805	-0.0194131
1395150000us	51.074	48.2	62.82	61.926	38.082	46.929	55.773	55.433	38.087	42.683	24.998	50.869	36.072		-0.0510045	-0.0576625	-0.0622434	-0.0800073	0.00405686	0.0206679	-0.0113564	-0.00551778	-0.0208381	-0.0194366	-0.00704592	-0.0210239	-0.017405
1396150000us	50.336	47.602	62.352	61.657	37.626	46.181	55.223	53.612	37.343	41.475	24.411	51.353	36.08		-0.0585828	-0.0636236	-0.0664142	-0.0824594	-0.00368343	0.00200253	-0.016734	-0.0271261	-0.0343783	-0.0342083	-0.0175968	-0.0156471	-0.0172689
1397150000us	50.571	48.362	62.5	62.156	36.338	45.448	55.161	54.466	38.308	42.23	24.601	50.979	35.891		-0.0561697	-0.0560476	-0.0650952	-0.0779107	-0.0255464	-0.0162885	-0.0173402	-0.0169924	-0.0168161	-0.024976	-0.0141817	-0.0198019	-0.0204853
1398150000us	50.818	48.016	62.782	62.128	38.75	46.904	55.546	53.94	37.342	41.612	24.069	50.833	35.977		-0.0536333	-0.0594967	-0.062582	-0.0781659	0.0153957	0.020044	-0.0135759	-0.023234	-0.0343965	-0.032533	-0.023744	-0.0214239	-0.0190217
1399150000us	49.934	47.56	62.093	61.512	38.117	46.622	56.032	55.533	37.785	42.381	25.034	51.343	35.973		-0.0627108	-0.0640423	-0.0687224	-0.0837811	0.00465097	0.0130071	-0.00882408	-0.00433116	-0.0263342	-0.0231296	-0.00639885	-0.0157582	-0.0190898
1400150000us	50.266	47.983	62.305	62	38.772	47.76	56.18	55.917	37.504	42.306	24.785	50.336	35.567		-0.0593016	-0.0598257	-0.066833	-0.0793327	0.0157691	0.0414044	-0.00737703	0.000225458	-0.0314482	-0.0240467	-0.0108744	-0.0269451	-0.0259991
1401150000us	50.812	47.608	62.524	61.772	37.547	46.34	55.19	54.4	36.826	41.316	24.09	52.612	36.606		-0.0536949	-0.0635638	-0.0648813	-0.0814111	-0.0050244	0.00597017	-0.0170566	-0.0177756	-0.0437873	-0.0361525	-0.0233666	-0.00166081	-0.00831749
1402150000us	50.436	47.979	62.297	62.361	37.622	46.616	55.275	55.098	38.056	42.331	24.593	51.334	36.631		-0.057556	-0.0598655	-0.0669043	-0.076042	-0.00375133	0.0128574	-0.0162255	-0.00949296	-0.0214022	-0.023741	-0.0143255	-0.0158582	-0.00789204
1403150000us	50.161	48.397	62.41	62.092	37.736	47.027	55.321	54.447	37.475	41.696	24.194	51.252	35.954		-0.0603798	-0.0556987	-0.0658973	-0.0784941	-0.00181625	0.0231133	-0.0157758	-0.0172179	-0.031976	-0.0315058	-0.0214973	-0.0167691	-0.0194131
1404150000us	51.022	49.13	63.041	63.087	38.825	47.166	55.702	54.013	38.748	42.017	24.168	52.466	36.757		-0.0515385	-0.0483918	-0.0602738	-0.0694241	0.0166688	0.0265819	-0.0120506	-0.0223678	-0.00880841	-0.0275806	-0.0219646	-0.00328273	-0.00574779
1405150000us	50.423	47.899	62.372	62.06	37.537	46.982	55.999	54.285	37.402	41.658	24.233	51.164	36.111		-0.0576894	-0.060663	-0.0662359	-0.0787858	-0.00519414	0.0219904	-0.00914673	-0.0191402	-0.0333045	-0.0319705	-0.0207963	-0.0177467	-0.0167413
1406150000us	50.352	47.919	62.295	62.232	37.541	46.498	56.208	54.645	36.313	41.582	24.05	50.494	36.279		-0.0584185	-0.0604636	-0.0669221	-0.0772179	-0.00512625	0.00991285	-0.00710326	-0.0148683	-0.0531234	-0.0328998	-0.0240856	-0.0251898	-0.0138823
1407150000us	50.194	48.309	62.648	62.742	38.422	46.943	56.177	55.06	36.981	42.043	24.63	51.587	36.179		-0.060041	-0.0565759	-0.0637762	-0.072569	0.00982813	0.0210172	-0.00740636	-0.00994387	-0.0409664	-0.0272627	-0.0136605	-0.0130476	-0.0155841
1408150000us	50.124	48.336	61.91	62.322	37.483	46.466	55.718	54.982	37.227	41.572	24.476	52.584	36.535		-0.0607598	-0.0563068	-0.0703532	-0.0763975	-0.00611076	0.00911433	-0.0118942	-0.0108694	-0.0364894	-0.0330221	-0.0164285	-0.00197186	-0.00952575
1409150000us	50.692	47.366	62.94	61.943	38.038	46.848	55.246	55.226	37.794	41.976	24.749	52.144	36.754		-0.0549272	-0.0659762	-0.0611739	-0.0798523	0.00330999	0.0186466	-0.0165091	-0.00797408	-0.0261704	-0.028082	-0.0115215	-0.00685985	-0.00579884
1410150000us	50.206	47.853	62.416	61.958	37.88	46.496	55.544	54.562	36.774	41.465	24.174	50.608	36.139		-0.0599177	-0.0611216	-0.0658438	-0.0797156	0.00062805	0.00986294	-0.0135954	-0.0158532	-0.0447336	-0.0343305	-0.0218567	-0.0239234	-0.0162648
1411150000us	51.001	47.523	63.194	61.835	37.276	46.117	55.51	54.992	37.225	41.136	23.864	51.77	36.848		-0.0517541	-0.0644111	-0.0589103	-0.0808368	-0.00962444	0.000405497	-0.0139279	-0.0107508	-0.0365258	-0.0383536	-0.0274288	-0.0110146	-0.00419916
1412150000us	49.67	47.977	61.668	62.64	36.903	45.562	56.55	54.804	36.798	41.635	24.451	50.987	35.694		-0.0654218	-0.0598855	-0.0725099	-0.0734988	-0.0159559	-0.0134438	-0.0037594	-0.0129816	-0.0442968	-0.0322518	-0.0168779	-0.0197131	-0.0238378
1413150000us	50.733	48.207	63.102	62.532	36.202	44.609	56.06	55.706	36.763	41.972	24.262	51.285	36.703		-0.0545062	-0.0575927	-0.0597302	-0.0744833	-0.0278549	-0.0372247	-0.00855031	-0.00227831	-0.0449338	-0.0281309	-0.020275	-0.0164025	-0.00666675
1414150000us	50.623	47.688	62.651	61.826	37.385	45.51	56.736	55.986	38.147	42.601	25.177	52.368	36.628		-0.0556357	-0.0627663	-0.0637495	-0.0809188	-0.00777424	-0.0147414	-0.00194081	0.00104423	-0.0197461	-0.0204394	-0.00382853	-0.00437142	-0.00794309
1415150000us	50.308	47.848	62.444	62.095	36.875	46.104	55.385	54.896	37.302	41.546	24.379	52.462	36.293		-0.0588703	-0.0611714	-0.0655943	-0.0784668	-0.0164311	8.10995e-05	-0.01515	-0.0118899	-0.0351244	-0.0333401	-0.018172	-0.00332717	-0.0136441
1416150000us	50.542	48.569	63.101	62.719	37.231	46.17	55.801	54.429	37.876	41.674	24.629	51.868	36.349		-0.0564675	-0.0539841	-0.0597391	-0.0727787	-0.0103883	0.00172804	-0.0110826	-0.0174314	-0.0246781	-0.0317749	-0.0136784	-0.00992596	-0.0126911
1417150000us	50.454	47.776	62.847	61.687	38.235	46.225	56.843	55.31	37.758	42.217	24.593	50.678	35.9		-0.0573711	-0.0618891	-0.0620027	-0.0821859	0.00665394	0.00310049	-0.000894629	-0.00697732	-0.0268256	-0.025135	-0.0143255	-0.0231458	-0.0203321
1418150000us	50.547	47.858	62.711	62.27	36.908	46.093	56.473	55.541	38.533	42.073	24.704	50.931	35.853		-0.0564161	-0.0610717	-0.0632148	-0.0768715	-0.015871	-0.000193391	-0.00451226	-0.00423623	-0.0127212	-0.0268958	-0.0123304	-0.0203352	-0.0211319
1419150000us	49.745	48.178	61.865	62.488	38.403	46.949	55.635	54.898	38.354	41.757	24.56	52.045	36.886		-0.0646516	-0.0578818	-0.0707543	-0.0748843	0.00950562	0.021167	-0.0127057	-0.0118662	-0.0159789	-0.0307599	-0.0149187	-0.00795965	-0.00355248
1420150000us	50.204	48.067	62.665	62.169	38.765	47.699	55.644	55.312	38.144	41.941	24.073	52.306	37.27		-0.0599383	-0.0589883	-0.0636247	-0.0777922	0.0156503	0.0398822	-0.0126177	-0.00695359	-0.0198007	-0.0285099	-0.0236721	-0.00506018	0.00298238
1421150000us	49.833	47.542	62.096	62.234	38.68	47.311	56.421	54.973	38.09	41.684	24.19	51.418	37.229		-0.063748	-0.0642217	-0.0686956	-0.0771997	0.0142075	0.0302002	-0.00502068	-0.0109762	-0.0207835	-0.0316526	-0.0215692	-0.014925	0.00228465
1422150000us	50.505	47.819	63.138	62.361	37.215	45.625	56.383	55.524	38.34	41.862	24.435	51.489	37.315		-0.0568474	-0.0614605	-0.0594094	-0.076042	-0.0106599	-0.0118717	-0.00539222	-0.00443796	-0.0162337	-0.029476	-0.0171655	-0.0141363	0.00374819
1423150000us	49.951	48.623	62.841	62.98	37.114	46.514	56.123	56.031	38.234	42.291	24.622	51.546	36.725		-0.0625363	-0.0534458	-0.0620562	-0.0703995	-0.0123743	0.0103121	-0.00793434	0.0015782	-0.0181628	-0.0242301	-0.0138043	-0.0135031	-0.00629236
1424150000us	50.318	48.057	62.91	62.681	38.727	47.587	56.204	55.019	38.352	41.687	24.272	51.713	36.235		-0.0587677	-0.059088	-0.0614413	-0.073125	0.0150053	0.0370874	-0.00714237	-0.0104304	-0.0160153	-0.0316159	-0.0200953	-0.0116479	-0.0146311
1425150000us	50.406	47.605	62.864	62.239	37.993	46.727	55.818	55.588	37.916	41.693	24.409	52.432	37.264		-0.057864	-0.0635937	-0.0618512	-0.0771541	0.00254615	0.0156272	-0.0109164	-0.00367852	-0.0239501	-0.0315425	-0.0176328	-0.00366044	0.00288028
1426150000us	49.422	48.179	61.769	62.847	37.648	46.351	55.836	54.968	38.383	41.661	24.29	52.234	36.603		-0.0679684	-0.0578718	-0.0716098	-0.0716119	-0.00330999	0.00624466	-0.0107404	-0.0110356	-0.0154511	-0.0319338	-0.0197717	-0.00586004	-0.00836854
1427150000us	49.854	47.872	62.46	62.547	37.341	46.18	56.151	55.073	37.05	41.386	24.119	51.356	36.555		-0.0635323	-0.0609321	-0.0654517	-0.0743465	-0.00852111	0.00197758	-0.00766057	-0.00978961	-0.0397106	-0.0352966	-0.0228453	-0.0156138	-0.0091854
1428150000us	49.982	48.077	62.46	62.608	38.361	47.148	56.885	55.855	37.945	42.26	25.031	51.143	36.243		-0.0622179	-0.0588886	-0.0654517	-0.0737905	0.0087927	0.0261327	-0.00048398	-0.000510246	-0.0234224	-0.0246092	-0.00645277	-0.01798	-0.014495
1429150000us	50.608	48.092	63.278	62.365	37.598	46.442	56.534	55.787	37.925	42.003	24.188	52.167	36.916		-0.0557897	-0.0587391	-0.0581617	-0.0760056	-0.00415871	0.00851544	-0.00391584	-0.00131715	-0.0237863	-0.0277518	-0.0216051	-0.00660434	-0.00304194
1430150000us	50.639	47.828	62.95	62.55	38.086	46.534	55.961	55.322	37.265	41.562	23.926	52.508	36.454		-0.0554714	-0.0613708	-0.0610848	-0.0743192	0.00412476	0.0108112	-0.00951827	-0.00683493	-0.0357978	-0.0331444	-0.0263144	-0.00281615	-0.0109042
1431150000us	49.521	47.516	62.029	62.132	38.495	46.55	55.921	55.431	37.963	41.754	24.086	51.266	36.96		-0.0669518	-0.0644809	-0.0692927	-0.0781295	0.0110673	0.0112104	-0.00990936	-0.00554151	-0.0230948	-0.0307966	-0.0234385	-0.0166136	-0.00229316
1432150000us	50.239	47.52	62.617	61.964	37.948	46.486	56.126	55.683	38.213	41.768	24.4	52.404	37.166		-0.0595789	-0.064441	-0.0640525	-0.0796609	0.0017823	0.00961341	-0.007905	-0.00255123	-0.018545	-0.0306254	-0.0177946	-0.00397149	0.00121252
1433150000us	50.876	47.885	63.494	62.44	37.369	46.019	56.973	55.207	37.671	42.03	24.721	52.252	36.943		-0.0530377	-0.0608026	-0.0562367	-0.0753219	-0.00804583	-0.00203996	0.000376429	-0.00819954	-0.0284089	-0.0274216	-0.0120248	-0.00566007	-0.00258246
1434150000us	50.414	48.592	62.95	62.977	37.112	46.225	56.61	55.67	37.634	41.779	24.596	52.018	36.797		-0.0577819	-0.0537549	-0.0610848	-0.0704268	-0.0124082	0.00310049	-0.00317276	-0.00270549	-0.0290823	-0.0304909	-0.0142716	-0.0082596	-0.00506707
1435150000us	50.298	47.92	62.536	62.658	37.618	46.146	57.007	55.35	37.003	41.457	24.396	52.883	37.289		-0.058973	-0.0604537	-0.0647744	-0.0733347	-0.00381922	0.00112915	0.000708859	-0.00650268	-0.040566	-0.0344284	-0.0178665	0.00134975	0.00330572
1436150000us	50.711	47.744	63.176	62.325	38.62	46.961	56.133	56.603	39.599	42.062	24.78	51.712	37.019		-0.0547321	-0.0622081	-0.0590707	-0.0763702	0.0131891	0.0214664	-0.00783656	0.00836567	0.0066791	-0.0270303	-0.0109643	-0.011659	-0.0012891
1437150000us	50.749	47.774	63.323	62.404	37.615	46.475	56.627	55.374	37.071	41.201	24.277	51.603	36.759		-0.0543419	-0.0619091	-0.0577606	-0.0756501	-0.00387015	0.00933891	-0.00300654	-0.00621789	-0.0393284	-0.0375588	-0.0200054	-0.0128699	-0.00571375
1438150000us	50.297	47.435	62.662	61.979	37.981	46.718	56.392	55.62	38.63	41.935	24.366	51.152	37.24		-0.0589833	-0.0652884	-0.0636515	-0.0795242	0.00234246	0.0154027	-0.00530422	-0.0032988	-0.0109559	-0.0285833	-0.0184057	-0.0178801	0.00247185
1439150000us	50.163	48.082	63.047	62.401	38.398	46.509	57.045	55.118	37.885	41.518	24.189	52.429	37.428		-0.0603593	-0.0588388	-0.0602203	-0.0756774	0.00942075	0.0101873	0.0010804	-0.00925563	-0.0245143	-0.0336824	-0.0215871	-0.00369377	0.00567121
1440150000us	50.208	47.533	62.918	62.293	38.281	46.7	56.996	56.112	39.057	42.025	24.692	52.681	37.1		-0.0598972	-0.0643115	-0.06137	-0.0766619	0.00743475	0.0149535	0.000601308	0.00253937	-0.00318486	-0.0274828	-0.0125461	-0.00089428	8.93438e-05
1441150000us	50.27	47.844	62.99	63.006	37.352	46.231	56.318	56.605	38.542	42.231	24.878	51.037	36.389		-0.0592606	-0.0612113	-0.0607283	-0.0701625	-0.00833439	0.00325022	-0.00602775	0.0083894	-0.0125574	-0.0249638	-0.00920284	-0.0191576	-0.0120104
1442150000us	50.038	48.671	62.947	62.785	37.507	46.077	56.834	55.763	38.266	42.018	24.5	51.866	36.782		-0.0616429	-0.0529674	-0.0611115	-0.072177	-0.00570337	-0.00059265	-0.000982626	-0.00160194	-0.0175804	-0.0275684	-0.0159971	-0.00994818	-0.00532234
1443150000us	50.271	47.854	63.008	62.322	38.281	46.832	57.118	56.223	38.508	42.334	24.535	51.45	36.386		-0.0592503	-0.0611116	-0.0605679	-0.0763975	0.00743475	0.0182474	0.00179415	0.00385651	-0.0131762	-0.0237043	-0.015368	-0.0145696	-0.0120614
1444150000us	50.801	47.899	63.145	62.733	37.373	46.086	57.85	56.211	38.45	42.47	24.962	51.838	36.905		-0.0538079	-0.060663	-0.059347	-0.072651	-0.00797793	-0.000368067	0.00895118	0.00371412	-0.0142318	-0.0220412	-0.007693	-0.0102592	-0.00322914
1445150000us	49.63	47.92	62.179	62.424	38.022	45.891	56.167	55.979	38.312	41.655	24.351	51.719	35.932		-0.0658325	-0.0604537	-0.0679559	-0.0754677	0.0030384	-0.00523403	-0.00750413	0.000961162	-0.0167433	-0.0320072	-0.0186753	-0.0115812	-0.0197875
1446150000us	49.898	47.488	62.613	62.31	38.049	45.79	57.322	55.886	39.073	42.292	24.651	51.92	36.496		-0.0630805	-0.06476	-0.0640881	-0.0765069	0.00349671	-0.00775436	0.00378873	-0.000142394	-0.00289367	-0.0242179	-0.013283	-0.00934829	-0.0101895
1447150000us	50.074	48.173	62.807	62.661	36.939	45.268	57.635	56.603	39.961	42.998	25.064	51.702	36.353		-0.0612732	-0.0579316	-0.0623592	-0.0733074	-0.0153448	-0.0207802	0.00684905	0.00836567	0.0132672	-0.0155848	-0.00585962	-0.0117701	-0.012623
1448150000us	50.015	47.901	62.45	62.729	36.824	45.982	57.619	55.097	38.285	41.728	24.139	52.134	37.099		-0.0618791	-0.0606431	-0.0655408	-0.0726875	-0.0172968	-0.00296325	0.00669261	-0.00950482	-0.0172346	-0.0311145	-0.0224858	-0.00697094	7.2326e-05

## Sheet: Moderate_Light_Raw
FluorCam7 Kinetics Export File
A															Normalized on Fm
[us]	WT	pgr6-1	sps2	WT	pgr6-1	sps2	WT	pgr6-1	sps2	WT	pgr6-1	sps2	pgr6-1		WT	pgr6-1	sps2	WT	pgr6-1	sps2	WT	pgr6-1	sps2	WT	pgr6-1	sps2	pgr6-1
	0.766303	0.804522	0.680501	0.743167	0.692607	0.734664	0.682373	0.466829	0.741205	0.773132	0.79838	0.769781	0.776581
50000	61.149	49.356	79.29	77.279	87.982	83.561	94.669	141.71	73.595	65.263	59.888	70.217	40.087		-0.000790919	-0.00128055	-0.00958673	-0.00281768	0.00128246	-0.00530423	-0.00231898	0.00190926	-0.00303813	-0.00354687	-0.00197062	-0.000809189	-0.00557735
1050000	60.897	49.307	80.583	77.504	87.612	84.189	94.219	140.63	73.55	66.096	60.208	70.24	41.088		-0.00204445	-0.0015205	-0.00208672	-0.00181968	-0.000589375	-0.00262976	-0.00452054	-0.00680956	-0.00324976	0.000153246	-0.000631769	-0.000711491	0.00146735
2050000	61.175	49.681	80.572	77.405	87.217	84.872	95.01	140.969	73.967	66.07	60.586	69.978	40.812		-0.000661586	0.000310955	-0.00215053	-0.0022588	-0.00258769	0.000278946	-0.000650683	-0.00407282	-0.00128862	3.77563e-05	0.000949745	-0.00182439	-0.000475043
3050000	61.94	49.831	81.243	77.653	87.826	85.043	95.133	141.577	74.797	66.304	60.47	70.689	40.88		0.00314378	0.00104549	0.00174159	-0.00115878	0.000493254	0.00100719	-4.89236e-05	0.000835553	0.00261486	0.00107716	0.000464413	0.00119573	3.51883e-06
4050000	61.22	49.651	81.373	79.095	88.259	85.122	96.21	142.718	74.65	65.776	60.172	70.723	40.738		-0.000437741	0.000164047	0.00249565	0.00523726	0.00268381	0.00134363	0.00522014	0.0100468	0.00192352	-0.00126817	-0.000782389	0.00134015	-0.00099583
5200000	253.234	238.832	239.564	296.422	274.687	315.365	283.211	251.69	276.354	284.543	290.681	297.478	171.689		0.954704	0.926571	0.920078	0.9692	0.945826	0.981883	0.920096	0.889776	0.950534	0.970477	0.963644	0.96453	0.920594
5300000	271.446	268.822	267.121	310.31	296.104	323.873	315.876	278.997	297.39	297.836	308.06	314.179	194.255		1.0453	1.07343	1.07992	1.0308	1.05417	1.01812	1.0799	1.11022	1.04947	1.02952	1.03636	1.03547	1.07941
5550000	180.612	168.511	180.943	208.462	201.085	214.053	215.963	214.085	187.774	194.059	191.682	202.376	128.852		0.593458	0.582213	0.580049	0.57905	0.573472	0.550424	0.591094	0.586191	0.533944	0.568554	0.549442	0.560564	0.619121
5650000	165.327	151.551	167.827	192.527	185.951	196.994	203.91	208.963	173.769	177.808	172.944	184.29	118.086		0.517425	0.499161	0.50397	0.508369	0.496909	0.477775	0.532127	0.544841	0.468079	0.496369	0.471044	0.48374	0.543354
5750000	155.868	140.919	160.189	183.372	178.784	187.012	196.442	206.829	164.197	167.849	161.105	172.533	109.003		0.470373	0.447097	0.459666	0.467762	0.460651	0.435264	0.495591	0.527614	0.423062	0.452132	0.421511	0.433799	0.479431
5850000	149.629	133.591	154.668	177.847	173.677	180.523	191.293	204.276	157.055	160.944	152.635	165.057	104.143		0.439338	0.411213	0.427641	0.443256	0.434815	0.407629	0.4704	0.507003	0.389473	0.42146	0.386073	0.402044	0.445228
5950000	144.941	127.934	149.801	173.214	168.903	174.714	188.439	204.759	153.95	156.409	147.241	159.66	99.656		0.416018	0.383511	0.39941	0.422706	0.410663	0.382891	0.456437	0.510903	0.37487	0.401316	0.363506	0.379119	0.41365
6050000	140.696	123.155	148.216	170.777	167.656	172.238	186.996	205.295	151.123	153.419	143.633	155.783	96.564		0.394902	0.360108	0.390217	0.411896	0.404354	0.372346	0.449378	0.51523	0.361575	0.388035	0.34841	0.36265	0.391889
6150000	138.922	119.813	145.671	168.437	165.505	169.179	184.767	204.175	148.425	151.256	140.483	151.835	93.101		0.386078	0.343743	0.375454	0.401517	0.393472	0.359319	0.438473	0.506188	0.348886	0.378427	0.335231	0.34588	0.367518
6250000	136.592	117.129	144.304	165.884	162.06	167.533	183.613	205.976	146.767	149.273	137.739	150.011	91.12		0.374488	0.330599	0.367525	0.390193	0.376044	0.352309	0.432827	0.520727	0.341089	0.369619	0.32375	0.338133	0.353576
6350000	135.445	115.17	143.041	164.962	161.63	166.396	183.334	205.904	145.828	147.87	135.332	147.423	89.228		0.368782	0.321006	0.360199	0.386104	0.373869	0.347467	0.431462	0.520146	0.336672	0.363387	0.313679	0.327139	0.340261
6450000	133.667	113.042	141.388	165.023	161.074	164.386	183.043	205.588	144.529	146.779	134.098	146.151	87.384		0.359938	0.310585	0.350611	0.386374	0.371056	0.338907	0.430038	0.517595	0.330563	0.35854	0.308517	0.321736	0.327283
6550000	133.253	111.994	140.905	163.622	158.87	163.576	183.504	208.171	143.83	145.715	132.579	145.19	86.966		0.357878	0.305453	0.347809	0.38016	0.359906	0.335457	0.432293	0.538448	0.327276	0.353814	0.302161	0.317654	0.324342
6650000	132.404	110.82	140.326	163.201	159.381	162.209	182.178	206.335	142.804	145.59	132.104	143.534	85.235		0.353655	0.299704	0.344451	0.378293	0.362491	0.329635	0.425806	0.523626	0.322451	0.353259	0.300174	0.31062	0.312159
6750000	132.481	110.14	140.046	162.93	158.415	160.722	181.817	205.835	141.796	144.511	130.482	143.442	83.658		0.354038	0.296375	0.342827	0.377091	0.357604	0.323303	0.42404	0.519589	0.31771	0.348466	0.293388	0.310229	0.301061
6850000	131.586	108.571	138.084	163.51	159.531	160.572	182.024	207.562	141.527	144.9	130.336	142.421	83.722		0.349586	0.288691	0.331446	0.379663	0.36325	0.322664	0.425053	0.533531	0.316445	0.350194	0.292777	0.305892	0.301511
6950000	131.715	108.538	139.172	161.361	157.368	160.716	182.012	208.843	141.472	144.885	129.953	142.056	82.701		0.350228	0.28853	0.337757	0.370131	0.352307	0.323277	0.424994	0.543873	0.316186	0.350127	0.291174	0.304342	0.294326
7050000	130.887	107.645	137.558	161.111	157.481	160.943	182.169	208.115	140.467	143.636	128.893	141.345	81.336		0.346109	0.284157	0.328395	0.369022	0.352879	0.324244	0.425762	0.537995	0.31146	0.34458	0.286739	0.301322	0.284719
7150000	129.933	106.326	138.919	161.096	157.46	158.799	181.756	209.151	141.097	144.399	129.082	140.438	81.616		0.341364	0.277698	0.33629	0.368956	0.352773	0.315113	0.423742	0.546359	0.314423	0.347969	0.28753	0.297469	0.28669
7250000	129.923	106.389	137.498	159.973	156.912	159.359	182.107	208.213	140.834	143.83	128.275	140.253	80.12		0.341314	0.278006	0.328047	0.363975	0.35	0.317498	0.425459	0.538787	0.313186	0.345441	0.284154	0.296683	0.276162
7350000	129.079	105.396	136.452	159.959	156.972	158.836	182.893	211.559	139.976	143.484	127.433	139.917	80.061		0.337115	0.273144	0.32198	0.363913	0.350304	0.315271	0.429304	0.565799	0.309151	0.343904	0.280631	0.295256	0.275746
7450000	128.716	104.991	136.8	159.793	156.382	159.219	181.734	209.446	139.523	142.803	127.285	140.429	80.498		0.33531	0.27116	0.323998	0.363176	0.347319	0.316902	0.423634	0.548741	0.30702	0.340879	0.280012	0.297431	0.278822
7550000	129.435	105.117	135.932	159.2	155.758	157.841	181.773	209.5	139.735	143.416	127.192	138.843	80.418		0.338886	0.271777	0.318964	0.360546	0.344162	0.311033	0.423825	0.549177	0.308017	0.343602	0.279623	0.290694	0.278259
7650000	128.174	104.338	136.499	158.781	155.827	157.995	181.468	210.934	139.824	142.784	126.771	138.588	79.122		0.332614	0.267963	0.322252	0.358688	0.344511	0.311689	0.422333	0.560753	0.308436	0.340795	0.277861	0.289611	0.269138
7750000	128.159	104.088	135.782	158.156	155.877	158.109	181.809	209.901	139.046	142.041	126.045	138.165	79.272		0.332539	0.266738	0.318094	0.355915	0.344764	0.312175	0.424001	0.552414	0.304777	0.337495	0.274824	0.287814	0.270194
7850000	127.501	103.246	135.596	157.866	155.282	156.929	182.09	211.166	139.465	141.998	126.037	139.085	78.686		0.329266	0.262615	0.317015	0.354629	0.341754	0.307149	0.425376	0.562626	0.306747	0.337304	0.27479	0.291722	0.26607
7950000	127.499	103.343	133.662	157.422	154.806	156.663	179.079	206.98	138.242	141.885	126.033	138.066	78.47		0.329256	0.26309	0.305797	0.35266	0.339346	0.306017	0.410645	0.528833	0.300996	0.336802	0.274773	0.287394	0.26455
8050000	126.733	102.986	132.851	156.675	155.2	155.579	180.422	207.222	138.794	142.544	126.057	137.59	78.382		0.325446	0.261342	0.301092	0.349346	0.341339	0.3014	0.417215	0.530786	0.303592	0.339729	0.274874	0.285372	0.26393
8150000	126.099	102.164	133.74	156.197	154.211	155.866	180.909	209.821	138.574	141.022	125.225	138.074	78.77		0.322292	0.257317	0.306249	0.347226	0.336336	0.302622	0.419598	0.551768	0.302557	0.332968	0.271393	0.287428	0.266661
8250000	125.209	101.131	132.547	155.545	154.076	154.492	180.341	211.112	137.685	141.113	125.442	137.036	78.91		0.317865	0.252258	0.299329	0.344334	0.335653	0.296771	0.416819	0.56219	0.298376	0.333373	0.272301	0.283019	0.267646
8350000	124.946	100.941	133.326	153.497	153.763	154.418	179.107	210.846	137.227	140.904	125.376	136.499	77.961		0.316557	0.251328	0.303848	0.33525	0.334069	0.296456	0.410782	0.560043	0.296222	0.332444	0.272025	0.280737	0.260967
8450000	124.439	101.059	131.711	153.222	153.153	153.83	179.718	210.26	137.504	140.324	124.591	136.168	78.655		0.314035	0.251906	0.29448	0.33403	0.330983	0.293952	0.413771	0.555312	0.297525	0.329868	0.26874	0.279331	0.265851
8550000	124.348	100.465	131.343	151.846	152.001	152.048	178.3	209.883	136.799	139.559	124.377	136.018	78.332		0.313582	0.248997	0.292345	0.327927	0.325155	0.286363	0.406834	0.552269	0.294209	0.32647	0.267845	0.278694	0.263578
8650000	123.201	100.012	130.789	151.287	151.785	153.351	177.404	208.579	136.153	138.761	124.128	135.115	78.326		0.307876	0.246778	0.289132	0.325448	0.324063	0.291912	0.40245	0.541741	0.291171	0.322925	0.266803	0.274859	0.263536
8750000	122.603	99.771	131.074	151.389	152.36	151.698	176.827	207.809	136.536	138.383	123.572	135.13	77.905		0.304902	0.245598	0.290785	0.3259	0.326972	0.284872	0.399627	0.535525	0.292972	0.321246	0.264477	0.274922	0.260573
8850000	122.4	99.707	129.491	150.021	150.808	151.666	176.916	209.449	135.494	138.249	124.448	135.27	77.888		0.303892	0.245285	0.281603	0.319832	0.31912	0.284736	0.400063	0.548765	0.288072	0.320651	0.268142	0.275517	0.260454
8950000	121.166	98.671	129.776	150.462	151.888	150.941	175.182	207.052	135.881	136.724	122.874	134.254	77.57		0.297754	0.240212	0.283256	0.321788	0.324584	0.281648	0.391579	0.529414	0.289892	0.313877	0.261556	0.271201	0.258216
9050000	120.901	98.547	129.274	148.718	150.688	150.088	175.127	207.659	135.061	136.977	122.833	134.104	77.458		0.296435	0.239604	0.280344	0.314053	0.318513	0.278015	0.39131	0.534314	0.286035	0.315001	0.261385	0.270564	0.257427
9150000	120.545	98.058	128.897	147.496	150.385	148.161	174.158	207.038	134.946	136.158	122.113	133.524	77.751		0.294665	0.23721	0.278157	0.308633	0.31698	0.269809	0.38657	0.529301	0.285495	0.311363	0.258373	0.268101	0.259489
9250000	119.288	97.327	127.36	147.119	150.403	149.446	173.371	205.541	133.431	136.1	122.572	133.27	77.973		0.288412	0.23363	0.269242	0.30696	0.317071	0.275281	0.382719	0.517216	0.27837	0.311105	0.260293	0.267022	0.261052
9350000	118.549	96.777	128.325	145.587	148.816	148.646	174.056	206.129	134.215	135.142	121.425	132.591	77.82		0.284736	0.230937	0.274839	0.300165	0.309042	0.271874	0.38607	0.521963	0.282057	0.30685	0.255494	0.264137	0.259975
9450000	117.779	96.047	127.014	145.589	149.201	147.199	172.47	205.696	132.779	134.217	121.238	131.996	77.889		0.280906	0.227362	0.267235	0.300174	0.31099	0.265712	0.378311	0.518467	0.275303	0.302741	0.254712	0.26161	0.260461
9550000	117.778	96.487	126.491	144.037	147.778	146.829	171.861	205.915	132.204	133.701	120.581	131.678	77.096		0.280901	0.229517	0.264201	0.29329	0.303791	0.264136	0.375332	0.520235	0.272599	0.300449	0.251963	0.260259	0.25488
9650000	116.909	95.647	125.85	143.18	146.975	146.52	170.173	204.106	131.44	132.753	120.35	131.176	76.775		0.276578	0.225403	0.260483	0.289489	0.299729	0.26282	0.367073	0.505631	0.269006	0.296238	0.250996	0.258127	0.252621
9750000	115.843	94.74	125.144	142.471	147.144	145.514	170.35	204.474	131.245	132.435	120.018	130.758	77.923		0.271275	0.220962	0.256388	0.286344	0.300584	0.258536	0.367939	0.508602	0.268089	0.294826	0.249607	0.256351	0.2607
9850000	115.819	94.842	124.254	141.699	146.387	144.984	169.59	205.841	131.018	131.39	119.159	129.576	76.458		0.271156	0.221461	0.251226	0.28292	0.296754	0.256279	0.364221	0.519638	0.267021	0.290184	0.246013	0.251331	0.25039
9950000	115.165	94.362	123.484	140.276	146.443	143.976	169.472	204.598	130.479	131.061	119.377	129.7	76.712		0.267903	0.219111	0.246759	0.276608	0.297037	0.251986	0.363644	0.509603	0.264486	0.288722	0.246925	0.251857	0.252177
10050000	113.699	93.188	123.45	139.327	145.109	143.779	166.754	200.505	129.543	130.64	118.632	128.951	77.083		0.26061	0.213362	0.246562	0.272399	0.290289	0.251147	0.350347	0.47656	0.260084	0.286852	0.243808	0.248676	0.254788
10150000	113.29	92.805	123.886	138.518	144.117	143.425	167.694	204.602	129.513	128.849	117.588	128.66	76.817		0.258576	0.211486	0.249091	0.26881	0.28527	0.24964	0.354945	0.509635	0.259943	0.278897	0.23944	0.24744	0.252916
10250000	113.006	93.207	122.908	137.776	143.75	141.238	165.118	200.943	128.833	128.398	117.027	127.556	76.755		0.257163	0.213455	0.243418	0.265519	0.283414	0.240326	0.342343	0.480096	0.256745	0.276894	0.237093	0.24275	0.25248
10350000	111.637	91.9	122.499	137.415	144.535	141.737	164.736	201.061	127.418	128.089	117.42	127.028	77.53		0.250353	0.207055	0.241046	0.263918	0.287385	0.242451	0.340474	0.481049	0.250091	0.275521	0.238737	0.240507	0.257934
11450000	239.121	231.778	235.206	273.767	263.154	285.896	281.711	260.774	258.127	260.49	261.407	279.986	187.493		0.884501	0.892028	0.8948	0.868712	0.88748	0.856383	0.912757	0.963111	0.864813	0.863635	0.841165	0.890229	1.03182
12450000	242.05	232.178	236.909	278.189	268.33	287.85	288.326	272.631	260.087	262.281	261.224	279.933	182.761		0.899071	0.893986	0.904678	0.888326	0.913665	0.864705	0.94512	1.05883	0.874031	0.871591	0.840399	0.890003	0.998515
13450000	234.896	225.913	229.521	274.941	266.816	284.377	277.221	268.946	251.495	254.557	254.645	274.72	169.888		0.863484	0.863307	0.861824	0.87392	0.906006	0.849914	0.89079	1.02908	0.833623	0.837281	0.812873	0.86786	0.907919
14450000	224.685	218.523	220.748	268.251	260.168	276.246	258.409	259.837	238.527	244.088	244.663	265.323	155.224		0.812692	0.827119	0.810937	0.844246	0.872374	0.815287	0.798755	0.955546	0.772634	0.790779	0.771109	0.827944	0.804719
15450000	210.604	208.317	212.947	258.572	252.587	264.556	237.159	248.24	220.543	230.339	231.399	252.851	142.414		0.742648	0.777141	0.765687	0.801314	0.834021	0.765502	0.694793	0.861924	0.688056	0.729707	0.715614	0.774967	0.714566
16450000	195.42	195.609	201.968	243.414	240.989	249.955	217.699	238.441	198.006	212.772	212.753	237.278	132.229		0.667118	0.71491	0.702004	0.734081	0.775347	0.703321	0.599588	0.782817	0.582065	0.651676	0.637601	0.708817	0.642888
17450000	179.822	180.866	194.752	223.852	227.207	229.798	201.745	226.71	180.151	194.88	191.68	218.732	125.299		0.589528	0.642715	0.660147	0.647313	0.705624	0.617478	0.521535	0.688113	0.498093	0.572201	0.549434	0.630039	0.594117
18450000	167.376	166.215	186.078	204.27	212.826	209.459	189.082	217.209	165.554	178.918	172.162	200.858	122.255		0.527617	0.57097	0.609834	0.560456	0.63287	0.53086	0.459583	0.611411	0.429443	0.501299	0.467772	0.554116	0.572694
19450000	155.468	152.216	179.658	186.177	199.501	193.599	179.569	209.44	155.768	165.897	156.504	184.732	120.938		0.468383	0.502418	0.572595	0.480204	0.565459	0.463316	0.413042	0.548692	0.38342	0.443461	0.402261	0.485617	0.563425
20450000	146.098	141.078	173.165	170.889	189.067	181.899	173.485	203.728	149.309	154.709	144.685	172.724	121.309		0.421774	0.447876	0.534933	0.412393	0.512673	0.413489	0.383277	0.502579	0.353044	0.393765	0.352811	0.434611	0.566036
21450000	139.316	132.558	168.562	159.349	179.262	170.404	168.57	194.633	145.475	147.255	137.385	163.838	123.532		0.388038	0.406154	0.508233	0.361207	0.463069	0.364536	0.359231	0.429156	0.335012	0.360655	0.322269	0.396866	0.581681
22450000	132.063	124.867	164.81	151.586	173.24	163.082	164.465	189.918	144.38	141.231	131.667	158.027	126.272		0.351959	0.368492	0.48647	0.326774	0.432604	0.333353	0.339148	0.391091	0.329863	0.333897	0.298345	0.372182	0.600964
23450000	127.608	120.295	162.561	143.479	166.112	156.49	161.633	183.798	145.041	137.138	128.869	153.612	127.765		0.329798	0.346103	0.473424	0.290815	0.396543	0.30528	0.325293	0.341685	0.332971	0.315716	0.286639	0.353429	0.611471
24450000	123.879	117.081	161.722	138.609	161.182	152.795	158.434	176.11	147.181	134.637	127.992	152.642	131.525		0.311249	0.330364	0.468558	0.269214	0.371602	0.289544	0.309642	0.27962	0.343036	0.304607	0.28297	0.349308	0.637933
25450000	120.35	115.094	160.66	135.057	159.32	148.607	155.312	172.449	148.91	133.553	129.58	154.444	133.772		0.293695	0.320634	0.462398	0.253459	0.362182	0.271708	0.294368	0.250065	0.351167	0.299792	0.289614	0.356963	0.653747
26450000	117.93	114.502	158.587	130.944	157.124	147.353	152.695	168.282	149.925	133.18	131.815	156.367	135.234		0.281657	0.317735	0.450373	0.235216	0.351073	0.266368	0.281565	0.216424	0.355941	0.298135	0.298965	0.365131	0.664036
27450000	115.943	115.749	156.127	128.617	156.521	145.375	149.457	165.578	150.761	131.88	133.759	159.087	136.425		0.271773	0.323841	0.436104	0.224894	0.348022	0.257944	0.265723	0.194595	0.359872	0.29236	0.307098	0.376685	0.672418
28450000	113.568	117.128	152.998	125.629	154.171	143.21	146.174	160.811	148.477	130.093	134.954	161.086	138.252		0.259959	0.330594	0.417954	0.211641	0.336133	0.248724	0.249662	0.156111	0.349131	0.284423	0.312098	0.385176	0.685275
29450000	111.211	118.111	150.846	123.719	153.263	139.988	142.909	159.953	145.605	126.669	134.427	161.744	138.53		0.248234	0.335408	0.405472	0.203169	0.33154	0.235002	0.233688	0.149185	0.335624	0.269214	0.309893	0.387971	0.687232
30450000	108.801	118.548	147.274	121.145	151.441	137.98	139.583	155.825	143.056	123.372	133.565	159.823	138.698		0.236246	0.337548	0.384753	0.191752	0.322322	0.226451	0.217416	0.115859	0.323636	0.254569	0.306287	0.379811	0.688414
31450000	105.826	118.167	144.861	118.041	148.822	136.555	134.265	150.128	138.888	119.943	131.023	157.229	139.101		0.221447	0.335682	0.370756	0.177984	0.309073	0.220382	0.191399	0.0698676	0.304034	0.239337	0.295651	0.368793	0.69125
32450000	102.705	116.812	141.741	115.266	145.92	132.53	132.482	150.452	134.912	117.133	128.857	154.161	139.256		0.205922	0.329047	0.352659	0.165675	0.294392	0.203241	0.182676	0.0724832	0.285335	0.226855	0.286589	0.355761	0.692341
33450000	100.379	115.344	138.411	113.069	143.829	131.075	129.656	147.128	132.073	113.897	124.521	151.244	138.467		0.194352	0.321858	0.333343	0.15593	0.283813	0.197044	0.16885	0.0456487	0.271983	0.212481	0.268447	0.34337	0.686789
34450000	98.057	112.89	135.965	111.354	140.868	127.453	126.099	144.716	127.338	110.084	120.687	146.062	138.652		0.182802	0.309841	0.319155	0.148323	0.268833	0.181619	0.151448	0.0261766	0.249714	0.195544	0.252406	0.321358	0.688091
35450000	95.181	109.574	133.88	109.805	138.772	125.035	123.867	143.412	124.095	107.305	117.058	141.903	137.331		0.168496	0.293603	0.307061	0.141453	0.25823	0.171322	0.140528	0.0156495	0.234463	0.1832	0.237223	0.303692	0.678794
36450000	93.088	107.344	130.421	108.452	136.452	123.928	121.665	140.731	120.774	104.479	113.149	137.055	136.54		0.158084	0.282683	0.286997	0.135451	0.246493	0.166607	0.129755	-0.00599419	0.218844	0.170647	0.220868	0.283099	0.673227
37450000	91.167	104.569	127.266	107.141	133.612	121.688	119.576	138.399	116.46	102.612	110.873	132.771	134.817		0.148529	0.269094	0.268697	0.129636	0.232125	0.157068	0.119535	-0.0248204	0.198555	0.162354	0.211345	0.264902	0.661101
38450000	89.708	102.312	125.893	105.24	130.814	119.287	117.198	136.645	115.214	100.678	108.485	128.687	133.711		0.141271	0.258041	0.260733	0.121204	0.21797	0.146843	0.107901	-0.0389804	0.192695	0.153764	0.201354	0.247554	0.653317
39450000	87.893	99.792	122.695	103.465	129.182	117.739	116.883	137.319	112.978	98.965	106.455	125.36	131.643		0.132243	0.245701	0.242183	0.113331	0.209714	0.14025	0.10636	-0.0335392	0.182179	0.146155	0.192861	0.233422	0.638763
40450000	86.566	97.468	122.668	103.405	127.202	116.334	114.907	135.121	109.989	97.309	104.086	122.258	131.016		0.125642	0.234321	0.242026	0.113065	0.199697	0.134267	0.0966925	-0.0512836	0.168122	0.138799	0.182949	0.220246	0.634351
41450000	85.34	95.948	120.099	100.725	124.072	114.852	115.061	135.893	108.093	96.36	103.023	119.232	129.681		0.119543	0.226877	0.227125	0.101178	0.183862	0.127955	0.0974459	-0.0450513	0.159205	0.134583	0.178502	0.207392	0.624956
42450000	84.669	94.389	117.425	100.605	123.438	113.432	113.821	134.036	106.908	94.621	101.202	117.055	127.436		0.116205	0.219243	0.211614	0.100646	0.180655	0.121908	0.0913794	-0.0600428	0.153632	0.126859	0.170883	0.198145	0.609156
43450000	83.138	92.37	113.767	100.054	121.698	112.824	113.188	132.518	105.281	94.513	100.291	114.891	125.629		0.10859	0.209356	0.190396	0.0982017	0.171852	0.119319	0.0882826	-0.0722976	0.145981	0.126379	0.167071	0.188953	0.596439
44450000	82.129	90.814	112.886	99.089	119.926	111.408	114.189	133.751	103.633	93.721	99.075	113.367	124.09		0.103571	0.201736	0.185286	0.0939214	0.162888	0.113288	0.0931798	-0.0623436	0.13823	0.122861	0.161984	0.182479	0.585608
45450000	81.465	89.224	110.78	99.393	120.298	110.206	113.246	131.74	102.213	92.444	98.27	110.983	121.468		0.100268	0.19395	0.17307	0.0952698	0.16477	0.108169	0.0885663	-0.0785783	0.131552	0.117189	0.158616	0.172353	0.567155
46450000	80.688	87.801	109.164	98.121	116.796	110.162	113.437	131.412	102.846	92.277	97.438	109.375	120.074		0.0964026	0.186982	0.163697	0.0896278	0.147053	0.107982	0.0895008	-0.0812263	0.134529	0.116447	0.155135	0.165523	0.557345
47450000	79.596	86.458	108.414	98.075	116.586	108.625	113.599	132.177	101.765	91.703	96.797	108.995	117.731		0.0909706	0.180405	0.159346	0.0894238	0.14599	0.101436	0.0902933	-0.0750505	0.129445	0.113897	0.152453	0.163908	0.540855
48450000	78.991	85.132	106.336	97.063	115.089	109.071	114.326	131.242	101.237	91.749	96.86	107.546	115.732		0.0879611	0.173912	0.147293	0.084935	0.138417	0.103336	0.0938501	-0.0825987	0.126962	0.114102	0.152717	0.157754	0.526787
49450000	78.41	84.186	105.953	96.955	114.809	107.593	114.892	132.026	100.62	91.39	95.903	106.99	113.865		0.085071	0.16928	0.145071	0.084456	0.137001	0.0970413	0.0966191	-0.0762695	0.12406	0.112507	0.148713	0.155392	0.513648
50450000	77.778	82.681	103.913	96.342	113.291	107.467	115.553	131.865	99.745	91.116	95.132	106.627	111.978		0.0819273	0.16191	0.133238	0.081737	0.129321	0.0965047	0.099853	-0.0775692	0.119945	0.11129	0.145487	0.15385	0.500368
51450000	78.338	82.838	102.386	96.809	113.113	105.995	116.18	130.767	100.04	91.352	95.197	105.306	110.515		0.0847129	0.162679	0.124381	0.0838084	0.128421	0.0902358	0.10292	-0.0864334	0.121332	0.112338	0.145759	0.148239	0.490072
52450000	78.134	81.877	102.035	96.918	112.019	107.064	116.981	131.384	99.757	90.805	94.293	104.683	108.489		0.0836981	0.157973	0.122345	0.0842919	0.122886	0.0947884	0.106839	-0.0814523	0.120001	0.109909	0.141976	0.145592	0.475813
53450000	77.53	80.719	102.226	96.515	110.522	106.384	116.79	130.916	99.99	91.53	94.891	104.771	107.554		0.0806936	0.152302	0.123453	0.0825043	0.115313	0.0918925	0.105905	-0.0852305	0.121097	0.113129	0.144478	0.145966	0.469233
54450000	77.553	80.174	99.703	97.444	110.831	106.042	118.036	130.051	99.99	91.427	94.102	104.562	105.615		0.080808	0.149633	0.108818	0.086625	0.116876	0.090436	0.112001	-0.0922136	0.121097	0.112671	0.141177	0.145078	0.455587
55450000	77.477	79.681	100.513	97.187	110.085	105.345	119.384	131.793	100.035	91.665	93.863	104.442	103.983		0.08043	0.147219	0.113517	0.085485	0.113102	0.0874677	0.118596	-0.0781505	0.121309	0.113729	0.140177	0.144569	0.444102
56450000	77.155	79.016	100.153	97.503	110.012	105.233	120.097	132.569	100.055	91.708	93.857	103.373	102.836		0.0788282	0.143962	0.111429	0.0868867	0.112733	0.0869907	0.122084	-0.0718858	0.121403	0.11392	0.140152	0.140028	0.436029
57450000	77.356	78.361	98.807	98.346	109.55	107.16	119.203	131.301	100.08	92.257	93.986	103.4	101.261		0.0798281	0.140755	0.103621	0.0906258	0.110395	0.0951972	0.11771	-0.0821224	0.12152	0.116358	0.140692	0.140143	0.424945
58450000	77.469	78.202	99.267	98.219	109.591	106.105	120.058	132.397	100.066	92.46	93.483	102.986	99.357		0.0803902	0.139976	0.106289	0.0900625	0.110603	0.0907043	0.121893	-0.0732744	0.121455	0.11726	0.138587	0.138384	0.411545
59450000	77.202	77.125	97.499	98.471	109.262	106.433	120.954	131.833	100.53	92.124	93.229	103.462	98.904		0.079062	0.134702	0.0960341	0.0911803	0.108938	0.0921011	0.126277	-0.0778276	0.123637	0.115767	0.137525	0.140406	0.408357
60450000	77.32	76.866	97.185	99.308	109.394	106.028	121.524	132.93	100.438	92.73	93.235	102.884	96.857		0.079649	0.133434	0.0942127	0.0948928	0.109606	0.0903764	0.129065	-0.0689715	0.123204	0.118459	0.13755	0.137951	0.393951
61450000	78.226	77.28	97.143	99.348	109.261	106.838	122.077	134.69	100.901	92.844	93.185	103.127	95.797		0.0841558	0.135461	0.0939691	0.0950702	0.108933	0.0938259	0.131771	-0.0547631	0.125382	0.118966	0.137341	0.138983	0.386491
62450000	78.196	76.928	98.627	100.045	109.032	107.063	122.935	135.337	101.235	93.485	93.201	102.958	93.344		0.0840065	0.133738	0.102577	0.0981618	0.107775	0.0947841	0.135968	-0.0495398	0.126952	0.121813	0.137408	0.138265	0.369228
63450000	78.119	76.625	97.207	100.735	109.282	107.231	123.21	134.749	100.812	93.316	92.911	103.676	93.185		0.0836235	0.132254	0.0943403	0.101222	0.109039	0.0954996	0.137314	-0.0542868	0.124963	0.121062	0.136194	0.141315	0.368109
64450000	77.207	75.502	96.811	101.005	109.053	106.627	123.564	136.231	101.575	93.241	92.827	103.797	92.293		0.0790869	0.126755	0.0920433	0.10242	0.107881	0.0929273	0.139046	-0.0423226	0.128551	0.120729	0.135843	0.141829	0.361831
65450000	77.926	75.624	97.213	101.075	109.134	106.715	124.387	136.557	102.045	94.037	92.895	102.889	90.977		0.0826635	0.127352	0.0943751	0.10273	0.108291	0.0933021	0.143072	-0.0396908	0.130762	0.124265	0.136127	0.137972	0.35257
66450000	79.086	76.181	97.232	101.596	108.891	107.218	124.337	137.453	101.788	93.939	93.077	103.167	90.185		0.0884337	0.13008	0.0944853	0.105041	0.107061	0.0954442	0.142827	-0.0324574	0.129553	0.12383	0.136889	0.139153	0.346996
67450000	78.913	75.827	95.352	102.511	110.449	106.647	124.155	138.77	101.715	94.22	92.466	103.374	89.131		0.0875731	0.128346	0.0835805	0.1091	0.114943	0.0930125	0.141937	-0.0218253	0.12921	0.125078	0.134332	0.140032	0.339578
68450000	78.701	75.319	95.989	102.262	108.98	107.703	124.71	137.76	101.667	94.035	92.241	103.377	87.589		0.0865186	0.125858	0.0872754	0.107995	0.107512	0.0975097	0.144652	-0.029979	0.128984	0.124256	0.133391	0.140045	0.328726
69450000	79.022	75.214	96.438	102.097	109.824	107.918	125.602	140.184	101.899	94.308	92.24	103.66	86.606		0.0881153	0.125344	0.0898798	0.107264	0.111781	0.0984253	0.149016	-0.0104101	0.130075	0.125469	0.133387	0.141247	0.321808
70450000	78.792	75.291	96.618	103.094	110.218	108.326	124.54	139.267	102.911	94.344	92.219	103.281	85.759		0.0869712	0.125721	0.0909239	0.111686	0.113775	0.100163	0.143821	-0.017813	0.134835	0.125629	0.133299	0.139637	0.315847
71450000	78.814	74.914	96.345	103.491	110.778	107.561	125.227	140.339	102.754	95.115	92.501	103.197	85.522		0.0870807	0.123875	0.0893403	0.113447	0.116608	0.096905	0.147182	-0.0091588	0.134096	0.129053	0.134479	0.13928	0.314179
72450000	79.351	75.235	95.898	103.706	111.103	108.764	125.939	140.116	102.114	95.183	92.889	103.674	84.472		0.0897519	0.125447	0.0867475	0.1144	0.118252	0.102028	0.150665	-0.0109591	0.131086	0.129355	0.136102	0.141306	0.30679
73450000	79.64	74.83	95.801	104.859	110.928	108.438	126.188	143.023	102.201	95.034	92.507	103.206	83.43		0.0911895	0.123464	0.0861849	0.119514	0.117367	0.10064	0.151883	0.0125091	0.131495	0.128693	0.134504	0.139318	0.299456
74450000	79.611	75.105	96.173	104.975	110.913	109.142	126.624	141.96	102.405	95.533	92.642	103.617	83.509		0.0910452	0.124811	0.0883426	0.120029	0.117291	0.103638	0.154016	0.0039275	0.132455	0.13091	0.135069	0.141064	0.300012
75450000	79.462	74.464	96.121	104.916	110.795	109.246	126.794	142.967	102.856	95.327	92.377	103.112	81.933		0.090304	0.121672	0.088041	0.119767	0.116694	0.104081	0.154848	0.012057	0.134576	0.129995	0.13396	0.138919	0.288921
76450000	79.939	74.375	96.77	105.398	112.44	110.384	126.578	144.256	102.322	94.801	91.714	103.746	81.162		0.0926768	0.121236	0.0918055	0.121905	0.125016	0.108927	0.153791	0.0224631	0.132064	0.127658	0.131186	0.141612	0.283495
77450000	79.707	74.719	96.144	105.342	111.949	109.833	127.136	145.673	103.098	95.42	91.809	103.312	80.141		0.0915227	0.12292	0.0881744	0.121657	0.122532	0.106581	0.156521	0.0339025	0.135714	0.130408	0.131584	0.139769	0.276309
78450000	79.421	73.899	97.415	105.592	111.495	110.967	127.714	146.791	102.959	95.218	91.771	102.769	80.357		0.0901001	0.118905	0.0955468	0.122766	0.120235	0.11141	0.159349	0.0429281	0.13506	0.129511	0.131425	0.137462	0.27783
79450000	79.681	74.247	96.882	104.789	111.319	110.311	127.264	145.946	102.709	94.989	91.388	103.166	78.699		0.0913934	0.120609	0.0924552	0.119204	0.119345	0.108616	0.157147	0.0361064	0.133885	0.128494	0.129822	0.139149	0.266161
80450000	80.084	74.823	96.948	106.657	113.547	111.102	127.179	147.472	103.94	95.041	90.966	103.029	78.509		0.0933981	0.12343	0.092838	0.12749	0.130616	0.111985	0.156732	0.0484258	0.139674	0.128725	0.128057	0.138567	0.264824
81450000	79.548	74.19	97.482	107.018	113.689	112.149	127.406	148.279	103.155	94.362	90.44	103.938	77.847		0.0907318	0.12033	0.0959355	0.129091	0.131335	0.116444	0.157842	0.0549407	0.135982	0.125708	0.125856	0.142428	0.260165
82450000	80.881	75.341	97.271	106.478	113.229	111.373	127.096	147.597	103.402	94.918	91.046	102.829	77.385		0.0973626	0.125966	0.0947116	0.126696	0.129007	0.113139	0.156325	0.0494349	0.137144	0.128178	0.128391	0.137717	0.256914
83450000	80.519	74.392	97.989	106.773	113.339	111.715	128.127	150.177	102.827	94.939	90.66	102.482	76.659		0.0955619	0.121319	0.0988763	0.128004	0.129564	0.114596	0.161369	0.0702632	0.134439	0.128271	0.126776	0.136243	0.251804
84450000	80.371	74.258	97.042	106.178	112.291	111.027	128.078	149.407	102.98	93.808	89.962	103.279	76.306		0.0948257	0.120663	0.0933833	0.125365	0.124262	0.111666	0.16113	0.064047	0.135159	0.123248	0.123856	0.139629	0.24932
85450000	79.986	73.778	99.014	105.661	112.45	111.283	128.155	150.726	102.569	94.869	90.805	102.952	76.157		0.0929106	0.118312	0.104822	0.123072	0.125066	0.112756	0.161506	0.0746952	0.133226	0.127961	0.127383	0.13824	0.248271
86450000	80.468	74.423	98.271	107.342	114.94	111.956	128.794	151.327	102.942	94.605	89.987	102.57	75.1		0.0953082	0.121471	0.100512	0.130528	0.137663	0.115622	0.164633	0.0795471	0.13498	0.126788	0.123961	0.136617	0.240833
87450000	80.141	73.67	98.185	106.2	113.491	111.208	128.836	152.466	103.693	94.685	89.841	102.977	74.994		0.0936816	0.117783	0.100013	0.125463	0.130333	0.112437	0.164838	0.0887422	0.138512	0.127143	0.12335	0.138346	0.240087
88450000	80.726	74.357	99.506	106.299	113.345	112.198	128.835	152.661	103.567	94.181	89.845	102.895	74.35		0.0965916	0.121148	0.107676	0.125902	0.129594	0.116653	0.164833	0.0903165	0.13792	0.124904	0.123366	0.137997	0.235554
89450000	80.848	74.032	98.741	106.932	114.056	112.356	128.315	152.971	104.016	94.345	89.398	102.068	73.929		0.0971985	0.119556	0.103238	0.128709	0.133191	0.117326	0.162289	0.0928191	0.140031	0.125633	0.121496	0.134485	0.232591
90450000	80.536	73.809	100.275	106.677	114.181	112.719	128.994	154.894	103.11	94.019	89.417	102.59	73.475		0.0956465	0.118464	0.112136	0.127578	0.133824	0.118871	0.165611	0.108343	0.13577	0.124185	0.121576	0.136702	0.229396
91450000	80.951	73.754	98.909	107.469	115.307	112.165	129.568	156.526	103.163	93.999	89.282	102.551	73.285		0.0977108	0.118195	0.104213	0.131091	0.13952	0.116512	0.168419	0.121519	0.13602	0.124096	0.121011	0.136536	0.228059
92450000	80.777	74.196	99.333	107.476	115.223	112.431	129.723	156.918	102.915	94.097	88.844	102.9	72.624		0.0968453	0.120359	0.106672	0.131122	0.139095	0.117645	0.169178	0.124683	0.134853	0.124531	0.119178	0.138019	0.223407
93450000	80.509	73.753	99.766	107.176	115.286	113.386	128.871	157.047	103.323	93.558	88.431	102.234	72.638		0.0955122	0.11819	0.109184	0.129792	0.139414	0.121712	0.165009	0.125725	0.136772	0.122137	0.11745	0.13519	0.223506
94450000	80.819	73.641	100.959	106.879	115.501	112.848	129.27	157.843	103.312	93.767	88.282	101.523	72.636		0.0970542	0.117641	0.116104	0.128474	0.140501	0.119421	0.166961	0.132151	0.13672	0.123066	0.116827	0.13217	0.223492
95450000	81.074	74.15	101.637	106.37	115.19	113.606	128.629	158.362	102.74	93.875	88.442	101.473	72.148		0.0983227	0.120134	0.120036	0.126217	0.138928	0.122649	0.163825	0.136341	0.13403	0.123545	0.117496	0.131957	0.220057
96450000	80.488	73.374	100.469	107.294	116.363	112.094	128.951	158.103	103.904	93.325	87.865	101.457	71.294		0.0954077	0.116334	0.113261	0.130315	0.144862	0.11621	0.165401	0.13425	0.139505	0.121102	0.115082	0.131889	0.214047
97450000	80.567	73.704	101.89	107.432	116.229	113.646	130.045	160.189	103.99	93.987	87.753	101.042	71.373		0.0958007	0.11795	0.121504	0.130927	0.144184	0.122819	0.170753	0.15109	0.139909	0.124043	0.114614	0.130126	0.214603
98450000	80.702	73.638	100.26	107.362	116.232	113.557	128.641	159.851	103.954	93.361	88.128	101.678	70.971		0.0964722	0.117627	0.112049	0.130617	0.1442	0.12244	0.163884	0.148361	0.13974	0.121262	0.116183	0.132828	0.211774
99450000	80.553	73.308	101.677	107.848	116.682	113.586	129.767	162.344	102.937	93.629	88.515	101.574	69.841		0.095731	0.116011	0.120268	0.132772	0.146476	0.122564	0.169393	0.168487	0.134957	0.122453	0.117802	0.132386	0.203821
100450000	80.898	73.789	101.606	107.144	116.27	113.279	130.073	161.972	103.051	93.299	87.505	100.974	69.873		0.0974472	0.118366	0.119857	0.12965	0.144392	0.121256	0.17089	0.165484	0.135493	0.120987	0.113576	0.129838	0.204047
101450000	80.434	72.883	101.739	107.331	116.872	114.502	129.655	162.388	104.083	93.275	87.635	101.104	69.688		0.0951391	0.11393	0.120628	0.130479	0.147437	0.126465	0.168845	0.168842	0.140346	0.12088	0.11412	0.13039	0.202745
102450000	80.676	72.922	101.715	107.035	116.811	114.019	130.039	161.901	102.646	92.696	87.227	101.17	70.12		0.0963429	0.114121	0.120489	0.129166	0.147129	0.124408	0.170724	0.164911	0.133588	0.118308	0.112413	0.13067	0.205785
103450000	80.702	72.908	103.901	108.429	118.122	114.24	129.361	162.236	103.167	92.497	86.643	100.641	69.752		0.0964722	0.114052	0.133169	0.135349	0.153761	0.125349	0.167407	0.167615	0.136038	0.117424	0.10997	0.128423	0.203195
104450000	81.637	73.385	102.276	106.413	116.379	114.37	130.22	164.199	102.971	92.79	86.717	101.13	68.918		0.101123	0.116388	0.123743	0.126407	0.144943	0.125903	0.171609	0.183463	0.135117	0.118726	0.110279	0.1305	0.197326
105450000	80.634	73.05	103.538	106.853	115.991	114.096	129.4	164.157	103.656	92.537	86.528	101.131	68.614		0.0961339	0.114747	0.131063	0.128359	0.14298	0.124736	0.167597	0.183123	0.138338	0.117602	0.109488	0.130505	0.195186
106450000	80.819	72.888	103.635	107.143	117.051	113.608	129.859	164.276	104.187	92.365	86.53	100.903	68.909		0.0970542	0.113954	0.131626	0.129645	0.148343	0.122657	0.169843	0.184084	0.140836	0.116838	0.109497	0.129536	0.197262
107450000	80.382	72.616	102.402	106.482	117.198	114.602	129.251	164.199	103.504	92.546	86.607	100.563	68.826		0.0948804	0.112622	0.124474	0.126713	0.149087	0.126891	0.166868	0.183463	0.137623	0.117642	0.109819	0.128092	0.196678
108450000	80.81	72.68	102.96	107.182	117.462	113.2	131.006	166.606	103.875	92.432	86.228	100.877	68.016		0.0970094	0.112935	0.12771	0.129818	0.150422	0.12092	0.175455	0.202894	0.139368	0.117136	0.108233	0.129426	0.190978
109450000	81.04	72.943	103.878	107.59	117.609	114.053	129.958	165.908	103.12	92.831	86.663	100.231	67.805		0.0981535	0.114223	0.133035	0.131628	0.151166	0.124553	0.170327	0.197259	0.135817	0.118908	0.110053	0.126682	0.189493
110450000	80.808	72.651	103.878	106.73	117.642	115.331	129.974	166.397	102.484	92.164	85.96	100.323	68.133		0.0969995	0.112793	0.133035	0.127813	0.151333	0.129995	0.170406	0.201207	0.132826	0.115945	0.107112	0.127072	0.191801
111450000	81.07	72.967	102.602	106.182	116.751	113.981	129.572	165.689	102.999	92.176	85.869	100.567	67.868		0.0983028	0.114341	0.125634	0.125383	0.146825	0.124246	0.168439	0.195491	0.135248	0.115998	0.106731	0.128109	0.189936
112450000	81.129	72.82	103.513	107.355	118.266	115.012	130.527	168.474	103.661	91.89	85.56	100.576	67.534		0.0985962	0.113621	0.130918	0.130586	0.15449	0.128637	0.173111	0.217974	0.138362	0.114728	0.105438	0.128147	0.187586
113450000	80.796	72.392	104.479	105.933	116.504	114.75	130.514	168.445	103.502	92.021	85.7	99.977	67.629		0.0969398	0.111525	0.136521	0.124278	0.145576	0.127521	0.173048	0.21774	0.137614	0.11531	0.106024	0.125603	0.188254
114450000	81.506	72.956	103.936	106.55	117.194	113.537	131.157	169.991	103.227	91.9	85.059	100.52	66.827		0.100472	0.114287	0.133372	0.127015	0.149066	0.122355	0.176193	0.230221	0.136321	0.114772	0.103342	0.127909	0.18261
115450000	81.145	72.568	103.923	107.387	118.562	114.259	130.578	170.056	103.466	92.361	85.704	100.252	67.321		0.0986758	0.112387	0.133296	0.130728	0.155987	0.12543	0.173361	0.230746	0.137445	0.11682	0.106041	0.126771	0.186087
116450000	80.958	72.264	104.438	106.935	119.049	116.002	129.898	169.823	104.25	91.799	85.363	100.049	66.893		0.0977456	0.110898	0.136284	0.128723	0.158451	0.132853	0.170034	0.228865	0.141132	0.114324	0.104614	0.125908	0.183074
117450000	81.144	72.082	104.722	105.897	118.031	115.238	130.837	171.526	103.783	91.61	85.187	99.499	67.133		0.0986709	0.110007	0.137931	0.124119	0.153301	0.129599	0.174628	0.242613	0.138936	0.113484	0.103878	0.123572	0.184763
118450000	81.566	72.688	105.18	106.101	118.48	115.629	130.582	171.059	103.061	91.561	85.439	99.379	67.014		0.10077	0.112975	0.140588	0.125023	0.155572	0.131264	0.17338	0.238843	0.13554	0.113267	0.104932	0.123063	0.183926
119450000	80.846	72.15	104.899	107.045	119.068	115.263	130.049	171.481	103.281	91.5	84.915	99.753	66.859		0.0971885	0.11034	0.138958	0.129211	0.158547	0.129706	0.170773	0.24225	0.136575	0.112996	0.10274	0.124651	0.182835
120450000	80.846	71.807	104.405	106.814	118.397	114.903	131.49	172.834	103.504	91.016	84.519	99.112	66.571		0.0971885	0.10866	0.136092	0.128186	0.155152	0.128172	0.177822	0.253173	0.137623	0.110846	0.101083	0.121928	0.180808
121450000	80.965	71.582	106.01	106.359	118.536	115.131	131.34	173.351	102.996	90.955	84.896	99.626	66.628		0.0977805	0.107559	0.145402	0.126168	0.155856	0.129143	0.177089	0.257346	0.135234	0.110575	0.10266	0.124112	0.181209
122450000	80.885	71.876	105.601	106.876	119.051	114.547	131.144	173.12	102.453	91.378	84.647	100.161	66.687		0.0973825	0.108998	0.143029	0.128461	0.158461	0.126656	0.17613	0.255482	0.132681	0.112454	0.101619	0.126384	0.181625
123450000	81.195	71.751	105.398	106.126	117.68	114.26	130.592	172.889	102.831	90.622	84.201	99.621	65.752		0.0989245	0.108386	0.141852	0.125134	0.151525	0.125434	0.173429	0.253617	0.134458	0.109096	0.0997525	0.12409	0.175044
124450000	80.466	71.112	105.38	106.467	118.261	114.962	130.328	173.986	102.879	90.577	84.126	99.195	66.449		0.0952983	0.105257	0.141748	0.126647	0.154464	0.128424	0.172138	0.262473	0.134684	0.108896	0.0994387	0.122281	0.17995
125450000	81.408	71.981	104.733	106.61	119.208	115.421	130.763	172.768	102.442	90.794	84.368	98.971	66.076		0.0999841	0.109513	0.137995	0.127281	0.159255	0.130378	0.174266	0.25264	0.132629	0.10986	0.100451	0.121329	0.177325
126450000	80.885	71.838	105.587	107.082	119.167	114.22	130.916	173.541	103.177	90.57	84.265	99.369	66.021		0.0973825	0.108812	0.142948	0.129375	0.159048	0.125264	0.175014	0.25888	0.136086	0.108865	0.10002	0.12302	0.176938
127450000	81.055	71.481	105.88	105.938	118.1	114.661	131.547	175.31	102.599	90.811	84.234	99.612	65.138		0.0982281	0.107064	0.144648	0.1243	0.15365	0.127142	0.178101	0.273161	0.133367	0.109935	0.0998906	0.124052	0.170723
128450000	79.916	70.801	105.263	106.441	118.738	115.449	130.003	173.964	103.275	90.615	84.255	98.583	65.913		0.0925624	0.103734	0.141069	0.126532	0.156877	0.130498	0.170548	0.262295	0.136546	0.109065	0.0999785	0.119681	0.176177
129450000	80.723	71.19	105.636	106.517	118.307	114.564	130.274	175.703	102.13	90.89	84.162	98.904	66.243		0.0965767	0.105639	0.143233	0.126869	0.154697	0.126729	0.171873	0.276334	0.131161	0.110286	0.0995894	0.121045	0.1785
130450000	80.379	70.603	106.281	107.238	120.291	115.534	130.746	175.575	102.526	91.05	83.798	98.738	65.561		0.0948655	0.102765	0.146974	0.130067	0.164734	0.13086	0.174183	0.275301	0.133024	0.110997	0.0980664	0.12034	0.1737
131450000	81.237	71.506	105.568	107.079	120.08	115.407	131.641	175.806	102.636	90.461	83.872	98.951	65.721		0.0991335	0.107186	0.142838	0.129361	0.163667	0.130319	0.178561	0.277166	0.133541	0.108381	0.098376	0.121244	0.174826
132450000	81.228	71.621	107.736	106.883	119.572	115.43	131.822	176.258	103.057	90.429	83.825	99.109	65.168		0.0990887	0.10775	0.155414	0.128492	0.161097	0.130417	0.179447	0.280815	0.135521	0.108238	0.0981794	0.121916	0.170934
133450000	80.796	71.363	106.189	106.409	118.99	116.151	130.823	177.375	103.182	90.365	83.599	98.752	65.316		0.0969398	0.106486	0.14644	0.12639	0.158152	0.133487	0.174559	0.289832	0.136109	0.107954	0.0972338	0.120399	0.171976
134450000	80.649	70.804	108.652	105.825	118.787	115.24	131.998	177.869	102.818	90.21	83.814	98.577	64.913		0.0962086	0.103749	0.160727	0.123799	0.157125	0.129608	0.180308	0.29382	0.134397	0.107266	0.0981334	0.119656	0.16914
135450000	81.277	71.188	106.804	105.782	119.094	115.588	130.152	177.077	102.38	89.612	82.855	99.05	64.581		0.0993324	0.105629	0.150007	0.123608	0.158678	0.13109	0.171276	0.287426	0.132337	0.104609	0.094121	0.121665	0.166803
136450000	80.672	70.604	106.286	106.488	119.923	114.258	131.262	178.196	103.326	90.37	83.627	98.228	65.736		0.096323	0.102769	0.147003	0.12674	0.162872	0.125426	0.176707	0.29646	0.136786	0.107976	0.097351	0.118173	0.174932
137450000	80.875	70.618	106.107	105.921	119.467	115.945	130.737	177.325	102.934	89.557	82.846	98.276	65.312		0.0973328	0.102838	0.145965	0.124225	0.160565	0.13261	0.174139	0.289428	0.134943	0.104365	0.0940833	0.118377	0.171948
138450000	80.409	70.675	107.978	106.163	119.456	115.698	131.165	179.672	102.429	89.989	83.447	98.38	65.565		0.0950147	0.103117	0.156817	0.125298	0.16051	0.131558	0.176232	0.308376	0.132568	0.106284	0.0965979	0.118819	0.173728
139450000	81.094	71.045	107.831	105.974	119.448	114.824	130.935	179.601	102.82	89.96	83.261	98.949	65.056		0.0984221	0.104929	0.155965	0.12446	0.160469	0.127836	0.175107	0.307803	0.134407	0.106155	0.0958197	0.121236	0.170146
140450000	80.895	70.7	107.026	106.427	119.371	114.862	131.488	178.855	103.789	89.911	83.2	98.625	65.285		0.0974322	0.10324	0.151295	0.126469	0.16008	0.127998	0.177813	0.30178	0.138964	0.105938	0.0955644	0.11986	0.171758
141450000	80.51	70.4	107.686	106.031	119.222	114.895	131.306	180.688	103.83	90.148	83.463	98.593	64.314		0.0955171	0.10177	0.155123	0.124713	0.159326	0.128138	0.176922	0.316578	0.139157	0.10699	0.0966648	0.119724	0.164924
142450000	80.135	69.677	106.025	106.115	119.321	115.198	130.805	178.371	102.234	89.934	83.379	97.94	64.542		0.0936518	0.09823	0.145489	0.125086	0.159827	0.129429	0.174471	0.297873	0.131651	0.10604	0.0963134	0.11695	0.166529
143450000	80.819	70.399	107.633	105.947	119.339	114.776	131.689	180.624	102.863	90.382	83.66	98.913	64.275		0.0970542	0.101766	0.154816	0.12434	0.159918	0.127632	0.178796	0.316061	0.134609	0.10803	0.097489	0.121083	0.16465
144450000	80.305	69.889	106.658	107.038	121.035	115.489	131.851	181.574	104.222	90.156	83.216	98.396	64.452		0.0944974	0.0992682	0.149161	0.12918	0.168498	0.130668	0.179589	0.323731	0.141	0.107026	0.0956314	0.118887	0.165895
145450000	80.457	69.945	108.798	106.618	119.872	115.174	131.367	181.024	103.162	89.211	82.591	98.606	65.004		0.0952535	0.0995424	0.161574	0.127317	0.162614	0.129327	0.177221	0.31929	0.136015	0.102828	0.0930164	0.119779	0.16978
146450000	80.519	70.606	108.835	106.978	121.005	114.812	131.994	181.482	102.719	89.459	82.762	98.461	65.034		0.0955619	0.102779	0.161788	0.128913	0.168346	0.127785	0.180288	0.322988	0.133932	0.10393	0.0937319	0.119163	0.169991
147450000	80.319	69.758	108.47	106.009	119.067	115.671	131.982	181.564	102.971	89.222	82.612	97.549	64.42		0.094567	0.0986267	0.159671	0.124615	0.158542	0.131443	0.18023	0.32365	0.135117	0.102877	0.0931043	0.115289	0.16567
148450000	80.654	70.076	108.51	105.812	118.815	115.753	131.225	182.199	102.9	89.708	82.913	97.763	63.795		0.0962334	0.100184	0.159903	0.123742	0.157267	0.131792	0.176526	0.328776	0.134783	0.105036	0.0943637	0.116198	0.161272
149450000	80.861	70.092	107.756	106.289	119.89	115.761	131.838	182.679	102.617	89.33	82.556	98.251	63.613		0.0972631	0.100262	0.15553	0.125857	0.162705	0.131826	0.179525	0.332651	0.133452	0.103357	0.09287	0.118271	0.159991
150450000	80.406	70.073	108.398	106.268	119.406	115.6	131.769	181.722	103.439	89.412	82.363	97.857	64.769		0.0949998	0.100169	0.159253	0.125764	0.160257	0.131141	0.179187	0.324925	0.137318	0.103721	0.0920625	0.116597	0.168126
151450000	80.824	70.523	106.594	105.182	119.446	115.169	131.121	182.112	102.839	89.496	82.758	97.945	64.928		0.0970791	0.102373	0.148789	0.120947	0.160459	0.129305	0.176017	0.328074	0.134496	0.104094	0.0937152	0.116971	0.169245
152450000	80.37	69.661	108.473	105.75	120.231	115.209	130.762	182.251	103.247	89.504	82.571	97.669	64.287		0.0948207	0.0981517	0.159688	0.123467	0.164431	0.129476	0.174261	0.329196	0.136415	0.10413	0.0929328	0.115799	0.164734
153450000	80.773	69.679	107.424	105.963	120.282	115.775	131.872	182.17	103.285	89.409	82.996	98.108	64.405		0.0968254	0.0982398	0.153604	0.124411	0.164689	0.131886	0.179691	0.328542	0.136593	0.103708	0.0947109	0.117664	0.165565
154450000	81.27	70.12	108.625	106.181	120.806	114.796	132.008	182.742	102.489	89.875	82.865	98.332	64.423		0.0992976	0.100399	0.16057	0.125378	0.16734	0.127717	0.180357	0.33316	0.13285	0.105778	0.0941628	0.118615	0.165691
155450000	81.398	70.252	108.006	106.501	121.691	114.951	131.462	182.554	102.703	89.562	82.716	98.036	64.289		0.0999343	0.101046	0.15698	0.126798	0.171817	0.128377	0.177685	0.331642	0.133856	0.104387	0.0935394	0.117358	0.164748
156450000	80.774	69.885	107.664	105.081	119.861	115.678	131.533	183.989	103.118	89.518	82.494	98.37	63.891		0.0968304	0.0992486	0.154996	0.120499	0.162559	0.131473	0.178033	0.343227	0.135808	0.104192	0.0926106	0.118777	0.161947
157450000	80.709	69.828	108.906	105.631	119.715	115.44	131.833	183.778	102.494	89.435	82.47	97.944	64.455		0.096507	0.0989694	0.1622	0.122939	0.16182	0.130459	0.179501	0.341523	0.132873	0.103823	0.0925102	0.116967	0.165917
158450000	80.852	69.965	108.105	105.911	120.01	115.491	131.77	183.886	103.174	89.008	82.264	97.462	64.022		0.0972184	0.0996403	0.157554	0.124181	0.163313	0.130677	0.179192	0.342395	0.136071	0.101926	0.0916483	0.11492	0.162869
159450000	80.725	69.794	108.794	105.533	120.176	115.815	131.732	183.439	101.998	89.219	82.32	98.213	64.233		0.0965866	0.0988029	0.16155	0.122504	0.164152	0.132056	0.179006	0.338787	0.130541	0.102864	0.0918826	0.11811	0.164354
160450000	80.96	70.046	108.202	106.314	120.312	116.296	131.975	185.227	102.91	89.214	82.658	97.952	64.467		0.0977556	0.100037	0.158117	0.125968	0.16484	0.134105	0.180195	0.353221	0.13483	0.102841	0.0932968	0.117001	0.166001
161450000	80.595	69.442	108.492	105.572	120.268	114.922	131.347	183.594	102.643	89.434	82.545	98.079	64.367		0.0959399	0.0970792	0.159799	0.122677	0.164618	0.128253	0.177123	0.340038	0.133574	0.103819	0.092824	0.11754	0.165297
162450000	80.936	69.779	107.796	105.864	121.051	115.355	131.181	183.469	103.223	88.876	81.927	97.653	63.802		0.0976362	0.0987295	0.155762	0.123972	0.168579	0.130097	0.176311	0.339029	0.136302	0.10134	0.0902383	0.115731	0.161321
163450000	81.051	69.88	109.949	105.569	120.11	115.707	131.624	185.237	102.385	89.455	82.533	98.015	63.43		0.0982082	0.0992241	0.16825	0.122664	0.163818	0.131596	0.178478	0.353302	0.132361	0.103912	0.0927738	0.117269	0.158703
164450000	80.946	69.769	109.575	105.447	120.757	115.753	131.829	185.306	103.705	88.712	81.867	96.994	63.063		0.0976859	0.0986805	0.166081	0.122123	0.167092	0.131792	0.179481	0.353859	0.138569	0.100612	0.0899873	0.112932	0.15612
165450000	80.542	69.589	108.992	105.262	119.15	114.659	131.844	184.681	103.145	89.569	82.61	97.653	63.494		0.0956763	0.0977991	0.162699	0.121302	0.158962	0.127133	0.179554	0.348813	0.135935	0.104418	0.0930959	0.115731	0.159153
166450000	80.387	69.187	109.948	105.867	121.283	114.99	132.073	184.349	102.909	89.451	82.417	98.084	64.599		0.0949053	0.0958305	0.168244	0.123986	0.169753	0.128543	0.180675	0.346133	0.134825	0.103894	0.0922884	0.117562	0.16693
167450000	80.705	69.398	108.872	105.994	120.774	114.888	131.896	186.219	103.384	89.058	81.871	98.28	64.049		0.0964871	0.0968638	0.162003	0.124549	0.167178	0.128109	0.179809	0.36123	0.137059	0.102149	0.090004	0.118394	0.163059
168450000	80.214	68.769	107.45	105.861	120.473	114.971	131.395	186.217	103.469	89.321	82.461	98.492	63.89		0.0940447	0.0937836	0.153755	0.123959	0.165655	0.128462	0.177358	0.361213	0.137459	0.103317	0.0924725	0.119295	0.16194
169450000	80.495	69.191	108.16	105.494	120.349	115.595	131.593	187.04	104.385	89.478	82.487	97.753	63.646		0.0954425	0.0958501	0.157873	0.122331	0.165028	0.13112	0.178326	0.367857	0.141767	0.104014	0.0925813	0.116156	0.160223
170450000	80.892	69.205	108.207	105.636	121.02	115.031	132.007	186.626	103.147	88.897	81.948	97.744	63.395		0.0974173	0.0959187	0.158146	0.122961	0.168422	0.128718	0.180352	0.364515	0.135944	0.101433	0.0903262	0.116118	0.158457
171450000	80.909	69.181	108.912	105.527	120.549	115.988	131.538	185.642	102.711	88.298	81.255	97.356	63.395		0.0975019	0.0958011	0.162235	0.122477	0.166039	0.132793	0.178057	0.356571	0.133894	0.0987727	0.0874268	0.114469	0.158457
172450000	80.685	69.139	108.49	105.886	120.977	115.233	132.416	187.272	103.008	88.756	81.874	97.71	63.759		0.0963876	0.0955955	0.159787	0.12407	0.168205	0.129578	0.182353	0.36973	0.135291	0.100807	0.0900166	0.115973	0.161018
173450000	81.223	69.584	109.21	105.996	120.508	114.999	131.976	186.796	103.249	89.26	82.278	97.659	63.149		0.0990638	0.0977746	0.163963	0.124558	0.165832	0.128581	0.1802	0.365888	0.136424	0.103046	0.0917069	0.115756	0.156725
174450000	80.858	69.136	109.638	105.704	120.563	116.35	131.738	186.904	103.025	88.797	81.828	97.117	63.843		0.0972482	0.0955808	0.166446	0.123263	0.16611	0.134335	0.179036	0.36676	0.135371	0.100989	0.0898241	0.113454	0.16161
175450000	80.79	69.463	108.655	106.089	121.497	115.784	131.683	187.205	103.385	89.159	82.146	98.446	63.767		0.0969099	0.0971821	0.160744	0.12497	0.170835	0.131924	0.178767	0.369189	0.137064	0.102597	0.0911546	0.119099	0.161075
176450000	80.662	68.889	109.925	106.213	121.267	115.492	131.736	187.588	103.552	89.252	82.119	97.085	63.648		0.0962732	0.0943712	0.168111	0.12552	0.169672	0.130681	0.179026	0.372281	0.137849	0.10301	0.0910416	0.113318	0.160237
177450000	80.026	68.475	110.471	105.655	120.465	116.114	132.399	187.528	102.498	88.862	82.043	97.792	62.931		0.0931096	0.0923439	0.171278	0.123045	0.165614	0.13333	0.18227	0.371797	0.132892	0.101278	0.0907237	0.116321	0.155191
178450000	80.681	68.975	108.587	105.834	120.753	115.456	131.58	188.274	103.33	88.505	81.758	97.411	63.938		0.0963677	0.0947924	0.16035	0.123839	0.167071	0.130528	0.178263	0.377819	0.136805	0.0996922	0.0895313	0.114703	0.162278
179450000	80.275	68.515	109.244	105.026	120.383	115.513	132.933	190.027	103.316	88.418	81.45	97.789	63.844		0.0943482	0.0925398	0.164161	0.120255	0.1652	0.13077	0.184882	0.391971	0.136739	0.0993057	0.0882426	0.116309	0.161617
180450000	80.656	68.849	110.694	105.029	119.934	114.815	131.922	188.231	102.873	89.102	81.982	97.839	63.713		0.0962434	0.0941753	0.172571	0.120269	0.162928	0.127798	0.179936	0.377472	0.134656	0.102344	0.0904685	0.116521	0.160695
181450000	80.488	68.426	109.31	105.507	120.689	115.674	132.655	188.319	102.94	88.901	81.755	97.025	63.471		0.0954077	0.0921039	0.164543	0.122389	0.166748	0.131456	0.183522	0.378183	0.134971	0.101451	0.0895187	0.113063	0.158992
182450000	80.529	69.069	108.743	105.688	121.234	114.544	131.981	188.106	102.827	88.38	81.618	97.242	63.205		0.0956116	0.0952527	0.161255	0.123192	0.169505	0.126644	0.180225	0.376463	0.134439	0.0991369	0.0889455	0.113985	0.157119
183450000	80.644	69.012	109.211	105.264	120.304	115.311	131.579	187.548	102.778	89.402	82.468	97.352	63.656		0.0961837	0.0949735	0.163969	0.121311	0.1648	0.12991	0.178258	0.371959	0.134209	0.103677	0.0925018	0.114452	0.160293
184450000	80.659	68.765	107.985	106.102	121.39	116.31	132.229	188.736	103.835	88.586	81.549	97.371	63.897		0.0962583	0.093764	0.156858	0.125028	0.170294	0.134164	0.181438	0.381549	0.13918	0.100052	0.0886568	0.114533	0.16199
185450000	80.48	68.83	108.415	105.256	120.02	115.666	131.801	188.625	103.727	88.539	81.546	97.342	63.647		0.0953679	0.0940823	0.159352	0.121275	0.163363	0.131422	0.179344	0.380653	0.138672	0.0998432	0.0886443	0.11441	0.16023
186450000	80.854	69.147	110.095	105.702	121.474	115.718	131.276	187.19	103.296	88.525	81.715	97.469	63.556		0.0972283	0.0956346	0.169097	0.123254	0.170719	0.131643	0.176775	0.369068	0.136645	0.099781	0.0893513	0.114949	0.15959
187450000	80.508	68.797	109.255	105.283	120.969	115.062	131.475	188.503	102.595	89.083	82.089	97.183	63.571		0.0955072	0.0939207	0.164224	0.121395	0.168164	0.12885	0.177749	0.379668	0.133348	0.10226	0.0909161	0.113735	0.159695
188450000	80.712	68.756	110.186	105.488	120.904	114.99	131.335	188.634	103.563	88.848	81.994	97.302	63.704		0.0965219	0.0937199	0.169625	0.122304	0.167835	0.128543	0.177064	0.380726	0.137901	0.101216	0.0905187	0.11424	0.160631
189450000	80.626	68.563	110.327	105.749	121.023	114.045	131.939	189.838	102.627	88.881	81.85	97.739	63.178		0.0960942	0.0927748	0.170443	0.123462	0.168437	0.124518	0.180019	0.390446	0.133499	0.101362	0.0899162	0.116096	0.156929
190450000	80.443	68.165	109.865	105.122	120.901	115.117	132.211	188.829	103.426	88.428	81.43	97.714	62.589		0.0951839	0.0908258	0.167763	0.120681	0.16782	0.129084	0.18135	0.3823	0.137257	0.0993501	0.0881589	0.11599	0.152784
191450000	80.131	68.401	110.174	106.362	121.831	114.818	131.877	188.077	103.849	88.598	81.828	97.401	64.01		0.0936319	0.0919815	0.169555	0.126181	0.172525	0.12781	0.179716	0.376229	0.139246	0.100105	0.0898241	0.114661	0.162785
192450000	80.687	68.544	108.602	105.487	121.34	115.114	131.549	189.332	103.586	88.78	81.402	97.472	63.228		0.0963976	0.0926818	0.160437	0.1223	0.170041	0.129071	0.178111	0.386361	0.138009	0.100914	0.0880418	0.114962	0.157281
193450000	80.353	68.567	109.24	105.316	121.238	115.409	131.869	189.724	103.295	88.303	80.957	96.802	63.153		0.0947362	0.0927944	0.164137	0.121542	0.169525	0.130327	0.179677	0.389525	0.13664	0.0987949	0.08618	0.112116	0.156754
194450000	80.543	68.509	110.339	105.831	121.551	115.097	132.623	189.412	103.114	89.048	82.324	97.527	62.979		0.0956813	0.0925104	0.170512	0.123826	0.171108	0.128999	0.183366	0.387007	0.135789	0.102104	0.0918993	0.115196	0.155529
195450000	80.911	68.92	109.204	105.453	121.081	115.229	132.211	189.556	102.987	88.935	82.014	97.792	63.038		0.0975118	0.094523	0.163929	0.122149	0.168731	0.129561	0.18135	0.388169	0.135192	0.101602	0.0906023	0.116321	0.155944
196450000	80.798	68.501	109.31	106.279	121.687	114.839	131.5	188.68	103.444	88.936	82.035	97.389	63.323		0.0969497	0.0924712	0.164543	0.125813	0.171797	0.1279	0.177871	0.381097	0.137341	0.101607	0.0906902	0.11461	0.15795
197450000	80.648	68.734	109.965	106.145	121.792	115.944	132.686	191.903	102.584	88.772	81.762	97.813	63.689		0.0962036	0.0936122	0.168343	0.125219	0.172328	0.132606	0.183674	0.407116	0.133297	0.100878	0.089548	0.116411	0.160526
198450000	80.485	68.698	110.129	105.918	121.6	115.586	131.964	188.99	103.737	88.526	81.424	97.744	63.142		0.0953928	0.0934359	0.169294	0.124212	0.171356	0.131081	0.180141	0.3836	0.138719	0.0997855	0.0881338	0.116118	0.156676
199450000	80.548	68.297	110.091	105.771	121.693	115.166	131.89	189.242	103.721	88.238	81.738	97.56	62.88		0.0957062	0.0914722	0.169074	0.12356	0.171827	0.129293	0.179779	0.385634	0.138644	0.0985062	0.0894476	0.115336	0.154832
200450000	81.004	68.63	109.167	106.399	122.194	115.035	132.194	191.42	103.193	88.751	81.692	98.021	62.822		0.0979745	0.0931029	0.163714	0.126345	0.174361	0.128735	0.181267	0.403217	0.136161	0.100785	0.0892551	0.117294	0.154424
201450000	80.518	68.363	109.671	105.57	121.038	115.927	131.331	190.116	103.385	88.724	81.901	97.306	62.923		0.0955569	0.0917954	0.166637	0.122668	0.168513	0.132533	0.177045	0.39269	0.137064	0.100665	0.0901296	0.114257	0.155135
202450000	80.241	68.263	108.484	105.052	120.656	113.65	132.038	190.37	102.86	89.019	82.284	97.315	62.5		0.094179	0.0913057	0.159752	0.120371	0.166581	0.122836	0.180503	0.39474	0.134595	0.101975	0.091732	0.114295	0.152158
203450000	80.851	68.722	110.307	106.211	122.006	115.395	132.645	191.399	102.572	88.858	81.559	96.989	62.753		0.0972134	0.0935534	0.170327	0.125511	0.17341	0.130268	0.183473	0.403048	0.13324	0.10126	0.0886987	0.11291	0.153938
204450000	80.765	68.529	110.2	105.429	120.568	115.393	132.221	191.792	103.253	89.442	82.038	96.945	63.022		0.0967856	0.0926083	0.169706	0.122043	0.166135	0.130259	0.181399	0.40622	0.136443	0.103854	0.0907027	0.112724	0.155832
205450000	80.573	68.664	110.303	104.512	120.752	114.915	132.439	191.778	102.982	88.955	81.673	97.447	62.96		0.0958305	0.0932694	0.170303	0.117975	0.167066	0.128224	0.182465	0.406107	0.135168	0.101691	0.0891756	0.114856	0.155395
206450000	80.45	67.959	108.915	106.008	121.133	115.395	132.071	191.282	103.046	89.239	81.983	97.603	62.692		0.0952187	0.0898171	0.162252	0.124611	0.168994	0.130268	0.180665	0.402103	0.135469	0.102953	0.0904726	0.115519	0.153509
207450000	80.347	68.363	110.54	106.674	121.998	115.372	133.073	192.746	102.635	88.34	81.431	97.826	63.58		0.0947063	0.0917954	0.171678	0.127565	0.17337	0.13017	0.185567	0.413922	0.133537	0.0989593	0.0881631	0.116466	0.159759
208450000	80.522	68.297	109.771	105.617	121.15	115.139	133.299	192.282	103.518	89.318	82.451	97.36	63.367		0.0955768	0.0914722	0.167217	0.122877	0.16908	0.129178	0.186673	0.410176	0.137689	0.103303	0.0924307	0.114486	0.15826
209450000	80.462	68.408	109.275	105.651	121.585	115.551	132.885	191.878	103.484	88.822	81.665	97.315	62.972		0.0952784	0.0920158	0.16434	0.123027	0.17128	0.130932	0.184647	0.406915	0.137529	0.1011	0.0891422	0.114295	0.15548
210450000	80.483	68.409	109.769	105.999	122.26	115.85	133.213	194.212	103.187	88.386	81.431	97.489	62.883		0.0953828	0.0920207	0.167206	0.124571	0.174695	0.132205	0.186252	0.425757	0.136133	0.0991636	0.0881631	0.115034	0.154853
211450000	80.541	68.223	110.013	105.404	121.14	115.84	132.625	193.198	103.591	88.993	82.127	97.315	63.259		0.0956713	0.0911099	0.168621	0.121932	0.169029	0.132163	0.183375	0.417571	0.138033	0.10186	0.0910751	0.114295	0.1575
212450000	80.441	68.056	109.262	105.887	122.043	114.786	131.342	191.347	103.889	88.004	81.279	97.741	63.65		0.0951739	0.0902921	0.164265	0.124074	0.173598	0.127674	0.177098	0.402628	0.139434	0.0974668	0.0875272	0.116105	0.160251
213450000	80.312	67.857	110.582	105.881	122.114	114.838	132.877	192.981	102.7	87.958	80.937	97.789	62.606		0.0945322	0.0893176	0.171922	0.124048	0.173957	0.127896	0.184608	0.415819	0.133842	0.0972624	0.0860963	0.116309	0.152904
214450000	80.318	68.022	110.047	105.57	121.846	114.839	132.41	191.069	103.265	88.539	81.564	96.628	63.629		0.0945621	0.0901256	0.168818	0.122668	0.172601	0.1279	0.182323	0.400383	0.136499	0.0998432	0.0887196	0.111377	0.160103
215450000	80.514	68.01	110.699	106.154	122.374	113.93	131.591	191.982	103.085	88.404	81.799	97.666	63.166		0.095537	0.0900668	0.1726	0.125259	0.175272	0.124029	0.178317	0.407754	0.135653	0.0992435	0.0897028	0.115786	0.156845
216450000	81.35	68.567	108.96	105.44	121.251	115.466	132.924	191.583	102.91	88.655	81.834	97.288	63.515		0.0996956	0.0927944	0.162513	0.122092	0.169591	0.13057	0.184838	0.404533	0.13483	0.100358	0.0898492	0.114181	0.159301
217450000	81.201	68.711	110.598	105.668	121.892	115.06	132.676	193.125	103.7	88.083	81.309	97.41	62.738		0.0989544	0.0934996	0.172014	0.123103	0.172834	0.128841	0.183625	0.416982	0.138545	0.0978177	0.0876527	0.114699	0.153833
[truncated: 1,230 more rows]

## Sheet: Graph_High_Light
time (s)	WT	pgr6-1	sps2		time (s)	WT	pgr6-1	sps2
0.05	46.1215	58.8605	48.1743		0.05	0.0140906	0.0118238	0.00877168
[truncated: 1,492 more rows]

## Sheet: Graph_Moderate_Light
time (s)	WT	pgr6-1	sps2			time (s)	WT	pgr6-1	sps2
[truncated: 1,493 more rows]

[truncated: 1 more sheets: Calculated Parameters]
