# Supplementary material for: Plastoquinone homoeostasis by Arabidopsis proton gradient regulation 6 is essential for photosynthetic efficiency
Source: Commun Biol. 2019 Jun 20;2:220. doi: 10.1038/s42003-019-0477-4 (PMC6586890; doi:10.1038/s42003-019-0477-4)
Supplement: Supplementary file 6 — Supplementary Data 3 [file 42003_2019_477_MOESM6_ESM.xls]

## Sheet: Sheet1
Values of the Measured Area/Fv from the fluorescence induction traces
Moderate Light
WT	11.0233	9.86706	12.2116	10.8672	11.6681	10.5557	13.4692	13.5818
pgr6-1	7.86001	9.09948	10.27	12.223	10.7152	10.3383
pgr6-2	9.71825	8.80712	10.9587	10.7576	8.65091	9.86647	11.864	12.7769
sps2	8.34349	7.77122	8.39672	10.6385
After 3h High Light
WT	13.6631	14.5648	10.3396	11.9375	12.337	11.6717	12.7474	13.9513
pgr6-1	11.6156	11.9031	7.50049	7.02474	9.05587	8.35029	10.8398	10.1096	12.5312	9.6672
pgr6-2	7.87008	9.18612	9.08074	3.30972	7.02666	7.8359	12.2038	10.5443
sps2	6.17564	3.47075	7.38534	5.44993
