# Supplementary material for: Plastoquinone homoeostasis by Arabidopsis proton gradient regulation 6 is essential for photosynthetic efficiency
Source: Commun Biol. 2019 Jun 20;2:220. doi: 10.1038/s42003-019-0477-4 (PMC6586890; doi:10.1038/s42003-019-0477-4)
Supplement: Supplementary file 7 — Supplementary Data 4 [file 42003_2019_477_MOESM7_ESM.xlsx]

## Sheet: Table
Measures of the lag time between the onset of far-red light and the oxydation of the P700 (photosystem I)
For each leaf two measures were performed, one without saturating pulse, so with the photosynthetic electron carriers oxydized (Lag time after far red)
one with a saturating pulse reducing the photosynthetic electron carriers oxydized (Lag time after far red)
Letters indicate statistically different set of samples (p<0.01) by T-Test. n=4 for WT and pgr6-1, n=3 for pgr6-2 and sps2
	Moderate Light
		WT	pgr6-1	pgr6-2	sps2
	Lag time after far red (ms)	8.78±0.79	9.89±1.06	8.57±1.15	7.32±1.06
	Lag time after pulse (ms)	165.88±2.93 a	74.34±5.93 b	69.38±5.81 b	64.54±5.92 b
	Calculated pulse e- number	19.35±1.95 f	7.53±0.41 g	8.16±0.68 g	9.19±2.23 g
	After High Light
		WT	pgr6-1	pgr6-2	sps2
	Lag time after far red (ms)	17.14±4.37	15.68±2.94	15.01±2.69	17.67±0.98
	Lag time after pulse (ms)	213.03±12.68c	54.04±13.72 d	47.36±14.05 d,e	14.75±3.27 e
	Calculated pulse e- number	13.21±2.33 h	3.69±1.51 i	3.30±1.31 i	0.83±0.16 i

## Sheet: Data_statistics
Measured Lag time Day 1																																Measured Lag time Day2
Moderate Light
Far-Red
	WT							sps2						pgr6-1							pgr6-2												WT							pgr6-1				pgr6-2
	e 11	e 12	e 41	e 42	e 43			e 26	e 27	e 56	e 57	e 58		e 71	e 72	e 73	e 221	e 222	e 223		e 161	e 162	e 163										e 266	e 267	e 268	e 386	e 387			e 401	e 402			e 327	e 328		e 372
	8.7	10.4	13	7	6.6			5.7	6.9	6	8.2	7.9		6.4	6.6	8.6	13	10	9.4		11.7	9	6										10	7	5	5	8.5			9	6.6			6	7		9.6
	6.22	6.22	10.2	9	8.7			8.2	9.87	9.5	8	12		15	14	12	11	9.6	13		11	11	8										11	12	10	8.3	8.2			10.6	6.7			7	9.6		9
												5.5					10	10	9				12											13	7	10	9.9			9	8			10	5.6		6.5
Leaf Average
		7.885			9.08333				7.6675			8.15714				10.4333			10.5556				9.81429												9.375			8.31667				8.31667				7.53333			8.36667
Saturating Pulse
	WT							sps2						pgr6-1							pgr6-2												WT							pgr6-1				pgr6-2
	e 7	e 8	e 36	e 37	e 38			e 21	e 22	e 51	e 52	e 53		e 66	e 67	e 68	e 216	e 217	e 218		e 156	e 157	e 158										e 261	e 262	e 263	e 381	e 382	e 383		e 396	e 397	e 398		e 321	e 322	e 323	e 366	e 367	e 368
	167	170	157	166	167			65	71	60	57	58		76	73	75	81	86	82		75	84	73										162	150	190	219	196	202		70	62	69		67	70	68	67	67	67
	169	171	161	167	169			63	70	56	57	59		70	73	75	78	81	83		75	76	72										168	155	170	199	201	186		71	63	66		64	66	69	67	62	62
								65						71	70		78	81	77														150	158	172	190	182			71	63	67			70	68	62	63	64
Leaf Average
		169.25			164.5				66.8			57.8333				72.875			80.7778				75.8333												163.889			196.875				66.8889				67.75			64.5556
Electron count
	22.5201	20.5174	13.7069	20.8125	21.9608			9.25659	8.40787	7.48387	7.03704	6.90945		6.76012	6.99029	7.28155	6.97059	8.37838	7.70701		6.60793	8	8.36538										15.2381	14.4688	24.1818	26.0944	21.7669	21.8797		7.41259	8.82629	8.09619		8.54348	9.27928	9.0708	8.28753	7.6494	7.68924
	20.2166	22.8552	19.875	21.7647	14.4828			7.67243	10.1439	7.16049	6.73228	7.54839		7.02265	6.99029	7.00935	8.00676	7.89809	7.11765		7.5	9.23077	6.38767										15	21.0455	16.8889			24.9785				7.06294				8.91304
			20.7843	14.3534	21					6.85039	7.35484	7.22222		7.02265	6.72897	7.28155	7.54777	7.29412	8.17568		8.65385	7.04846	7.25										21.8182	14.6984	16.625	22.8571	24.8498			9.95305	6.57343			8.85135	8.95652
		21.5273			18.7489				8.8702			7.14433				7.00972			7.67734				7.67156												17.7738			23.7378				7.98741				8.93575			7.87539
High Light
Far-Red
	WT							pgr6-1							sps2										pgr6-2								pgr6-1							pgr6-2				WT
	e 101	e 102	e 103	e 131	e 132	e 133		e 116	e 117	e 118	e 146	e 147	e 148		e 236	e 237	e 238	e 266	e 267	e 268	e 296	e 297	e 298		e 251	e 252	e 253	e 281	e 282	e 283			e 281	e 282	e 283	e 296	e 297	e 298			e 311			e 341	e 342	e 343	e 356	e 357
	17	15.5	11	28	28	22		7	8	17	20	20	16		16	14	15	18	21	19	18	15	14		15	14	21	14	10	24			8	10		10	10				12	12.5		10.5	11		15	10
	15	19.5	14.7	23	25	17		12	11	15	19.5	17	17		17	15	18	15.6	20	20.6	18	16	17		17	14	18	19	18	21			13	12.5		14	13.5				15.5	16.5		13.5	14.5		17.3	14
	18	19	18	22	27	19		13	17	17	22	18	20		18	20	20	18	16	21	22	18	17		20	18	16.5	16	19	17			15	15		16	15.5				15.8	19		15	16.5		19	16
Leaf Average
			16.4111			23.4444				13			18.8333				17			18.8			17.2222				17.0556			17.5556					12.25			13.1667				15.2167				13.5			15.2167
Saturating Pulse
	WT							pgr6-1							sps2										pgr6-2								pgr6-1							pgr6-2				WT
	e 96	e 97	e 98	e 126	e 127	e 128		e 111	e 112	e 113	e 141	e 142	e 143		e 231	e 232	e 233	e 261	e 262	e 263	e 291	e 292	e 293		e 246	e 247	e 248	e 276	e 277	e 278			e 276	e 277	e 278		e 291	e 292			e 301	e 306		e 336	e 337	e 338	e 351	e 352
	241	209	234	208	209	213		63	66	65	36	40	39		20	20	10	23	16	12	10	8	15		28	36	26	56	54	46			48	42	44		62	67			62	60		190	208	206	199	197
	217	253	210	236	240	238		64	63	59	38	41	35		15			15	17	20					30	35	27	53	51	46			44	43	46		63	65			60	60		207	188	231	179	216
	220	215	210	215	217	218					39								18	15								50	47															220	230	195	215	178
	230	234	226
Leaf Average
			224.917			221.556				63.3333			38.2857				16.25			17			11				30.3333			50.375					44.5			64.25				60.5				208.333			197.333
Electron count
	13.62	12.6528	13.2	9.0274	8.325	9.16438		5.95312	5.375	3.79592	1.8374	2.20909	2.09434		1.02941	1.22449	0.566038	1.10465	0.894737	0.775578	0.517241	0.489796	0.9375		1.67308	2.31522	1.43243	3.2449	3.23404	2.22581			3.83333	3.4			4.80769				4.22633	3.75		15.8205	14.9048		11.5595	14.775
	12.6111	13.665	12.2222	8.2375	9.12329	8.3625		5.29167	3.94898	5.8125	2.05455	2.29245	1.80488		1.07143	1.13208	0.588235	1	0.841584	0.910853	0.612245	0.5	0.775862		1.8913	1.91892	1.52885	3.38298	2.45161	2.81633			3.68		3.75			4.95			3.8125			14.6905		16.2051	14.825
	15.5835	15.635	15.103	11.3621	11.4828	11.5345		3.88776	6.04688	5.16667	2.13208	1.97561	2.01818		0.990566	1.17647	0.612245	0.940594	0.988372	0.824561	0.625	0.413793	0.918367		1.56757	2.04808	1.72826	2.56452	3.10204	2.93617				3.54167	3.6		4.6875	5.07692				4.15704			16.0513	15.0476		11.5205
Average per sample
			14.1366			10.0171				5.02574			2.04629				0.928503			0.917661			0.640878				1.7805			2.87561					3.64292			4.90481				3.98477				15.4986			13.1727
	Average LAG		WT	pgr6-1	pgr6-2	sps2		Standard deviation		WT	pgr6-1	pgr6-2	sps2
	ML	ms FAR	8.78111	9.88889	8.57143	7.31655				0.789638	1.05564	1.15418	1.06055
	HL	ms FAR	17.1431	15.6833	15.0069	17.6741				4.36753	2.94453	2.68822	0.981391
	Average LAG		WT	pgr6-1	pgr6-2	sps2				WT	pgr6-1	pgr6-2	sps2
	ML	ms Pulse	165.88	74.3438	69.3796	64.5444				2.93478	5.92528	5.81282	5.91517
	HL	ms Pulse	213.035	54.0397	47.3646	14.75				12.681	13.7167	14.0529	3.26917
			WT	pgr6-1	pgr6-2	sps2				WT	pgr6-1	pgr6-2	sps2
		NL	19.35	7.52911	8.1609	9.19368				1.94761	0.412058	0.678731	2.22876
		HL	13.2063	3.6856	3.30096	0.829014				2.33041	1.51209	1.31428	0.163021
Moderate Light Statistical analysis
							T-Test
	LAG time FAR						WT	pgr6-1	pgr6-2	sps2
	WT	7.885	9.08333	9.375	8.31667		1
	pgr6-1	10.4333	10.5556	8.31667	10.25		0.107738	1
	pgr6-2	9.81429	7.53333	8.36667			0.908385	0.192832	1
	sps2	7.6675	8.15714	6.125			0.143606	0.0288953	0.238301	1
							T-Test
	LAG time Saturating Pulse						WT	pgr6-1	pgr6-2	sps2
	WT	169.25	164.5	163.889	196.875		1
	pgr6-1	72.875	80.7778	66.8889	76.8333		0.000365581	1
	pgr6-2	75.8333	67.75	64.5556			0.000257757	0.32311	1
	sps2	66.8	57.8333	69			0.000208632	0.0890392	0.369717	1
							T-Test
	Electron count						WT	pgr6-1	pgr6-2	sps2
	WT	21.5273	18.7489	17.7738	23.7378		1
	pgr6-1	7.00972	7.67734	7.98741	7.44198		0.002098	1
	pgr6-2	7.67156	8.93575	7.87539			0.00173822	0.246042	1
	sps2	8.8702	7.14433	11.5665			0.0019638	0.32435	0.511812	1
After 2h High Light Statistical analysis
							T-Test
	LAG time FAR						WT	pgr6-1	pgr6-2	sps2
	WT	16.4111	23.4444	13.5	15.2167		1
	pgr6-1	13	18.8333	12.25	13.1667		0.333012	1
	pgr6-2	17.0556	17.5556	15.2167			0.828783	0.24041	1
	sps2	17	18.8	17.2222			0.827419	0.110976	0.309548	1
							T-Test
	LAG time Saturating Pulse						WT	pgr6-1	pgr6-2	sps2
	WT	224.917	221.556	208.333	197.333		1
	pgr6-1	63.3333	38.2857	44.5	64.25		2.23349e-06	1
	pgr6-2	30.3333	50.375	60.5			0.000129925	0.643306	1
	sps2	16.25	17	11			2.32263e-05	0.00785342	0.0619196	1
							T-Test
	LAG time Saturating Pulse						WT	pgr6-1	pgr6-2	sps2
	WT	14.1366	10.0171	15.4986	13.1727		1
	pgr6-1	5.02574	2.04629	3.64292	4.90481		0.00110002	1
	pgr6-2	1.7805	2.87561	3.98477			0.000931509	0.326759	1
	sps2	0.928503	0.917661	0.640878			0.00169952	0.0202884	0.0812076	1

## Sheet: Moderate_Light_Graph
	Moderate Light, after saturating pulse																																									Moderate Light, after saturating pulse, Correction to signal slope
	WT											sps2								pgr6-1									pgr6-2									pgr6-1				WT
	E 7	E 8	E 36	E 37	E 38	E 261	E 262	E 263	E 381	E 382	E 383	E 21	E 22	E 51	E 52	E 53	E 77	E 78	E 79	E 66	E 67	E 68	E 396	E 397	E 398	E 91	E 92	E 93	E 156	E 157	E 158	E 366	E 367	E 368	E 321	E 322	E 323	E 216	E 217	E 218		E 7	E 8	E 36	E 37	E 38	E 261	E 262	E 263
-15300	-226.339	-385.566	-315.178	-672.368	-433.568	-352.619	-238.197	-224.963	-216.278	-440.398	-608.446	-964.287	-997.655	-994.97	-1414.8	-996.364	-989.717	-1219.07	-1388.74	-62.2002	-1514.83	-1188.43	-946.568	-1172.22	-1324.41	-1118.3	-1093.35	-2115.53	-1441.18	-1632.49	-824.256	-1063.75	-966.355	-1083.12	-709.344	-964.348	-897.7	-826.013	-777.704	-1135.58		127.556	53.5598	-22.9595	-161.054	0.598147	-115.988	-8.23272	24.7528
-15290	-219.519	-400.55	-394.859	-663.613	-411.256	-382.936	-255.713	-230.861	-245.388	-437.069	-619.65	-967.544	-984.085	-1012.53	-1436.13	-977.895	-1007.62	-1193.7	-1381.41	-68.5996	-1551.57	-1191.99	-956.589	-1156.13	-1312.72	-1162.15	-1115.07	-2136.1	-1461.92	-1638.79	-854.27	-1095.1	-966.54	-1088.74	-736.678	-988.531	-940.966	-825.776	-776.807	-1121.91		134.294	38.4401	-102.752	-152.504	22.7806	-146.419	-25.8245	18.7806
-15280	-222.902	-364.562	-356.764	-660.786	-430.826	-374.925	-263.529	-236.719	-214.91	-427.517	-611.213	-962.6	-1025.28	-989.112	-1375.56	-982.014	-1015.3	-1226.64	-1386.09	-44.2998	-1535.41	-1179.3	-944.155	-1146.39	-1308.43	-1149.8	-1094.49	-2147.23	-1438.46	-1606.77	-857.375	-1077.21	-952.931	-1086.65	-738.676	-951.491	-899.421	-825.554	-778.463	-1155.96		130.829	74.2911	-64.7665	-149.88	3.08039	-138.522	-33.7157	12.848
-279.99	-284.847	-329.024	-155.383	-275.143	-319.548	-20.7205	-139.541	-180.207	-80.4231	-216.678	-293.837	-621.866	-649.79	-632.881	-678.658	-668.936	-495.003	-601.487	-648.606	-342.547	-630.491	-642.961	-558.752	-566.9	-630.895	-535.386	-565.276	-533.871	-600.686	-660.364	-669.612	-462.469	-465.768	-513.206	-337.712	-423.733	-460.293	-425.16	-426.404	-485.01		-54.1975	-94.6721	-28.8083	-69.7991	-80.4548	44.5806	-23.2684	-42.6592
-19.99	368.174	425.091	225.386	376.362	450.969	65.1873	212.401	271.404	138.374	321.878	438.746	581.573	632.333	583.289	618.533	588.692	454.21	525.804	577.762	346.885	621.045	639.255	502.013	508.097	565.499	509.758	518.841	516.837	575.448	619.317	636.358	434.356	417.677	499.176	326.959	400.216	454.979	404.995	429.171	469.452		596.69	655.899	349.093	576.409	686.685	127.523	326.705	407.01
-9.99	-76.749	-90.5498	-68.3584	-95.4839	-125.494	-43.5254	-71.4148	-88.0876	-54.8689	-101.05	-139.823	51.6113	28.6987	62.4697	71.832	92.1728	48.2402	86.1423	81.5259	2.9043	21.0085	16.1263	67.4248	68.5524	77.2022	35.6077	56.2051	26.7056	35.6624	52.3633	44.8916	36.5566	56.3887	24.2635	18.3075	30.5798	14.2848	28.7123	4.34766	23.5138		151.685	140.121	55.2385	104.359	110.092	18.6959	42.8136	47.4436
1.21	-228.342	-230.519	-123.473	-199.615	-235.441	-62.0935	-114.144	-135.448	-18.564	-142.389	-260.121	-226.621	-236.337	-167.888	-257.973	-210.197	-120.113	-122.368	-198.08	-139.602	-269.517	-281.921	-162.925	-137.638	-171.55	-182.152	-176.446	-141.818	-213.95	-220.098	-263.491	-146.542	-198.455	-190.947	-137.819	-170.52	-181.561	-132.072	-188.315	-172.114		0	0	0	0	0	0	0	0
2.51	-203.483	-240.903	-132.095	-214.341	-241.559	-19.5686	-131.691	-137.389	-42.9031	-104.404	-241.631	-236.136	-276.941	-193.494	-214.327	-241.174	-127.819	-180.928	-264.42	-167.015	-256.957	-312.367	-204.386	-187.644	-165.85	-188.771	-188.341	-200.864	-200.736	-257.537	-246.492	-167.534	-177.705	-170.002	-165.674	-170.873	-160.82	-201.655	-210.39	-189.003		24.8477	-10.4024	-8.63544	-14.7521	-6.13528	42.5101	-17.5574	-1.95161
5.81	-216.731	-255.987	-91.4175	-251.947	-253.447	-63.7402	-145.16	-157.131	-51.459	-141.646	-245.231	-259.689	-273.741	-203.877	-248.566	-218.325	-168.576	-216.475	-226.367	-193.156	-265.522	-314.531	-151.327	-183.861	-211.99	-219.289	-218.54	-169.708	-204.331	-231.094	-304.208	-161.961	-186.401	-187.103	-133.959	-208.136	-164.621	-188.538	-213.407	-216.969		11.5727	-25.5314	32.0052	-52.4253	-18.0665	-1.69919	-31.0516	-21.7181
9.11	-223.303	-256.915	-130.265	-197.899	-254.814	-56.1201	-116.054	-143.264	-43.6711	-168.766	-273.215	-239.082	-280.206	-214.075	-226.987	-259.655	-196.563	-221.473	-246.115	-157.547	-261.601	-296.07	-197.704	-176.091	-186.939	-209.159	-194.144	-239.353	-252.253	-311.572	-252.059	-203.45	-201.665	-210.24	-143.073	-219.566	-198.562	-190.645	-221.162	-244.756		4.97428	-26.5041	-6.87912	1.55487	-19.4754	5.88328	-1.9699	-7.875
13.2221	-220.266	-268.924	-110.443	-221.079	-214.788	-56.1091	-114.099	-172.898	-45.6282	-137.881	-258.335	-250.376	-265.822	-243.945	-229.968	-228.006	-181.309	-185.944	-257.984	-189.965	-284.11	-302.057	-186.118	-173.928	-234.865	-272.509	-189.309	-232.295	-281.011	-314.419	-263.958	-211.376	-204.475	-240.83	-152.382	-200.811	-207.911	-188.381	-218.773	-268.365		7.97764	-38.569	12.8975	-21.7081	20.4964	5.84736	-0.0464239	-37.5403
18.366	-222.273	-228.718	-121.948	-206.319	-230.544	-44.4536	-122.031	-133.383	-53.6804	-115.869	-266.904	-225.389	-277.829	-225.148	-233.27	-220.47	-163.456	-188.453	-275.877	-171.218	-273.882	-310.343	-172.19	-177.913	-223.081	-213.296	-219.032	-227.237	-269.576	-300.278	-288.524	-209.47	-236.09	-233.042	-143.071	-174.772	-172.112	-227.43	-198.301	-257.022		5.92853	1.56691	1.3357	-7.05358	4.67418	17.4442	-8.01706	1.93658
24.8211	-220.716	-229.898	-112.29	-223.257	-196.382	-26.6382	-119.683	-151.137	-46.074	-160.22	-251.186	-245.9	-288.522	-180.751	-197.907	-205.363	-163.52	-175.711	-240.647	-166.033	-267.371	-300.174	-171.749	-204.643	-194.138	-276.597	-200.149	-234.756	-272.274	-298.585	-241.552	-199.802	-196.06	-257.74	-135.634	-184.142	-170.172	-166.39	-203.719	-241.779		7.43226	0.2992	10.9232	-24.1231	38.7522	35.186	-5.71772	-15.8658
32.9424	-196.206	-236.128	-123.001	-224.745	-230.304	-27.0752	-111.99	-131.33	-9.32666	-123.53	-276.802	-226.894	-263.351	-173.287	-201.907	-178.682	-120.24	-203.607	-246.624	-159.877	-255.671	-261.46	-165.471	-156.251	-195.832	-231.652	-218.394	-205.932	-230.807	-269.932	-287.164	-166.328	-191.19	-184.752	-139.163	-183.912	-162.529	-222.775	-213.398	-208.75		31.8753	-6.04192	0.122249	-25.7763	4.72457	34.6563	1.91371	3.88052
43.1808	-217.667	-226.191	-104.868	-201.215	-232.434	-17.1865	-98.3738	-119.448	-1.38037	-130.416	-268.355	-176.06	-250.307	-109.248	-134.009	-134.772	-102.442	-193.255	-182.378	-124.702	-237.669	-220.505	-145.593	-135.032	-160.814	-181.696	-165.947	-148.496	-200.187	-250.482	-231.404	-144.988	-160.295	-182.455	-90.5334	-172.394	-156.825	-207.333	-172.31	-167.439		10.3304	3.755	18.1423	-2.45458	2.4618	44.4282	15.4521	15.6864
56.1093	-214.55	-220.004	-109.153	-219.579	-227.669	0.170898	-96.3862	-117.409	-5.90283	-100.077	-260.238	-86.5049	-157.462	-50.7969	-40.7441	-36.0117	-56.5237	-79.1206	-149.275	-66.4385	-153.811	-204.244	-108.056	-65.3035	-115.944	-183.263	-133.802	-107.261	-147.49	-174.566	-129.617	-76.4119	-100.356	-93.8215	-36.5392	-95.8779	-102.172	-124.407	-127.749	-160.075		13.3415	9.76624	13.7149	-21.0817	7.05849	61.6382	17.3418	17.6282
72.4562	-215.043	-217.361	-99.9087	-175.503	-211.238	-6.91675	-88.762	-144.965	0.59668	-82.6777	-253.873	34.6982	9.39502	100.241	108.205	108.973	32.8585	7.64539	-26.6919	-17.1494	-33.47	-36.4885	19.8748	66.1558	11.7855	-62.5409	-31.1172	-59.959	-41.4175	-126.289	-50.6812	6.4668	7.05371	17.8329	29.0333	-15.708	31.6375	-80.5589	-103.355	-85.7938		12.7142	12.186	22.779	22.661	23.2774	54.3641	24.8423	-10.0494
93.1469	-172.733	-180.053	-55.4329	-187.266	-210.805	-5.87695	-57.4551	-113.301	-12.1523	-96.6977	-191.913	220.227	212.743	343.393	356.181	351.212	188.483	157.677	161.592	144.311	209.714	145.119	152.739	238.178	216.868	35.0378	97.8521	102.463	140.672	86.4668	121.444	159.715	157.04	206.722	129.728	128.269	201.282	17.7482	32.9668	16.8041		54.854	49.2125	67.0266	10.4763	23.4415	55.1679	55.9926	21.4596
119.357	-150.252	-139.995	-62.3774	-173.868	-185.137	1.50195	-82.5742	-101.33	27.4253	-106.686	-197.801	535.455	539.537	637.987	714.717	703.928	392.652	396.859	422.404	469.167	567.226	560.172	482.562	531.691	503.396	309.544	345.358	342.259	405.627	427.545	415.136	379.937	459.781	509.173	418.498	396.685	450.072	261.956	277.588	264.51		77.1203	88.9128	59.793	23.3407	48.7691	62.2478	30.6751	33.2357
152.581	-87.5879	-118.072	-9.45972	-76.3159	-85.3843	46.1418	-26.0998	-34.0395	57.9878	-54.4155	-156.988	873.612	929.081	999.205	1091.01	1051.12	752.48	765.286	807.885	829.606	1086.68	1032.21	869.246	943.12	930.527	590.799	668.937	711.019	794.351	807.537	894.149	753.728	833.726	877.003	748.307	734.451	830.554	588.96	605.965	589.946		139.512	110.383	112.344	120.216	148.09	106.509	86.898	100.278
194.716	154.374	145.81	222.389	176.774	147.483	140.752	117.495	66.8768	85.7056	61.9145	-33.3042	1224.21	1295.2	1290.83	1319.55	1370.34	1089.33	1164.18	1196.83	1284.65	1442.12	1449.16	1260.41	1344.94	1327.46	987.999	1057.51	1097.22	1212.78	1274.41	1315.43	1095.78	1158.91	1152.82	1068.98	1040.6	1139.71	987.685	988.148	1006.82		381.128	373.69	343.728	372.447	380.411	200.638	230.174	200.879
248.177	691.877	718.858	652.924	773.424	776.726	414.099	482.24	456.179	343.524	351.19	432.885	1482.83	1518.7	1460.02	1475.28	1509.76	1400.49	1467.72	1490.87	1598.09	1682.44	1696.57	1579.34	1621.77	1564.13	1289.67	1370.28	1385.1	1504.63	1566.55	1553.53	1335.29	1349.41	1390.11	1311.64	1314.86	1337.87	1269.74	1258.5	1243.04		918.192	946.01	773.674	968.009	1008.96	473.375	594.514	589.782
316.026	1364.27	1413.86	1339.69	1458.91	1508.78	1078.38	1295.8	1280.18	1003.68	1185.51	1414.98	1631.23	1631.04	1520.35	1585.46	1641.48	1671.13	1653.01	1617.81	1736.96	1814.07	1823.39	1689.5	1755.91	1716.3	1434.65	1527.98	1561.25	1648.21	1699.06	1692.81	1484.16	1515.28	1489.55	1491.28	1434.75	1462.91	1418.94	1377.64	1374.42		1590.03	1640.09	1459.69	1652.11	1740.13	1136.89	1407.56	1413.28
402.161	1731.88	1785	1703.37	1756.86	1817.93	1862.72	2083.01	2100.27	2002.45	2236.8	2287.08	1733.61	1741.89	1599.93	1632.51	1671.43	1831.47	1755.17	1774.2	1873.97	1849.05	1895.13	1853.31	1844.17	1778.87	1538.58	1642.11	1632.75	1757.24	1717.72	1748.12	1601.34	1627.94	1575.79	1550.38	1489.35	1468.98	1492.66	1491.19	1427.06		1956.93	2010.05	1822.43	1948.3	2048.16	1920.24	2194.12	2232.72
511.531	1889.37	1922.6	1827.06	1859.03	1896.16	2328.46	2413.54	2485.63	2674.48	2730.34	2669.47	1745.11	1751.6	1670.8	1655.02	1742.55	1866.98	1865.26	1805.54	1988.84	1934.72	1954.67	1894.63	1900.03	1851.63	1587.5	1662.52	1661.79	1787.84	1783	1808.07	1678.72	1651.94	1627.64	1618.94	1521.73	1571.65	1540.62	1526.39	1487.54		2113.52	2146.16	1944.91	2048.25	2124.97	2384.73	2523.82	2617.26
650.423	1972.92	1963.28	1992.72	1934.98	1956.96	2567.78	2584.56	2616.79	2894.47	2857.54	2781.95	1790.42	1794.12	1690.72	1718.71	1778.53	1935.53	1861.53	1842.1	1996.4	1982.89	1983.77	1935.35	1952.39	1907.74	1614.7	1707.29	1742.56	1810.36	1829.03	1827.33	1700.51	1698.54	1639.9	1662.04	1555.84	1613.53	1621.66	1536.09	1539.02		2195.93	2184.95	2109.03	2121.37	2183.97	2622.47	2693.79	2747.39
826.832	2002.34	1981.82	1994.54	1954.48	1956.29	2658.79	2681.08	2689.1	3002.18	2931.74	2810.32	1790.27	1780.45	1732.06	1728.54	1798.76	1986.38	1931.05	1878.92	2045.34	1999.53	2015.03	1995.39	1997.63	1909.84	1644.16	1675.43	1722.86	1821.73	1811.06	1812.91	1735.88	1698.59	1654.81	1692.7	1609.45	1592.35	1595.1	1555.5	1517.26		2223.91	2201.08	2108.91	2137.27	2181.01	2711.46	2788.97	2818.38
1050.91	2031.12	2017.89	2037.72	1981.34	2003.83	2745.75	2722.44	2721.48	3032.64	2932.79	2845.91	1849.86	1791.27	1764.24	1773.26	1803.69	1988.48	1914.45	1875.41	2090.03	2027.43	2021.76	2037.91	1976.29	1942.92	1676.55	1708.18	1715.91	1870.6	1808.98	1828.88	1715.33	1715.33	1682.27	1697.9	1601.99	1590	1623.6	1589.52	1563.03		2250.85	2234.1	2149.62	2159.57	2225.63	2795.87	2828.64	2849.09
1335.56	2004.17	2055.57	2083.83	1987.53	2024.77	2806.09	2735.34	2726.7	3090.32	2967.37	2881.22	1857.57	1812.56	1784.19	1793.73	1798.87	2031.02	1974.45	1942.24	2102.43	2023.28	2020.53	1997.9	2007.69	1946.88	1670.28	1768.08	1779.76	1880.48	1859.29	1853.36	1757.22	1740.22	1693.6	1724.59	1605.62	1607.29	1638.13	1624.19	1554.29		2221.56	2267.9	2192.59	2159.96	2242.88	2852.96	2839.38	2852.18
1697.19	1984.41	2065.34	2098.07	2008.41	2034.07	2836.98	2746.59	2750.03	3117.14	3025.45	2894.78	1872.41	1830.96	1795.78	1829.7	1827.69	2083.56	2012.06	1970.27	2156.71	2052.31	2056.33	2045.72	2025.3	1988.22	1703.94	1774.59	1764.81	1891.07	1871.19	1867.38	1782.36	1733.07	1725.62	1700.28	1622.79	1656.54	1663.28	1655.09	1554.43		2198.84	2272.74	2202.84	2173.48	2247.49	2879.72	2847.89	2872.81
2156.61	2040.62	2037.95	2114.89	2040.58	2034.36	2917.88	2781.06	2787.94	3134.78	3016.85	2928.75	1891.46	1840.42	1817.14	1824.76	1865.65	2107.84	1992.51	1993.04	2185.08	2085.34	2098.62	2074.33	2059.77	2028.82	1710.61	1805.62	1825.69	1944.98	1888.04	1885.68	1794.56	1790.98	1730.43	1753.74	1666.51	1665.18	1722.61	1670.86	1622.95		2251.27	2239.08	2214.6	2196.29	2241.8	2955.38	2878.89	2907.29
2740.32	2077.21	2087.7	2142.71	2066.6	2062.74	2933.39	2821.6	2814.34	3130.83	3059.25	2912.61	1920.45	1870.52	1844.16	1866.46	1920.82	2111.64	2046.54	2035.14	2195.65	2127.97	2112.57	2089.52	2113.47	2018.57	1757.73	1799.24	1878.12	1999.99	1909.8	1869.52	1848.37	1789.62	1743.74	1747.86	1665.94	1678.74	1752.29	1689.37	1616.94		2283.08	2280.88	2235.98	2210.42	2262.61	2964.24	2915.01	2929.33
3481.95	2060.57	2105.03	2151.39	2073.89	2100.15	2941.97	2835.09	2781.74	3176.34	3072.08	2956.07	1929.51	1869.53	1861.37	1879.99	1935.09	2117.46	2097.15	2028.93	2197.53	2136.46	2178.21	2119.71	2152.49	2077	1802.64	1799.63	1931.61	2018.36	1979.62	1951.82	1868.89	1837.98	1785.19	1762.81	1671.34	1725.38	1756.72	1667.58	1633.4		2260.35	2288.09	2236.48	2202.6	2290.38	2964.36	2922.89	2891.2
4424.25	2068.51	2122.04	2185.7	2138.84	2097.34	2964.3	2847.44	2816.09	3149.04	3047.31	2983.09	1986.28	1922.54	1923.45	1939.01	1955.54	2161.2	2137.56	2118.97	2218.54	2224.54	2185.01	2172.41	2161.86	2117.8	1791.58	1901.07	1992.42	2044.24	1986.95	1991.24	1904.72	1850.38	1814.5	1829.16	1721.32	1729.53	1770.23	1755.67	1715.86		2260.56	2292.26	2260.4	2248.35	2275.33	2975.94	2928.1	2918.51
5621.54	2111.73	2147.97	2188.87	2164.2	2148.99	2959.64	2838.5	2823.37	3161.67	3080.81	3014.93	2026.95	1990.38	1941.02	1969.58	2009.32	2206.25	2163.18	2100.32	2236.68	2231.34	2221.35	2183.7	2217.69	2157.97	1812.42	1890.03	2029.25	2121.3	2055.96	2016.1	1894.08	1884.31	1860.09	1817.75	1768.56	1781.01	1790.24	1809.14	1731.53		2293.95	2301.86	2250.36	2249.32	2311.44	2957.63	2910.1	2916.85
7142.84	2137.35	2136.59	2197.96	2168.28	2146.39	2979.49	2863.75	2843.61	3171.72	3112.52	3031.63	2075.75	2033.76	1996.43	2094.33	2086.79	2240.77	2147.76	2202.71	2242.32	2321.23	2280.78	2242.2	2278.98	2198.18	1883.37	1944.87	2185.73	2115.15	2115.95	2059.44	1975.93	1926.03	1911.87	1849.96	1766.99	1787.31	1856.78	1852.39	1751.57		2307.1	2269.74	2242.67	2222.41	2289.07	2960.12	2923.83	2925.72
9075.85	2187.32	2235.26	2234.19	2204.01	2188.81	3007.8	2891.61	2864.02	3161.47	3142.19	3035.65	2140.72	2072.43	2086.01	2137.64	2149.6	2294.19	2268.64	2258.97	2281.21	2391.94	2390.78	2319.08	2343.25	2300.32	1972.26	2001.5	2062.53	2195.61	2202.09	2139.25	1999.66	1960.81	1949.41	1894.32	1821.9	1828.12	1931.61	1846.15	1878.3		2341.2	2342.06	2257.58	2218.77	2306.39	2966.38	2937.06	2931.7
11532	2230.91	2244.09	2256.47	2232.66	2225.4	3001.74	2908.88	2882.58	3179.17	3139.52	3104.82	2213.62	2181.5	2170.77	2202.29	2236.1	2336.6	2306.28	2361.97	2355.76	2449.21	2451.11	2375.95	2402.02	2368.34	2029.34	2036.75	2108.81	2291.23	2286.64	2254.24	2091.85	2067.13	2027.36	1929.81	1909.41	1914.64	1976.14	1887.31	1980.33		2364.63	2317.4	2252.78	2197.39	2311.09	2932.3	2935.74	2931.92
14653	2290.46	2330.91	2273.97	2261.77	2270.75	2985.92	2936.17	2947.77	3199.68	3202.97	3160.18	2328.69	2362.26	2329.26	2353.56	2373.88	2461.47	2419.32	2428.33	2443.26	2518.81	2593.19	2485.65	2498.67	2481.44	2136.26	2156.78	2169.48	2392.33	2359.74	2364.06	2148.35	2112.98	2146.48	1945.41	1956.62	1958.16	2034.29	2023.26	2053.18		2398.58	2361.67	2235.87	2162.92	2315.9	2880.89	2939.4	2973.8
14703.3	2283.18	2313.5	2248.04	2253.41	2250.21	3003.56	2935.71	2943.81	3171.19	3170.67	3151.69	2318.59	2312.95	2294.39	2347.49	2343.73	2453.33	2444.45	2461.35	2412.8	2513.55	2593.13	2501.26	2530.2	2481.71	2068.76	2172.54	2164.99	2373.02	2364.53	2403.27	2147.74	2143.83	2145.02	1966.64	1921.51	1948.54	2037.59	1972.46	2069.14		2390.88	2343.58	2209.38	2153.53	2294.71	2897.95	2938.57	2969.47
14753.6	2287.17	2336.77	2219.86	2255.93	2235.65	2975.29	2930.29	2946.12	3183.66	3168.31	3158.97	2289.58	2312.57	2298.19	2312.26	2353.06	2471.25	2454.73	2451.82	2417.12	2514.46	2593.54	2465.15	2494.3	2437.61	2111.82	2172.75	2138.04	2403.93	2373.96	2383.59	2135.31	2130.39	2103.93	1941.36	1909.48	2009.41	2016.71	1960.72	2070		2394.46	2366.16	2180.64	2155.02	2279.5	2869.1	2932.77	2971.4
14803.9	2270.03	2317.34	2268.42	2268.93	2277.65	2971.3	2920.57	2932.3	3182.06	3139.95	3158.33	2309	2303.79	2305.57	2372.49	2335.74	2452.81	2445.07	2473.2	2470.33	2548.18	2585.46	2490.59	2520.19	2479.43	2128.89	2161.22	2159.7	2412.84	2366.01	2380.6	2118.94	2168.19	2141.3	1942.16	1917.91	1966.16	1991.57	1972.68	2109.7		2376.91	2346.05	2228.64	2167	2320.84	2864.54	2922.66	2957.2
15064	940.167	967.784	668.371	811.187	784.567	163.347	315.239	476.496	778.92	828.918	810.05	1188.77	1318.15	1165.27	1269.18	1322.15	1480.05	1487.4	1451.18	318.067	1149.93	1352.07	1462.29	1446.11	1448.15	1202.04	1192.95	1187.42	1234.39	1227.33	1207.99	1255.02	1166.57	1183.71	909.669	961.097	889.349	953.079	969.112	1048.39		1044.91	992.946	625.73	703.961	824.379	53.6231	315.367	499.456
15074	392.295	408.858	248.09	266.784	233.882	54.4522	66.3904	101.18	240.752	180.42	211.301	750.373	838.379	772.551	816.49	885.189	1038.25	1011.9	1018.09	144.075	721.822	853.527	1008.11	990.898	1010.03	784.714	835.082	810.602	807.245	746.769	733.874	817.842	780.227	749.026	578.551	566.921	552.064	589.789	560.58	636.537		496.958	433.884	205.339	159.355	273.564	-55.3861	66.4425	124.065
15074.5	355.317	393.67	216.355	277.013	231.606	49.1521	49.7649	109.082	227.047	195.914	167.558	749.336	799.327	772.642	828.239	848.794	1040.64	1010.57	1007.8	129.006	677.205	829.131	998.562	950.479	987.379	787.689	801.749	795.936	745.734	727.878	718.668	792.711	738.278	729.257	569.437	560.077	551.546	563.504	528.519	648.164		459.976	418.688	173.597	169.573	271.281	-60.692	49.8131	131.964
15075	338.17	351.479	207.948	251.103	201.486	43.0381	30.374	115.008	191.987	165.284	160.197	730.71	793.692	764.867	802.144	781.946	1015.14	950.082	985.578	102.894	638.452	782.215	945.656	913.825	925.952	759.618	792.404	789.586	754.272	725.277	706.57	782.755	703.093	671.669	528.588	522.688	523.271	515.663	538.023	600.606		442.824	376.491	165.185	143.653	241.155	-66.8118	30.4184	137.886
15076	311.47	337.537	138.022	218.067	172.845	50.9727	21.0791	81.44	166.241	138.22	135.577	673.539	749.695	686.335	749.356	780.837	969.244	917.176	944.991	98.5664	623.946	735.19	887.277	882.95	883.811	709.999	745.53	717.979	704.217	647.565	658.259	723.678	667.54	660.222	489.482	491.23	495.072	552.714	461.774	590.071		416.116	362.535	95.2481	110.597	212.5	-58.8886	21.116	104.31
15077	276.452	270.602	117.952	176.739	110.475	38.7434	15.165	32.0677	144.088	132.137	94.2317	610.178	672.309	634.132	700.334	715.46	938.609	896.741	897.256	64.5283	597.152	698.295	865.144	821.253	816.335	669.941	679.549	711.214	678.474	647.574	616.22	694.134	620.001	631.407	439.226	450.116	470.67	467.911	441.251	544.829		381.09	295.586	75.1666	69.2485	150.117	-71.1292	15.1943	54.9304
15079	246.803	244.096	115.721	129.535	57.6438	-11.7275	11.8879	24.1702	103.534	59.4263	91.7669	554.223	595.712	584.328	626.388	638.517	826.284	795.566	833.861	42.4736	498.947	600.23	800.754	767.292	762.632	590.085	610.24	638.345	580.224	573.568	550.966	595.487	557.124	581.277	407.583	411.201	442.473	420.068	407.938	495.265		351.424	269.053	72.9136	22.0032	97.2605	-121.623	11.9021	47.0179
15081.7	135.421	177.515	62.9817	79.3262	74.0952	22.2683	1.90234	24.1855	91.9263	47.501	-1.34595	433.491	496.097	486.834	567.804	578.147	736.933	716.701	737.994	44.7637	472.04	526.684	706.626	713.227	689.569	569.199	525.326	559.546	536.521	506.71	537.179	524.695	503.303	487.328	346.199	355.507	371.088	361.404	354.091	452.002		240.02	202.434	20.1443	-28.2612	113.676	-87.6584	1.89575	47.0127
15085.5	78.1699	79.8281	46.8687	62.1065	9.44238	46.2344	-0.122315	20.2518	87.0757	32.3237	8.91577	415.612	407.204	428.503	462.223	467.071	657.789	625.448	612.36	34.5654	367.345	418.297	591.278	589.794	604.948	475.744	468.688	466.104	420.861	441.815	375.933	473.327	425.297	451.051	305.348	282.926	323.971	344.088	259.543	383.254		182.738	104.697	3.98982	-45.5575	48.9746	-63.7352	-0.157367	43.051
15090.6	21.9111	51.0723	22.9358	46.2676	-37.0237	25.8477	30.8313	6.44499	43.2988	25.4194	9.05225	288.79	327.964	338.312	385.652	350.766	535.216	556.669	505.062	-22.7266	283.47	346.873	502.491	495.418	466.122	341.834	372.573	400.859	318.848	287.708	315.463	344.923	327.065	327.95	208.584	219.874	269.498	246.295	164.893	329.472		126.437	75.8708	-19.9996	-61.5008	2.44195	-84.1805	30.7574	29.2058
15097.6	21.5986	33.376	-7.71289	31.8779	-14.259	11.3457	0.120117	4.48926	34.4998	24.9658	8.82373	207.382	229.915	269.365	257.469	298.662	399.9	376.564	386.254	-55.4766	172.888	205.865	381.32	356.575	369.868	252.979	268.584	328.087	287.466	214.145	253.406	266.354	231.961	232.17	173.367	173.304	169.673	155.083	105.299	265.317		126.067	58.0785	-50.7259	-76.0339	25.1152	-98.7627	-0.00705492	27.1975
15107.3	-17.9316	18.0371	8.61475	2.95703	-52.6372	37.1384	-5.17114	-19.1683	16.5491	19.334	-10.2715	90.0474	147.905	161.036	234.096	187.45	284.923	285.131	298	-62.5957	119.301	167.07	283.225	271.878	235.288	202.098	212.525	220.072	164.783	158.356	137.348	175.348	141.826	159.344	123.274	154.422	124.472	100.887	92.7451	205.321		86.4577	42.6082	-34.5046	-105.151	-13.3882	-73.08	-5.37128	3.46798
15120.5	-7.4043	-6.60742	-18.0256	16.2617	-1.91602	64.7258	35.9211	6.56968	55.2878	-13.4521	21.1545	67.8242	73.1484	110.311	161.522	105.4	213.474	211.35	193.597	-59.083	53.7932	77.203	161.448	163.982	162.296	94.1255	132.986	125.309	123.937	62.1719	48.7405	106.097	91.2549	107.46	47.1477	71.1819	83.2676	38.0613	48.5615	150.094		96.8767	17.7837	-61.2906	-92.1154	37.1615	-45.6431	35.6211	29.1074
15138.6	21.415	-2.00488	-14.3584	-18.4072	-23.418	46.0503	23.8477	6.64211	32.4216	-20.8433	-21.8601	24.2207	-3.68555	26.4175	89.0703	64.269	157.233	107.422	148.127	-40.5693	20.3386	50.4841	99.3518	102.576	78.0396	36.5923	79.8272	80.4853	49.8623	8.23975	15.1028	56.637	49.9268	46.4641	30.5646	39.499	64.4573	23.216	13.8682	97.0653		125.548	22.1398	-57.8227	-127.153	15.4248	-64.5249	23.4107	29.0448
15163.3	-35.4639	-8.11719	15.5271	2.21484	-49.7058	33.062	-13.0188	-9.03444	40.2903	-11.5586	-13.1536	-14.3198	-4.43896	20.9062	31.3027	-9.47852	60.2527	81.9382	81.4741	-50.4941	-9.09839	14.0404	23.9087	23.9647	37.9723	40.9221	43.3999	80.2036	-24.1951	-32.2407	11.5039	20.9661	2.97168	44.9721	31.1248	2.08008	30.7406	-4.55949	-36.2353	117.802		68.4656	15.6899	-28.2103	-107.035	-11.1846	-77.7956	-13.6431	13.1833
15197.2	-15.0322	-10.206	3.85059	-31.8149	-34.04	57.5659	-16.4793	20.7338	-4.53442	-21.3477	-26.3709	-20.8735	12.1084	-4.71924	14.5102	-30.7178	11.6272	36.6198	8.12109	-32.4648	-17.7908	7.95691	-10.3701	24.2922	12.0516	-23.2996	14.6763	31.3735	4.53686	-25.4243	-24.6062	14.9785	6.99365	-2.27893	-9.48627	-19.8984	-1.01776	-34.3233	-12.7178	117.763		88.6189	13.1386	-40.2609	-141.756	4.04059	-53.6786	-17.3603	42.6983
15243.7	-39.7051	-22.6279	17.0996	-2.24219	-64.6177	57.7261	-10.978	-10.6808	41.0706	-5.58496	-15.1104	-4.66748	-14.6758	-33.3003	-40.4102	0.836426	14.0602	21.5134	5.92236	-22.8916	-39.4319	-4.2749	-5.22144	-5.69434	-19.4508	-24.939	0.293945	27.5991	-58.2117	-45.106	-42.7756	10.3069	-42.1655	4.33618	-10.68	4.90991	-15.8075	-24.6417	-40.7637	57.7057		63.5649	0.0834674	-27.5241	-113.129	-27.1403	-54.0483	-12.2107	10.9367
15307.3	-26.9785	-30.9209	9.35352	-4.35449	-50.7617	-11.4482	-0.550537	19.2459	56.0034	-8.6294	-11.4416	-24.98	8.48828	-56.8272	-16.6074	-12.0005	-4.04846	-36.3436	-13.4131	-44.6748	-71.3679	-18.6119	-26.5264	-62.4977	-7.80859	-26.156	-36.1738	8.15185	-21.373	-78.7329	-36.0525	-31.9956	-26.2974	-9.78931	-4.05377	-56.6882	20.4529	-16.7947	-64.3975	104.944		75.7695	-9.07686	-35.9718	-116.537	-14.1106	-123.948	-2.26478	40.3884
15394.5	-2.61328	-36.8945	-41.645	-8.29932	-58.2373	-3.09009	-0.425293	-4.0861	4.5686	-4.71191	-23.2449	-35.3174	-40.2075	-35.6685	-22.7324	-38.1538	-4.08691	-46.1798	-40.1323	-39.3154	-51.1311	-30.4507	-41.4663	-47.6346	-40.2133	-60.0745	-3.40381	-14.1172	-39.6265	-45.2002	-79.1355	4.2793	-48.6758	-10.0872	-10.1354	5.66113	-5.40057	-21.528	-42.4668	45.521		99.4197	-16.2385	-87.9313	-122.257	-22.718	-116.584	-2.79913	16.4056
15513.8	-31.2627	-22.9697	-4.08618	2.97656	-87.0183	2.2085	-2.21899	18.1851	27.3311	-15.123	-30.0984	-41.7178	-26.2847	-29.9819	-54.3203	-6.79102	-17.2709	-52.8767	-58.416	-68.1152	-76.167	-54.6777	-90.4416	-38.2719	-59.6119	-50.8733	-15.7197	-15.0547	-13.571	-38.5425	-53.6433	-18.2468	-25.5488	-48.1061	-12.1213	-29.0259	-10.1423	-3.82762	-56.6826	72.0128		69.791	-3.94072	-51.6886	-113.413	-53.0489	-112.647	-5.49617	37.7855
15677.2	-20.6133	-31.9639	-9.5481	8.70898	-47.3545	21.2014	-24.5989	1.11779	20.4509	-35.5645	-9.79419	-36.7959	-33.5835	-46.6948	-20.1211	-37.9038	-66.3583	-39.2404	-56.1553	-17.001	-40.8015	-39.7775	-49.6975	-8.52844	-41.4205	-60.1494	-21.4189	0.818848	-21.8721	-45.0371	-27.0518	-10.9841	-45.0361	-37.2129	-20.8042	-18.4094	-33.5559	-30.8906	-63.4268	1.88171		79.0993	-15.1632	-58.9531	-111.01	-15.5079	-95.5184	-29.1133	19.4977
15901.1	-33.9404	-34.9053	-22.0669	-9.91016	-50.3015	-5.03467	-0.194336	-5.78884	-0.9729	-2.88086	-37.313	-39.7222	1.33057	-51.4019	-31.0254	-7.70459	-49.0624	-70.7841	-50.4287	-8.73535	-49.5164	-47.2904	-38.6311	-37.6256	-42.4086	0.656738	-21.978	-11.1221	-49.6235	-72.8984	-78.8733	-7.88696	-51.5586	-21.5547	-8.09815	-26.342	-30.2082	-19.6949	-47.8652	4.61194		63.9352	-21.1568	-73.9408	-134.189	-21.3625	-124.308	-6.40328	10.9192
16207.7	-40.6602	-16.3955	25.6516	-25.3189	-20.637	-27.9331	-0.80249	-8.40037	-14.2693	-21.1811	-7.83325	-34.624	-7.34912	-55.7456	-21.0718	-44.8023	3.76715	-25.7076	-12.0073	-24.7676	-40.0195	-44.3414	-32.3206	-3.8299	-37.4367	-28.273	-21.1074	-21.2988	-15.4878	-30.707	-19.8425	-31.2346	-22.146	-40.6522	-40.7805	-3.82861	-30.0154	-35.131	-23.2393	-5.04956		54.6995	-6.82713	-29.6036	-155.844	4.31996	-150.704	-9.33229	6.01789
16627.7	0.692383	10.2539	-24.5449	-5.31982	0.477295	28.7375	19.957	1.35893	-32.2224	8.60986	-8.39087	3.01953	-29.6787	-2.02246	-5.91992	24.3452	-4.90216	4.67078	-4.48047	-19.0254	8.36621	-4.27527	-10.3013	-27.8345	-2.2168	-7.28613	0.415527	-10.9331	-13.2339	13.7432	-10.6428	10.919	1.28467	-3.7063	-2.68219	-12.7754	-8.3595	-2.47368	19.9111	-9.88269		92.6064	14.0972	-84.4312	-144.399	19.9803	-98.8234	8.24862	12.6412
17202.8	33.3887	0.621094	-2.75122	24.8994	14.2324	-1.74634	-20.5994	3.93218	43.4087	8.42334	11.1382	20.2861	25.7861	44.8892	15.2886	8.53271	-6.31195	10.5775	5.80664	36.5518	20.0908	36.1962	31.9348	21.9156	27.8475	25.5787	10.9229	22.562	18.2974	5.64893	18.8496	11.8723	12.561	34.1245	35.9085	9.54077	29.4047	29.0573	-3.79102	6.97607		120.583	-3.37687	-68.9804	-125.896	26.2656	-135.868	-36.6613	10.9192
17990.5	34.3955	75.9443	20.3784	19.7202	18.6309	26.9194	19.5769	37.0413	23.2317	18.1104	10.0513	64.1265	83.5547	94.9394	94.4819	37.9873	47.6466	15.7223	26.5635	8.93164	-3.13843	58.958	57.6379	28.7439	33.4471	9.46021	66.8501	74.5854	53.5444	25.6929	71.7146	43.3904	46.7315	58.9149	36.5574	12.668	57.2151	-19.8971	11.9238	69.3357		115.126	61.2069	-54.538	-147.122	20.4334	-116.188	-2.44767	38.1457
18040.5	52.0723	35.4082	6.96924	8.16162	-5.29761	11.0732	-9.63989	-0.263905	2.04077	4.68359	9.40308	46.5024	65.1562	37.9097	43.2754	30.3784	34.9249	-22.4367	30.5576	-10.335	8.28979	34.6361	37.648	45.0322	36.8251	31.6743	31.6694	55.6221	43.0894	27.752	52.5295	50.822	-11.1582	50.2148	13.2773	1.60522	25.5098	18.1641	28.3252	42.1208		132.393	19.9891	-68.4986	-159.699	-4.14449	-132.604	-32.0429	0.467044
-15300	-226.339	-385.566	-315.178	-672.368	-433.568	-352.619	-238.197	-224.963	-216.278	-440.398	-608.446	-964.287	-997.655	-994.97	-1414.8	-996.364	-989.717	-1219.07	-1388.74	-62.2002	-1514.83	-1188.43	-946.568	-1172.22	-1324.41				-1441.18	-1632.49	-824.256	-1063.75	-966.355	-1083.12	-709.344	-964.348	-897.7	-826.013	-777.704	-1135.58
-15290	-219.519	-400.55	-394.859	-663.613	-411.256	-382.936	-255.713	-230.861	-245.388	-437.069	-619.65	-967.544	-984.085	-1012.53	-1436.13	-977.895	-1007.62	-1193.7	-1381.41	-68.5996	-1551.57	-1191.99	-956.589	-1156.13	-1312.72				-1461.92	-1638.79	-854.27	-1095.1	-966.54	-1088.74	-736.678	-988.531	-940.966	-825.776	-776.807	-1121.91
-279.99	-284.847	-329.024	-155.383	-275.143	-319.548	-20.7205	-139.541	-180.207	-80.4231	-216.678	-293.837	-621.866	-649.79	-632.881	-678.658	-668.936	-495.003	-601.487	-648.606	-342.547	-630.491	-642.961	-558.752	-566.9	-630.895	-535.386	-565.276	-533.871	-600.686	-660.364	-669.612	-462.469	-465.768	-513.206	-337.712	-423.733	-460.293	-425.16	-426.404	-485.01
17990.5	34.3955	75.9443	20.3784	19.7202	18.6309	26.9194	19.5769	37.0413	23.2317	18.1104	10.0513	64.1265	83.5547	94.9394	94.4819	37.9873	47.6466	15.7223	26.5635	8.93164	-3.13843	58.958	57.6379	28.7439	33.4471	9.46021	66.8501	74.5854	53.5444	25.6929	71.7146	43.3904	46.7315	58.9149	36.5574	12.668	57.2151	-19.8971	11.9238	69.3357
18040.5	52.0723	35.4082	6.96924	8.16162	-5.29761	11.0732	-9.63989	-0.263905	2.04077	4.68359	9.40308	46.5024	65.1562	37.9097	43.2754	30.3784	34.9249	-22.4367	30.5576	-10.335	8.28979	34.6361	37.648	45.0322	36.8251	31.6743	31.6694	55.6221	43.0894	27.752	52.5295	50.822	-11.1582	50.2148	13.2773	1.60522	25.5098	18.1641	28.3252	42.1208
[truncated: 81 more columns]

## Sheet: After_High_Light_Graph
	After 3h High Light, after saturating pulse																																								After 3h High Light, after saturating pulse, Correction to signal slope
	WT											sps2									pgr6-1											pgr6-2									WT
	E 96	E 97	E 98	E 126	E 127	E 128	E 336	E 337	E 338	E 351	E 352	E 231	E 232	E 233	E 261	E 262	E 263	E 291	E 292	E 293	E 111	E 112	E 113	E 141	E 142	E 143	E 276	E 277	E 278	E 291	E 292	E 246	E 247	E 248	E 276	E 277	E 278	E 301	E 306		E 96	E 97	E 98	E 126	E 127	E 128	E 336	E 337	E 338
-15300	-475.136	-489.075	-562.244	-171.86	-519.828	-437.307	29.1521	-375.267	-110.253	-440.585	-262.033	-2285.81	-2273.7	-2340.47	-2215.45	-2298.36	-2226.63	-1931.57	-2203.81	-2510.01	-1605.2	-1834.9	-1598.43	-1426.39	-2602.65	-2383.09	-1655.58	-1587.98	-1668.88	-1556.3	-1622.65	-2076.13	-2181.69	-2122.82	-813.084	-1235.15	-1504.54	-1903.83	-1682.51		-163.239	-202.245	-164.271	51.1952	-144.219	-96.486	111.277	-63.4783	-9.92202
-15290	-477.215	-485.617	-612.592	-212.71	-545.186	-433.646	-19.489	-397.858	-148.701	-478.145	-276.005	-2328.51	-2256.44	-2351.44	-2229.59	-2278.66	-2219.8	-1944.53	-2213	-2530.17	-1615.01	-1863.06	-1601.12	-1375.06	-2627.8	-2387.31	-1696.3	-1600.88	-1664.44	-1560.36	-1615.48	-2071.08	-2228.02	-2138.72	-820.689	-1239.88	-1495.16	-1925.78	-1674.15		-165.456	-198.933	-214.796	10.2866	-169.749	-92.9449	62.6374	-86.1784	-48.4033
-15280	-466.068	-451.207	-631.731	-215.164	-549.293	-450.543	-2.53198	-388.224	-149.619	-447.766	-254.439	-2281.46	-2273.66	-2326.88	-2226.53	-2262.63	-2230.99	-1977.8	-2253.32	-2486.37	-1605.99	-1821.43	-1581.31	-1454.66	-2599.69	-2403.73	-1682.29	-1629.96	-1650.22	-1571.08	-1618.65	-2074.86	-2203.61	-2128.72	-862.246	-1259.12	-1498.58	-1880.48	-1679.79		-154.449	-164.668	-234.112	7.77402	-174.028	-109.961	79.5956	-76.6528	-49.3541
-279.99	-102.853	-66.043	-135.407	-151.082	-141.604	-178.623	-97.6731	-131.198	-83.8379	-100.861	-65.3608	-1168.41	-1101.78	-1248.99	-965.197	-1081.91	-1054.43	-1234.55	-1294.53	-1385.6	-736.765	-780.357	-739.496	-1056.52	-1138.45	-1188.63	-831.266	-844.356	-850.468	-835.306	-850.677	-1013.39	-1094.49	-1082.28	-859.204	-883.789	-847.272	-861.668	-832.423		0.616001	2.10006	-2.58474	-16.6427	-23.9403	-16.9981	-13.7747	17.0277	-32.9791
-19.99	158.217	133.359	193.92	228.707	232.051	267.15	166.318	207.516	130.709	162.337	143.578	779.964	717.417	818.943	657.854	742.137	712.005	744.644	773.185	854.636	616.931	655.519	615.833	761.883	817.811	872.141	619.851	641.279	635.208	698.78	717.826	734.861	792.429	798.101	660.051	691.4	670.368	713.37	686.159		258.078	197.717	322.153	361.612	345.249	425.673	250.247	352.91	180.711
-9.99	-53.9473	-66.6172	-56.3657	-75.7432	-86.5552	-85.9416	-66.5808	-74.3276	-43.2471	-56.9668	-76.9199	407.373	401.393	449.977	324.416	358.088	358.67	509.59	541.718	553.205	133.126	140.042	138.108	313.817	340.627	337.695	226.229	217.394	229.301	149.465	147.489	294.913	319.673	302.897	213.953	207.873	190.983	163.35	160.646		45.7755	-2.40529	71.6904	57.1032	26.4717	72.462	17.3495	70.9576	6.72244
1.21	-99.5674	-64.0488	-127.858	-132.78	-112.835	-158.27	-83.9316	-145.163	-49.9326	-82.2612	-47.3105	105.707	123.218	154.687	111.852	55.0889	100.997	254.326	285.593	313.16	-130.235	-123.693	-135.535	-14.376	-19.5518	-57.0098	-37.4283	-53.0281	-46.5964	-143.344	-155.188	2.22913	-1.52637	4.07666	-73.7002	-45.3013	-76.6829	-134.133	-144.558		0	0	0	0	0	0	0	0	0
2.51	-88.7666	-45.2754	-77.2407	-91.5576	-119.794	-128.772	-61.7087	-87.1648	-68.2519	-75.4102	-62.7715	118.136	103.852	168.731	76.8621	84.1201	66.0685	227.999	273.295	315.112	-181.843	-150.403	-129.376	-12.9785	-34.9004	-49.5996	-41.1293	-38.6809	-30.8123	-130.234	-143.925	13.9066	-8.58594	-21.6553	-110.647	-71.7812	-99.8279	-146.184	-148.462		10.7827	18.7545	50.5947	41.215	-6.98223	29.483	22.2231	57.9844	-18.3236
5.81	-91.9951	-72.8496	-118.622	-115.34	-94.0083	-142.24	-90.5456	-133.281	-35.8662	-77.2261	-48.0889	95.9508	154.113	165.011	81.3916	43.4858	62.1663	238.585	259.208	267.341	-194.466	-196.877	-148.431	-41.9868	-39.3272	-60.4277	-46.667	-80.3084	-66.3924	-198.346	-200.333	-22.8844	-30.8257	-37.2881	-87.9961	-75.5221	-101.634	-146.252	-164.275		7.50843	-8.86775	9.1551	17.4134	18.7472	15.9749	-6.61347	11.8317	14.0513
9.11	-54.0938	-50.1191	-131.027	-144.415	-120.186	-121.607	-46.6177	-99.4844	-25.3877	-51.8935	-57.3062	120.435	90.4062	103.619	81.7507	56.2022	58.369	212.519	255.334	262.183	-168.856	-177.163	-180.697	-65.4287	-33.2832	-62.4766	-68.3585	-73.8003	-94.1768	-191.603	-224.721	-1.62317	-34.957	-0.0229492	-147.714	-89.3981	-116.181	-187.704	-168.177		45.364	13.8147	-3.30836	-11.6813	-7.48717	36.5683	37.3149	45.5929	24.5189
13.2221	-100.042	-47.6924	-88.3086	-118.057	-116.143	-122.189	-75.8555	-103.097	-49.2685	-73.9819	-54.4678	140.699	94.54	151.671	82.4297	67.7319	56.6596	264.015	260.023	285.434	-177.088	-225.769	-174.73	-55.064	-62.3838	-40.8477	-56.2036	-87.167	-98.0286	-222.137	-235.676	-15.0521	-69.4453	-24.3081	-123.723	-132.529	-88.3234	-180.258	-195.857		-0.641307	16.1816	39.3378	14.6523	-3.51489	35.9372	8.07759	41.9353	0.624505
18.366	-91.7041	-17.7773	-76.3418	-106.268	-117.468	-106.876	-67.7637	-82.2461	-70.4141	-61.9341	-32.4619	175.401	116.604	167.987	95.146	36.7007	87.9625	242.302	254.341	274.117	-225.614	-203.951	-166.692	-60.2383	-33.0352	-66.8643	-85.848	-75.2031	-93.8968	-202.739	-208.796	12.0167	-48.6655	-2.52441	-184.718	-119.094	-106.955	-170.322	-166.029		7.62521	46.0217	51.2137	26.4115	-4.92843	51.1888	16.17	62.7304	-20.5379
24.8211	-66.5986	-62.5488	-109.189	-124.815	-90.7681	-116.054	-68.0154	-111.022	-26.832	-74.6255	-27.2822	161.36	132.973	190.335	83.9507	105.943	51.0465	237.047	269.709	260.976	-205.537	-187.658	-181.611	-27.9116	-54.791	-19.4775	-73.4792	-47.5381	-63.8033	-193.182	-212.435	0.26416	-35.6533	4.14209	-150.342	-112.054	-127.584	-176.312	-191.664		32.6411	1.15623	18.2526	7.8256	21.6609	41.9339	15.919	33.8837	23.0228
32.9424	-61.8809	-49.1094	-95.5615	-103.682	-85.5278	-116.42	-66.5093	-97.7585	-86.9502	-104.838	-63.5142	183.906	180.775	222.727	118.889	106.13	131.517	232.062	297.684	314.428	-175.951	-171.714	-169.683	-4.70508	-0.0244141	-25.9434	-36.047	-52.9297	-23.9006	-206.003	-181.572	29.2655	17.8057	51.4717	-95.4297	-98.4553	-78.2456	-168.722	-181.572		37.2462	14.4774	31.7367	28.911	26.7617	41.4712	17.4261	47.0592	-37.1221
43.1808	-86.3174	-54.3652	-51.0513	-131.746	-112.084	-140.225	-80.0002	-80.6977	-37.8838	-75.4492	-37.5664	230.807	215.183	239.411	147.973	132.508	143.428	288.431	298.882	316.819	-136.731	-130.029	-103.52	41.3535	40.1982	53.7158	-20.0118	8.4248	-1.72296	-130.737	-147.999	91.3141	52.876	97.1782	-71.0606	-57.5995	-13.936	-117.116	-102.06		12.6676	9.07252	76.0662	0.787077	0.0302175	17.5447	3.93636	64.0085	11.9106
56.1093	-70.8643	-48.9014	-88.665	-95.3901	-106.271	-116.702	-72.1846	-78.3193	-43.668	-64.2241	-50.6367	302.139	294.299	329.877	183.781	197.923	184.882	312.584	337.783	391.783	-69.168	-69.342	-66.5087	110.194	100.65	123.016	41.6764	67.8738	84.2464	-73.1749	-89.8931	153.349	154.203	189.72	-10.8711	-6.01935	44.2728	-46.4954	-66.1251		27.9413	14.3481	38.2242	37.0663	5.62069	40.9126	11.7536	66.2461	6.08383
72.4562	-69.7959	-36.9268	-73.9424	-100.82	-130.701	-126.178	-40.5337	-99.0071	-52.0615	6.46436	-45.9932	408.008	353.93	426.524	284.602	263.237	255.915	373.846	414.478	435.331	63.1182	27.6301	55.9185	175.342	252.929	250.539	183.763	174.835	180.141	75.4088	44.8145	281.232	272.058	284.622	99.0156	116.549	155.607	36.5774	67.048		28.7828	26.0847	52.6583	31.5402	-19.0897	31.2418	43.4064	45.3804	-2.36357
93.1469	-63.582	-15.2578	-52.2817	-98.7612	-97.8911	-120.864	-54.3511	-78.4697	-46.8965	-57.9917	-22.4849	538.403	459.863	557.294	434.118	381.379	407.148	445.99	456.383	523.623	210.403	242.198	243.462	346.14	394.444	430.115	371.67	343.086	339.777	243.744	217.711	393.629	430.065	477.912	282.138	316.595	309.631	257.049	230.053		34.7096	47.4524	73.9537	33.4767	13.3645	36.3088	29.5914	65.6924	2.73332
119.357	-49.8242	-20.5605	-70.4751	-108.933	-89.0688	-76.6548	-29.5203	-56.4944	-21.0332	-49.3315	-25.166	668.87	613.474	700.414	547.174	567.373	548.724	512.659	521.676	623.854	440.783	498.67	508.692	608.312	624.73	615.517	528.181	533.013	563.284	533.523	509.327	622.19	660.59	676.567	522.105	544.372	559.245	508.081	492.429		48.1037	41.7681	55.2976	23.1501	21.7367	80.2057	54.4253	87.3823	28.5103
152.581	-44.1094	18.499	-60.7393	-51.8223	-87.2642	-86.4265	-51.6392	-52.1072	-27.0938	-10.7153	-0.181641	809.752	729.024	860.042	658.791	697.32	712.086	631.23	648.274	745.904	823.11	826.358	844.954	804.19	862.306	877.979	753.88	776.486	805.036	885.296	865.149	860.545	883.389	957.884	851.977	858.101	902.55	813.627	802.223		53.3575	80.3439	64.447	80.065	22.9708	70.0376	32.3104	91.4077	22.3403
194.716	-18.9043	35.21	18.1074	-24.1851	-17.5596	-47.7043	26.8665	25.7873	57.2031	57.3491	71.3931	952.943	820.107	970.582	821.3	900.28	863.964	718.442	727.945	880.282	1096.53	1141.03	1132.15	1005.14	1043.56	1093.37	954.237	981.097	983.143	1197.47	1189.19	1050.36	1027.94	1124.13	1075	1123.44	1227.69	1099.65	1116.44		77.9779	96.4414	142.55	107.454	91.9518	108.257	110.821	168.843	106.498
248.177	143.172	171.837	187.197	114.937	87.9565	94.5176	194.95	177.258	181.654	285.194	283.479	1057.97	968.781	1076.12	955.59	990.994	996.716	809.004	829.618	976.393	1319.38	1348.73	1368.27	1176.08	1196.87	1255.56	1082.15	1076.06	1116.06	1444.99	1464.67	1145.18	1182.04	1216.7	1321.72	1334.49	1401.24	1287.25	1333.79		239.312	232.29	310.695	246.26	196.55	249.841	278.911	319.732	230.773
316.026	460.063	532.486	678.467	534.955	480.73	552.112	673.293	728.555	716.584	853.676	804.682	1151.31	1070.27	1206.42	1070.16	1094.62	1114.34	881.547	918.995	1027.91	1423.6	1471.58	1509.35	1268.54	1290.76	1320.2	1161.26	1183.85	1201.54	1599.31	1598.54	1234.14	1234.06	1305.51	1391.52	1452.46	1525.43	1405.96	1455.98		555.262	591.951	800.768	665.878	588.158	706.626	757.261	870.29	765.48
402.161	1409.71	1404.37	1637.91	1230.16	1196.06	1252.47	1498.92	1587.39	1580.22	1608.24	1577.25	1176.33	1189.13	1260.89	1169.45	1152.33	1199.28	944.111	960.367	1059.53	1513.99	1564.35	1551.82	1276.88	1370.81	1380.27	1233	1233.3	1255.76	1684.45	1704.18	1305.59	1305.8	1382.17	1440.35	1533.68	1613.04	1491.5	1582.66		1503.72	1462.58	1758.69	1360.58	1302	1405.95	1582.9	1728.19	1628.83
511.531	2145.54	2194.72	2356.89	1548.31	1548.63	1540.45	1995.07	2112.5	2188.53	2041.18	2090.95	1234.48	1244.06	1293.08	1226.34	1208.54	1259.66	981.244	1037.67	1171.73	1545.1	1600.7	1616.95	1331.83	1451.12	1426.08	1240.59	1295.86	1303.05	1737.13	1767.63	1314.92	1318.72	1385.12	1498.88	1537.51	1651.96	1547.05	1616.53		2238.03	2251.34	2475.74	1678.08	1652.7	1692.63	2079.06	2252.11	2236.79
650.423	2357.53	2466.06	2561.57	1669.01	1658.46	1672.66	2133.13	2264.47	2340.12	2182.03	2310.44	1289.51	1311.55	1369.49	1251.61	1234.49	1299.62	1046.76	1068.67	1177.92	1587.26	1656.91	1639.99	1383.69	1470.99	1454.02	1268.87	1267.6	1339.07	1806.91	1782.41	1331.92	1369.02	1441.48	1557.55	1580.98	1651.01	1580.09	1639.15		2448.09	2520.66	2677.97	1797.96	1760.14	1823.19	2217.14	2402.57	2387.92
826.832	2462.38	2577.53	2686.24	1744.63	1767.12	1824.69	2204.41	2323.83	2433.22	2234.66	2356.26	1321.46	1406.45	1369.26	1339.88	1254.87	1379.79	1048.26	1112.95	1196.65	1591.36	1668.92	1655.99	1368.92	1436.59	1507.7	1284.61	1329.66	1328.65	1831.39	1827.28	1346.85	1389.36	1458.04	1513.72	1584.67	1655.38	1619.69	1678.24		2550.49	2629.56	2799.53	1872.54	1865.77	1973.11	2288.44	2460	2480.44
1050.91	2542.88	2604.2	2740.12	1731.28	1818.08	1844.72	2227.47	2328.95	2482.62	2320.49	2431.75	1320.39	1433.73	1410.41	1367.12	1265.41	1416.75	1076.43	1160.36	1239.51	1607.45	1694.5	1644.58	1390.71	1431.17	1531.54	1345.22	1329.2	1343.23	1847.26	1840.67	1377.14	1401.94	1454.62	1562.48	1613.83	1718.2	1622.98	1708.48		2627.88	2652.97	2849.45	1857.86	1912.89	1990.47	2311.52	2462.69	2529.09
1335.56	2520.55	2664.78	2759.57	1771.09	1857.45	1916.03	2262.98	2346.3	2502.66	2320.03	2454.41	1355.73	1460.26	1456.27	1369.36	1314.75	1426.27	1078.32	1163.22	1264.71	1639.08	1683.99	1673.89	1413.09	1452.68	1532.46	1334.95	1334.17	1417.37	1880.79	1860.86	1420.8	1421.25	1482.37	1569.41	1652.31	1683.09	1644.52	1727.81		2601.6	2709.4	2863.87	1895.99	1947.37	2058.38	2347.07	2476.93	2548.19
1697.19	2548.01	2692.66	2748.76	1767.74	1852.19	1958.34	2271.26	2387.07	2518.13	2360.37	2481.01	1377.33	1509.53	1466.29	1418.13	1320.42	1534.26	1123.23	1204.38	1277.42	1654.74	1726.17	1670.03	1449.37	1495.24	1588.18	1331.14	1356.65	1406.52	1926.56	1895.11	1419.63	1447.73	1518.07	1550.54	1610.93	1741.05	1638.89	1758.69		2624.04	2732.01	2846.68	1890.52	1935.9	2096.37	2355.39	2513.77	2562.48
2156.61	2633.55	2719.76	2865.6	1822.26	1887.58	1929.12	2365.14	2398.36	2552.64	2383.73	2478.49	1448.53	1540.51	1515.63	1458.56	1345.32	1579.14	1173.03	1244.77	1306.57	1675.58	1754.58	1707.5	1472.77	1500.71	1592.4	1370.1	1387.9	1442.12	1919.89	1943.44	1464.64	1469.02	1567.91	1601.32	1675.37	1792.42	1689.23	1789.58		2703.2	2752.42	2955.41	1942.32	1963.4	2061.67	2449.32	2520.05	2595.47
2740.32	2630.22	2714	2817.19	1804.31	1934.94	2016.65	2371.82	2410.16	2526.58	2348.72	2506.72	1456.78	1598.11	1578.61	1502.56	1432.96	1624.28	1225.18	1316.34	1386.93	1735.53	1807.24	1722.81	1539.41	1605.95	1631.76	1440.71	1433.48	1493.92	1964.98	1976.81	1493.77	1554.28	1637.49	1640.87	1694.08	1805.34	1764.09	1803.14		2691.78	2738.17	2896.69	1920.93	2000.73	2142.24	2456.07	2525.49	2567.49
3481.95	2624.05	2734.24	2816.5	1820.23	1922.81	1992.09	2349.67	2446.15	2538.69	2377.86	2507.72	1528.81	1644.4	1615.93	1562.66	1441.48	1676.68	1253.95	1367.71	1424.76	1809.77	1871.98	1785.58	1538.88	1669.94	1699.84	1481.14	1479.29	1524.31	1999.41	1996.92	1574.69	1601.87	1666.07	1726.89	1746.78	1846.64	1781.25	1835.6		2675.32	2747.62	2882.91	1932.48	1975.87	2108.84	2434.01	2553.41	2577.15
4424.25	2653.66	2737.18	2870.8	1889.74	1926.7	1947.88	2379.58	2449.86	2551.23	2385.37	2505.02	1607.14	1713.74	1670.7	1653.36	1424.56	1755.37	1326.08	1397.11	1511.53	1807.84	1897.75	1860.24	1594	1736.14	1789.87	1498.65	1525.68	1580.65	2047.05	2044.88	1614.3	1601.52	1726.91	1736.19	1802.47	1873.02	1798.64	1925.68		2691.86	2736.83	2920.58	1996.42	1963.58	2053.39	2464.04	2546.86	2586.6
5621.54	2607.83	2749.07	2888.58	1863.79	1962.73	1946.63	2411.66	2501.43	2569.03	2432.55	2530.97	1689.52	1792.01	1753.24	1669.98	1503.5	1756.7	1404.32	1513.11	1591	1873.85	1949.9	1827.67	1668.82	1749.86	1862.52	1591.62	1573.2	1628.98	2081.79	2123.9	1676.31	1690.09	1802.58	1793.29	1829.91	1944.21	1880.31	1986.62		2629.4	2731.29	2917.22	1963.41	1979.04	2037.84	2496.26	2585.39	2600.45
7142.84	2644.18	2761.75	2899.92	1862.36	1987.83	2028.14	2386.18	2513.22	2581.82	2393.11	2578.68	1808.59	1889.97	1866.69	1879.33	1582.02	1831.5	1509.81	1601.43	1677.26	1909.9	2053.26	1919.33	1802.15	1831.22	2004.8	1642.18	1633.49	1700.76	2172.3	2154.16	1772.08	1824.93	1891.5	1867.41	1907.77	1968.32	1942.77	2089.82		2644.65	2721.82	2901.71	1953.01	1978.02	2101.2	2470.96	2580.61	2608.23
9075.85	2669.55	2810.55	2879.09	1913.09	2010.9	2020.78	2408.64	2510.55	2591.77	2413.93	2559.2	1930.09	2021.38	2037.89	1856.25	1655.75	1975.19	1620.05	1772.04	1854.98	1978.79	2122.36	2020.23	1906.02	1998.82	2113.72	1739.9	1757.85	1804.89	2279.05	2289.31	1903.38	1900.01	2032.31	1980.36	2005.65	2103.19	2019.16	2143.43		2643.2	2742.48	2846.75	1992.33	1967.89	2070.78	2493.64	2556.9	2611.82
11532	2697.58	2814.37	2973.92	1915.12	1988.51	2043.51	2384.22	2550.59	2605.66	2423.31	2574.65	2060.41	2143.83	2171.7	1886.89	1882.05	2016.94	1813.09	1930.48	2040.35	2087.21	2204.07	2137.95	2035.14	2161.37	2297.74	1874.7	1846.32	1928.99	2416.26	2392.87	2029.17	2061.2	2158.65	2084.03	2086.3	2210.23	2135.43	2259.08		2637.14	2710.53	2898.23	1979.87	1903.32	2064.21	2469.51	2570.19	2617.61
14653	2709.13	2772.19	2915.61	1930.47	1978.47	2031.3	2402.18	2551.79	2596.93	2454.79	2562.06	2225.61	2294.03	2376.83	2032.64	2096.59	2177.03	2020.49	2182.71	2276.19	2213.56	2330.17	2276.6	2303.67	2421.04	2503.67	2009.94	2012.12	2035.52	2533.43	2523.11	2216.79	2268.44	2369.52	2229.34	2245.45	2375.21	2270.59	2389.92		2605.38	2622.92	2784.82	1976.81	1839.69	2014.76	2487.85	2537.4	2598.6
14703.3	2731.64	2766.7	2925.64	1940.22	2035.02	2051.9	2424.53	2511.31	2600.5	2452.7	2557.03	2281.73	2341.68	2386.55	2063.79	2101.46	2145.55	1996.67	2170.01	2283.39	2243.07	2346.45	2301.3	2264.29	2392.46	2491	1972.21	1981.46	2028.72	2524.06	2535.35	2179.72	2262.77	2337.74	2232.28	2230.16	2322.41	2282.47	2425.94		2627.2	2616.69	2793.96	1986.26	1895.37	2034.76	2510.19	2496.37	2602.01
14753.6	2720.27	2772.41	2938.77	1907.25	2048.32	2023.63	2432.19	2518.53	2615.22	2447.23	2572.68	2265.08	2320.89	2370.55	2072.39	2075.44	2184.33	2025.89	2186.39	2299.24	2248.51	2358.41	2293.2	2247.88	2388.07	2486.71	2005.41	1989.86	2055.82	2526.41	2524.82	2162	2260.98	2318.48	2255.5	2277.16	2324.41	2287.74	2401.39		2615.13	2621.67	2806.2	1952.99	1907.8	2005.9	2517.87	2503.04	2616.57
14803.9	2685.45	2768.78	2929.62	1940.35	2016.81	2000.75	2414.95	2510.76	2605.28	2463.64	2554.15	2262.54	2316	2364.5	2049.91	2098.39	2178.15	2030.64	2169.57	2309.21	2237.14	2323.26	2313.99	2281.84	2399.64	2456.28	1971.6	2012.05	2055.16	2530.09	2521.44	2216.18	2234.03	2333.49	2250.7	2280.45	2351.86	2266.74	2431.96		2579.61	2617.3	2796.17	1985.79	1875.43	1982.42	2500.63	2494.72	2606.46
15064	273.982	312.067	333.217	327.329	439.818	399.01	48.1567	92.8294	122.74	65.5171	122.105	1894.1	1906.04	2015.05	1520.5	1671.31	1751.13	1859.98	1972.56	2121.87	1316.98	1358.39	1319.02	1755.6	1900.7	1971.78	1329.76	1378.41	1397.68	1301.08	1435.7	1690.11	1756.95	1802.83	1470.59	1446.02	1417.8	1497.91	1501.71		164.529	156.807	195.171	371.24	293.974	377.574	133.867	73.9638	123.06
15074	49.4277	49.5459	64.9053	51.0478	106.049	87.1985	-6.47754	31.2712	3.10156	-24.7637	6.17334	1576.14	1620.01	1723.55	1306.58	1405.15	1454.3	1663.63	1757.73	1886.91	957.08	979.432	920.29	1427.78	1576.05	1600.53	1020.99	1078.3	1075.74	901.848	1003.11	1358.47	1443.08	1489.03	1106.24	1114.42	1065.32	1099.22	1091.07		-60.1646	-105.86	-73.3174	94.9007	-39.9673	65.6434	79.2336	12.2967	3.38838
15074.5	51.7578	50.4893	30.1094	36.0772	111.503	115.636	16.8762	29.5542	1.72363	2.77002	12.0801	1572.03	1606.83	1699.65	1272.08	1407.59	1440.65	1633.26	1722.42	1897.8	876.714	953.78	903.881	1411.97	1547.21	1586.61	1025.43	1043.77	1079.26	896.535	983.118	1344.85	1419.35	1429.83	1054.7	1100.97	1025.38	1061.66	1074.92		-57.8417	-104.925	-108.122	79.9269	-34.5221	94.0747	102.587	10.574	2.00874
15075	18.2236	64.1387	17.5034	68.4985	122.534	95.0161	-2.88232	-3.26294	12.5205	-13.436	-8.88818	1572.04	1616.02	1711.63	1224.44	1363.2	1389.86	1645.54	1757.77	1891.62	882.962	922.013	909.831	1367.02	1491.79	1560.6	978.221	1049.69	1077.12	867.806	961.161	1335.15	1392.37	1427.9	1037.55	1053.04	1038.12	1047.81	1045.16		-91.3828	-91.2826	-120.737	112.345	-23.4999	73.4489	82.8289	-22.2485	12.804
15076	44.166	23.0684	6.23584	58.9243	113.374	75.4209	24.6628	-12.4941	-26.8477	-37.2974	2.54736	1588.29	1569.37	1646.13	1206.31	1354.1	1360.57	1629.35	1770.38	1869.26	852.135	894.44	835	1392.86	1449.83	1504.7	956.407	990.721	1011.55	852.219	932.818	1288.64	1362.83	1393.02	986.029	1044.8	976.869	999.164	1011.45		-65.4543	-132.367	-132.023	102.765	-32.6768	53.8417	110.374	-31.4906	-26.5675
15077	9.84473	-19.5312	-24.0098	33.3272	96.957	77.0586	-21.3857	-1.06421	-22.2363	-32.8467	-19.7798	1493.1	1507.79	1618.39	1159.16	1314.67	1354.75	1558.17	1708.23	1796.71	837.364	895.02	800.582	1293.08	1387.66	1485.02	944.668	972.778	963.926	810.987	894.767	1249.88	1296.96	1308.63	961.53	974.502	921.975	977.251	967.851		-99.7895	-174.982	-162.286	77.1621	-49.1114	55.4675	64.3257	-20.0716	-21.9595
15079	-0.55957	3.67773	43.9644	16.5459	34.6885	32.5039	-32.365	-10.3347	-18.4346	-18.106	-28.3003	1412.12	1472.83	1535.08	1105.93	1222.64	1272.72	1538.08	1650.38	1733.55	753.766	769.275	742.858	1243.37	1333.7	1382.9	861.661	908.19	904.625	714.279	782.928	1172.33	1235.35	1252.66	871.404	848.003	890.403	888.465	926.302		-110.222	-151.802	-94.3469	60.3691	-111.414	10.8889	53.3467	-29.3639	-18.1643
15081.7	-0.985352	18.2402	20.6748	7.01465	75.9214	50.6174	-7.19482	15.2817	-3.54492	-30.395	-19.148	1357.5	1387.94	1465.71	1024.89	1142.92	1206.38	1460.98	1586.37	1695.5	665.139	720.687	638.984	1110.26	1234.9	1297.24	836.19	862.888	850.89	676.917	745.136	1079.29	1158.24	1161.58	825.668	825.514	786.938	805.84	815.395		-110.685	-137.279	-117.685	50.8217	-70.2285	28.9698	78.5172	-3.77726	-3.28366
15085.5	17.7598	8.4375	29.0894	22.0488	51.6148	45.7178	-20.6943	-6.37036	3.06738	-9.91162	-8.67041	1282.63	1298.62	1346.76	927.981	1077.16	1126.34	1410.53	1476.82	1570.59	565.605	615.149	575.942	1025.19	1099.57	1155.68	730.202	729.007	765.594	577.611	652.602	988.128	1061.22	1086.24	701.381	712.401	742.727	681.001	694.485		-91.9924	-147.137	-109.337	65.8337	-94.5997	24.0252	65.0181	-25.4703	3.31626
15090.6	-17.4121	16.3008	-2.83252	-9.75635	78.9971	34.5215	13.5955	-2.18481	-2.41797	-16.96	5.01611	1157.15	1157.42	1231.88	839.179	970.034	1015.07	1295.1	1340.44	1503.38	474.01	504.402	497.541	885.124	987.979	1020.48	635.532	648.95	646.451	483.217	534.536	893.16	923.02	960.08	631.352	629.841	597.173	578.379	589.515		-127.235	-139.348	-141.349	33.9982	-67.3055	12.7677	99.3085	-21.3406	-2.18599
15097.6	42.0234	17.4912	23.625	35.5635	56.8384	17.8359	-1.88379	4.9646	-6.54297	-22.9565	10.7979	1031.68	1005.76	1105.2	725.499	804.542	903.896	1188	1239.55	1328.2	392.35	420.224	375.19	745.882	854.394	865.337	537.384	566.763	561.102	373.69	428.772	749.594	814.959	784.161	522.128	541.543	524.067	472.912	476.608		-67.8976	-138.26	-115.016	79.2765	-89.585	-4.00178	83.8301	-14.2679	-6.33418
15107.3	6.40918	-5.77246	8.75	-6.98047	59.8105	43.8	10.1599	41.2783	1.77734	-10.8906	-2.56543	902.335	919.946	935.041	558.01	697.09	720.425	1016.2	1076.75	1166.48	317.532	305.642	281.939	607.106	708.402	706.921	458.708	455.327	454.033	294.327	335.17	654.584	660.42	701.351	423.248	412.632	393.345	351.931	371.68		-103.646	-161.664	-130.061	36.6757	-86.7784	21.8473	95.875	21.9409	1.95438
15120.5	9.88867	6.77051	4.35791	-1.46826	38.273	41.4785	15.5229	29.467	1.89648	-22.6631	25.2549	740.499	755.208	786.933	494.092	586.51	617.366	877.525	939.21	1047.02	192.15	243.6	207.322	489.932	547.05	570.669	358.527	371.494	381.073	237.767	238.951	491.687	535.992	503.205	309.398	329.625	276.088	258.792	272.777		-100.349	-149.313	-134.686	42.11	-108.543	19.3683	101.24	9.98585	2.03004
15138.6	22.5273	24.1582	27.957	31.7105	35.2676	34.2415	51.6335	13.416	1.36035	37.7168	30.6314	605.329	579.594	633.403	394.222	437.31	469.39	739.111	798.197	843.73	161.423	149.726	135.783	329.44	365.42	389.867	258.566	270.117	276.13	143.905	163.446	384.896	428.092	410.834	254.053	214.437	197.125	189.284	185.882		-87.9615	-132.189	-111.406	75.1821	-111.859	11.9155	137.352	-6.26206	1.43436
15163.3	2.73438	5.74512	4.65479	-3.86963	46.3086	20.8479	28.2864	35.2258	2.25586	-20.5327	16.2505	480.377	488.867	499.952	268.115	332.731	397.82	587.694	635.103	663.974	69.7744	75.0396	89.0361	236.069	293.507	336.893	192.774	214.388	211.37	122.706	82.4028	290.031	334.864	332.147	169.685	139.64	142.198	103.407	116.942		-108.098	-150.962	-135.146	39.4559	-101.243	-1.77342	114.008	15.2781	2.24832
15197.2	24.8486	-2.45703	13.6113	2.94873	40.9258	35.4839	41.0754	14.6816	16.2266	2.79004	-3.60596	365.87	367.504	375.445	196.086	216.07	301.133	468.098	504.154	542.872	35.6103	30.4338	26.168	158.726	179.397	190.852	138.583	152.791	150.611	51.2423	61.0356	247.116	256.69	251.129	99.0078	108.949	113.265	37.8206	26.3514		-86.4545	-159.658	-126.788	46.0741	-107.208	12.4579	126.801	-5.63545	16.1073
15243.7	14.0742	33.8398	7.70068	-19.9761	13.6152	19.7681	28.9734	5.12134	4.18164	6.04932	-3.53662	274.321	278.011	305.435	138.41	180.828	211.016	354.099	368.641	397.288	23.5918	30.5273	44.6349	96.8892	135.096	122.38	94.7314	109.959	106.398	37.6591	36.4219	150.024	163.21	152.894	94.2363	60.323	51.7689	10.9517	35.1956		-97.8735	-124.038	-133.518	22.8753	-135.316	-3.8121	114.705	-15.7016	3.90938
15307.3	5.55957	-19.8604	-13.4082	-2.04834	88.3486	45.2783	4.45801	-34.9702	-9.03125	-1.29443	5.54785	195.068	210.846	210.902	91.6128	149.911	164.35	215.919	255.642	274.622	-11.4248	-9.76416	-25.672	48.1934	74.3057	52.3594	57.276	48.3477	72.4202	15.8146	11.2529	136.244	121.751	115.978	32.8418	8.90552	-10.6875	-9.94995	-9.14809		-107.271	-178.664	-155.75	40.4277	-61.6755	20.9391	90.1967	-56.4859	-9.51306
15394.5	10.4492	-7.79004	10.6274	2.30566	51.8037	73.8086	-22.2744	-8.14624	-5.67773	-4.10693	-18.8984	163.458	149.764	185.935	34.033	69.8408	104.53	164.373	166.458	225.46	-6.91894	-28.7788	-29.9414	18.0684	13.5254	63.5234	60.4163	23.3242	23.4241	-4.71606	-14.5454	68.0549	71.6562	62.9136	-26.8184	-12.7764	0.684326	-21.9226	2.43568		-103.591	-167.863	-133.253	44.2676	-99.717	48.4298	63.4746	-30.6109	-6.44656
15513.8	4.63086	-22.6025	1.44678	-13.4746	10.0967	44.3135	25.2078	-16.3166	-3.85547	-27.1465	10.46	104.286	126.303	125.4	30.9136	69.4233	44.0486	96.8619	118.374	121.269	-22.1592	-36.4299	-27.1211	-27.1958	-12.5332	16.6709	34.6627	0.183838	33.0116	-17.6058	-14.0767	44.5395	52.5518	2.86133	4.1416	-9.60718	-44.3511	-63.5703	-22.9939		-111.065	-184.413	-144.54	27.7832	-143.473	17.5109	110.971	-40.0809	-5.01737
15677.2	-21.0654	11.6846	-7.2876	-11.8081	37.6973	61.4946	-4.45606	13.8684	-6.91113	-19.5664	-37.1006	58.822	91.3877	52.7859	-11.2505	15.0972	8.45709	9.04657	50.7655	85.5889	-23.0459	-55.5889	-42.96	-36.9482	-48.041	-35.8496	22.1932	-3.23926	-15.7871	-4.4906	-59.6919	28.4006	66.9111	-1.56494	-57.959	-29.1526	-27.9922	-45.1746	-7.8607		-139.029	-152.506	-156.16	28.4854	-118.68	32.742	81.3263	-11.6757	-8.6114
15901.1	-24.1113	-46.1084	-8.31738	-19.0312	-2.07715	28.6641	7.23438	-19.5252	-5.57227	-9.73193	-5.21875	67.9623	28.5654	32.0431	-37.0147	-14.581	14.1191	-5.39508	-12.0298	24.917	7.47559	-13.8164	-50.6709	-37.2461	-31.6328	-22.4316	-17.9176	-17.564	-24.8983	-35.2688	-22.4336	6.05127	10.6758	-44.8716	-47.8691	-45.3418	-34.8751	-39.7993	-27.2726		-145.182	-213.558	-161.142	19.9414	-162.299	-2.75944	93.0432	-47.5072	-8.0099
16207.7	0.0917969	8.71875	-4.66309	1.9043	-12.3843	-6.31934	-15.9775	-0.199463	-36.9277	-32.8154	-13.2109	-9.75336	6.68994	6.07623	-36.113	-27.5439	2.85034	-2.96478	-4.34534	-29.4033	-16.4473	-63.6909	-57.8483	-42.6455	-31.3828	-50.0088	-34.8015	-15.6226	-15.6394	3.25915	-27.5278	-12.355	-20.1465	-22.561	-37.3408	-32.8804	-11.2191	-28.3091	-15.3719		-125.233	-163.195	-162.9	39.068	-177.872	-41.4008	69.8674	-31.5204	-40.3753
16627.7	3.0332	-7.24023	3.98438	7.38379	-32.5044	12.7949	8.84619	-1.30127	-7.47266	-33.627	12.4058	-14.6383	-16.6279	-34.9931	-6.85522	-5.51562	-8.56555	-17.5058	-8.03296	20.9805	-34.0635	10.1265	4.16455	-17.6152	-23.585	-5.29394	-3.71692	-16.2192	-4.93274	-12.9237	-3.67529	-5.9707	7.75488	-26.8648	13.751	-3.64917	-15.8501	-9.35718	-24.9777		-128.119	-185.268	-161.666	42.0699	-205.203	-27.2966	94.7407	-37.1951	-12.3033
17202.8	-4.54297	-2.18164	-1.47022	-11.1699	41.001	-9.06006	5.06714	-0.492432	40.7715	61.9321	-0.487305	5.46466	-7.09619	8.98321	25.8933	14.7402	-10.5321	0.782288	-7.99756	-13.8115	37.2227	38.3618	39.2363	41.0762	34.9844	34.0918	23.7037	17.5252	6.53174	-3.2749	16.562	1.94275	-5.22168	30.7105	8.79785	21.0459	12.9904	22.6152	25.9677		-143.677	-188.584	-177.274	20.1229	-141.575	-56.0133	91.0296	-42.6495	34.0464
17990.5	22.0312	-3.20898	1.11914	3.84912	46.7353	-52.2649	-18.7021	-28.4089	-8.97363	15.959	5.51856	48.4291	28.6606	14.3256	23.584	98.0054	-54.2547	42.0079	31.8723	43.6631	61.1934	142.389	105.52	56.8652	105.231	62.9131	12.2646	18.791	24.3796	-2.74988	35.3364	24.5759	85.3272	46.3579	83.4385	67.7217	43.3723	34.3872	35.4864		-128.033	-201.08	-188.59	30.4944	-149.369	-108.616	67.3533	-79.1441	-18.2933
18040.5	-37.0684	14.1367	14.5562	0.992676	42.6587	-17.9128	12.6851	-12.1521	-30.7988	15.7949	-23.6548	36.1092	-7.38965	6.47223	14.7241	80.126	-49.978	28.657	7.08081	31.4307	76.9981	103.288	76.1946	56.7441	98.9853	84	27.8065	41.4893	31.8736	-7.43311	38.6616	8.90027	59.1172	43.2207	41.6875	41.8704	75.2766	44.6309	2.79515		-187.827	-184.462	-176.036	27.343	-154.304	-74.8606	98.7464	-63.4318	-40.2832
-15300	-475.136	-489.075	-562.244	-171.86	-519.828	-437.307	29.1521	-375.267	-110.253	-440.585	-262.033	-2285.81	-2273.7	-2340.47	-2215.45	-2298.36	-2226.63	-1931.57	-2203.81	-2510.01	-1605.2	-1834.9	-1598.43	-1426.39	-2602.65	-2383.09	-1655.58	-1587.98	-1668.88	-1556.3	-1622.65	-2076.13	-2181.69	-2122.82	-813.084	-1235.15	-1504.54	-1903.83	-1682.51
-15290	-477.215	-485.617	-612.592	-212.71	-545.186	-433.646	-19.489	-397.858	-148.701	-478.145	-276.005	-2328.51	-2256.44	-2351.44	-2229.59	-2278.66	-2219.8	-1944.53	-2213	-2530.17	-1615.01	-1863.06	-1601.12	-1375.06	-2627.8	-2387.31	-1696.3	-1600.88	-1664.44	-1560.36	-1615.48	-2071.08	-2228.02	-2138.72	-820.689	-1239.88	-1495.16	-1925.78	-1674.15
-279.99	-102.853	-66.043	-135.407	-151.082	-141.604	-178.623	-97.6731	-131.198	-83.8379	-100.861	-65.3608	-1168.41	-1101.78	-1248.99	-965.197	-1081.91	-1054.43	-1234.55	-1294.53	-1385.6	-736.765	-780.357	-739.496	-1056.52	-1138.45	-1188.63	-831.266	-844.356	-850.468	-835.306	-850.677	-1013.39	-1094.49	-1082.28	-859.204	-883.789	-847.272	-861.668	-832.423
17990.5	22.0312	-3.20898	1.11914	3.84912	46.7353	-52.2649	-18.7021	-28.4089	-8.97363	15.959	5.51856	48.4291	28.6606	14.3256	23.584	98.0054	-54.2547	42.0079	31.8723	43.6631	61.1934	142.389	105.52	56.8652	105.231	62.9131	12.2646	18.791	24.3796	-2.74988	35.3364	24.5759	85.3272	46.3579	83.4385	67.7217	43.3723	34.3872	35.4864
18040.5	-37.0684	14.1367	14.5562	0.992676	42.6587	-17.9128	12.6851	-12.1521	-30.7988	15.7949	-23.6548	36.1092	-7.38965	6.47223	14.7241	80.126	-49.978	28.657	7.08081	31.4307	76.9981	103.288	76.1946	56.7441	98.9853	84	27.8065	41.4893	31.8736	-7.43311	38.6616	8.90027	59.1172	43.2207	41.6875	41.8704	75.2766	44.6309	2.79515
[truncated: 78 more columns]
