# Supplementary material for: Plastoquinone homoeostasis by Arabidopsis proton gradient regulation 6 is essential for photosynthetic efficiency
Source: Commun Biol. 2019 Jun 20;2:220. doi: 10.1038/s42003-019-0477-4 (PMC6586890; doi:10.1038/s42003-019-0477-4)
Supplement: Supplementary file 8 — Supplementary Data 5 [file 42003_2019_477_MOESM8_ESM.xls]

## Sheet: ETC_Data_Recap
The reported values are the taken from independent experiments, listed in each sheet, the fluorescence measure is reported in the function of the time.
The graphs of the average fluorescence values are reported in the "Average Graph" sheet.
	WT Moderate Light										pgr6-1 Moderate Light								pgr6-2 Moderate Light								sps2 Moderate Light
Fo	84	82	97	106	102	106	98	85	112	96	102	99	106	99	112	105	103	123	90	84	97	106	107	118	108	103	100	101	108	103	110	96
Fm	3125	3101	2775	3337	3207	3324	3201	3032	3546	3413	3339	3251	3215	3169	3298	3319	3328	3607	3175	3057	2775	3337	3410	3497	3163	3396	3314	3200	3163	3396	3414	3283
Fj	1679	1663	1808	2306	1996	2066	1929	1811	2055	1913	2184	2189	2310	2226	2369	1972	1999	2449	1801	1731	1808	2306	2534	2469	2355	2385	2095	2072	2355	2385	2173	2026
Fi	2618	2586	2454	2948	2813	2916	2802	2661	3040	2974	2973	2939	3014	2846	2971	2849	2918	3226	2792	2672	2454	2948	3115	3158	2846	3081	2995	2930	2846	3081	3031	2920
ΦPo	0.97312	0.973557	0.965045	0.968235	0.968195	0.968111	0.969385	0.971966	0.968415	0.971872	0.969452	0.969548	0.96703	0.96876	0.96604	0.968364	0.96905	0.9659	0.971654	0.972522	0.965045	0.968235	0.968622	0.966257	0.965855	0.96967	0.969825	0.968437	0.965855	0.96967	0.96778	0.970758
ΦET2o	0.46272	0.463721	0.348468	0.30896	0.377611	0.37846	0.397376	0.402704	0.420474	0.439496	0.345912	0.326669	0.281493	0.29757	0.281686	0.405845	0.399339	0.321042	0.432756	0.433759	0.348468	0.30896	0.256891	0.293966	0.255454	0.297703	0.367833	0.3525	0.255454	0.297703	0.363503	0.382882
ΦRE1o	0.16224	0.166075	0.115676	0.116572	0.122856	0.122744	0.124649	0.122361	0.142696	0.128626	0.109614	0.0959705	0.0625194	0.101925	0.099151	0.141609	0.123197	0.105628	0.12063	0.12594	0.115676	0.116572	0.0865103	0.0969402	0.100221	0.0927562	0.0962583	0.084375	0.100221	0.0927562	0.112185	0.11057
			WT High Light								pgr6-1 High Light								pgr6-2 High Light								sps2 High Light
Fo	79	84	88	81	87	87	82	84	88	111	86	94	85	94	92	106	112	103	94	84	87	86	84	99	93	204	114	113	105	116	103	109
Fm	2871	2685	2642	2505	2670	2840	2340	2506	2864	3056	2430	2724	2687	2616	2122	2682	3156	2943	2672	2250	2538	2430	2734	2989	2734	2608	2907	2291	2675	2559	2608	2906
Fj	1632	1587	1708	1651	1640	1750	1569	1597	1665	1959	1685	1962	1811	1764	1633	2099	2188	2192	1747	1545	1854	1685	1988	2132	1923	2302	2372	2067	2148	2265	2302	2325
Fi	2495	2319	2327	2207	2310	2427	2105	2222	2392	2658	2229	2531	2397	2328	2001	2564	2855	2670	2339	2006	2382	2229	2572	2766	2550	2555	2701	2234	2504	2449	2555	2697
ΦPo	0.972483	0.968715	0.966692	0.967665	0.967416	0.969366	0.964957	0.96648	0.969274	0.963678	0.964609	0.965492	0.968366	0.964067	0.956645	0.960477	0.964512	0.965002	0.96482	0.962667	0.965721	0.964609	0.969276	0.966879	0.965984	0.921779	0.960784	0.950677	0.960748	0.95467	0.960506	0.962491
ΦET2o	0.431557	0.408939	0.35352	0.340918	0.385768	0.383803	0.329487	0.362729	0.418645	0.358966	0.306584	0.279736	0.326014	0.325688	0.230443	0.217375	0.306717	0.255182	0.346183	0.313333	0.269504	0.306584	0.27286	0.286718	0.296635	0.117331	0.184039	0.0977739	0.197009	0.114889	0.117331	0.199931
ΦRE1o	0.130965	0.136313	0.119228	0.118962	0.134831	0.145423	0.100427	0.113328	0.164804	0.130236	0.082716	0.0708517	0.107927	0.110092	0.0570217	0.043997	0.0953739	0.0927625	0.124626	0.108444	0.0614657	0.082716	0.0592538	0.0746069	0.0673007	0.0203221	0.0708634	0.02488	0.0639252	0.0429855	0.0203221	0.0719202
			Averages		Moderate Light				4 h High light
					WT	pgr6-1	pgr6-2	sps2	WT	pgr6-1	pgr6-2	sps2
				ΦPo	0.96979	0.968018	0.968482	0.968721	0.967673	0.963646	0.960217	0.958313
				ΦET2o	0.399999	0.332445	0.328495	0.336646	0.377433	0.280967	0.276144	0.151829
				ΦRE1o	0.132449	0.104952	0.106906	0.0993943	0.129452	0.0825927	0.0748419	0.0491494
			Standard Deviations
				ΦPo	0.00293774	0.00139712	0.0027134	0.00175785	0.00248198	0.00355448	0.0156476	0.004602
				ΦET2o	0.0527362	0.0479121	0.071047	0.0493797	0.034143	0.0424458	0.0686847	0.0466244
				ΦRE1o	0.0203377	0.0254157	0.0145465	0.0106645	0.0179529	0.0237432	0.0318945	0.0230926
				Moderate Light					After High Light
					WT	pgr6-1	pgr6-2	sps2		WT	pgr6-1	pgr6-2	sps2
				ΦPo	0.97±0.00	0.97±0.00	0.97±0.00	0.97±0.00	ΦPo	0.97±0.00	0.96±0.00	0.96±0.02	0.96±0.00
				ΦET2o	0.40±0.05	0.33±0.05	0.33±0.07	0.34±0.05	ΦET2o	0.38±0.03	0.28±0.04	0.28±0.07	0.15±0.05
				ΦRE1o	0.13±0.02	0.10±0.03	0.11±0.01	0.10±0.01	ΦRE1o	0.13±0.02	0.08±0.02	0.07±0.03	0.05±0.02
		Moderate light				3 h High light					WT NL	#REF!	#REF!	#REF!	#REF!	#REF!	#REF!	#REF!	#REF!
		WT	pgr6-1	pgr6-2	sps2	WT	pgr6-1	pgr6-2	sps2		pgr6-1 NL	#REF!	#REF!	#REF!	#REF!	#REF!	#REF!	15.1164	18.3524	16.6077	16.9619	14.2398	14.4615
	EC0/RC	#REF!	#REF!	#REF!	#REF!	#REF!	#REF!	#REF!	#REF!		pgr6-2 NL	#REF!	#REF!	#REF!	#REF!	#REF!	#REF!	#REF!	#REF!
		#REF!	#REF!	#REF!	#REF!	#REF!	#REF!	#REF!	#REF!		sps2 NL	#REF!	#REF!	#REF!	#REF!
			#REF!	#REF!	#REF!	#REF!	#REF!	#REF!	#REF!
											WT HL	#REF!	#REF!	#REF!	#REF!	#REF!	#REF!	#REF!	#REF!
											pgr6-1 HL	#REF!	#REF!	#REF!	#REF!	#REF!	#REF!	10.8398	10.1096	12.5312	9.6672
			#REF!	#REF!	#REF!	#REF!	#REF!	#REF!	#REF!		pgr6-2 HL	#REF!	#REF!	#REF!	#REF!	#REF!	#REF!	#REF!	#REF!
							#REF!	#REF!	#REF!		sps2 HL	#REF!	#REF!	#REF!	#REF!
														0.151164	15.1164	15.1164			0.108398	10.8398	10.8398
														0.183524	18.3524	18.3524			0.101096	10.1096	10.1096
														0.166077	16.6077	16.6077			0.125312	12.5312	12.5312
														0.169619	16.9619	16.9619			0.096672	9.6672	9.6672
														0.142398	14.2398	14.2398
														0.144615	14.4615	14.4615
		Student's T-Test
											WT NL	0.46272	0.463721	0.348468	0.30896	0.377611	0.37846	0.397376	0.402704	0.420474	0.439496
											pgr6-1 NL	0.345912	0.326669	0.281493	0.29757	0.281686	0.405845	0.399339	0.321042
											pgr6-2 NL	0.432756	0.433759	0.348468	0.30896	0.256891	0.293966	0.255454	0.297703
											sps2 NL	0.367833	0.3525	0.255454	0.297703	0.363503	0.382882
											WT HL	0.431557	0.408939	0.35352	0.340918	0.385768	0.383803	0.329487	0.362729	0.418645	0.358966
			pgr6-1 NL	pgr6-2 NL	sps2 NL	WT HL	pgr6-1 HL	pgr6-2 HL	sps2 HL		pgr6-1 HL	0.306584	0.279736	0.326014	0.325688	0.230443	0.217375	0.306717	0.255182
		vs WT NL	0.0106844	0.032346	0.0309035	0.251564	4.98489e-05	0.000985448	5.97915e-07		pgr6-2 HL	0.346183	0.313333	0.269504	0.306584	0.27286	0.286718	0.296635	0.117331
		vs WT HL					0.000152359	0.00358517	5.33177e-06		sps2 HL	0.184039	0.0977739	0.197009	0.114889	0.117331	0.199931
											WT NL	0.16224	0.166075	0.115676	0.116572	0.122856	0.122744	0.124649	0.122361	0.142696	0.128626
											pgr6-1 NL	0.109614	0.0959705	0.0625194	0.101925	0.099151	0.141609	0.123197	0.105628
											pgr6-2 NL	0.12063	0.12594	0.115676	0.116572	0.0865103	0.0969402	0.100221	0.0927562
											sps2 NL	0.0962583	0.084375	0.100221	0.0927562	0.112185	0.11057
											WT HL	0.130965	0.136313	0.119228	0.118962	0.134831	0.145423	0.100427	0.113328	0.164804	0.130236
			pgr6-1 NL	pgr6-2 NL	sps2 NL	WT HL	pgr6-1 HL	pgr6-2 HL	sps2 HL		pgr6-1 HL	0.082716	0.0708517	0.107927	0.110092	0.0570217	0.043997	0.0953739	0.0927625
		vs WT NL	0.015468	0.0045434	0.000443892	0.715998	0.000298379	0.000919051	4.07195e-05		pgr6-2 HL	0.124626	0.108444	0.0614657	0.082716	0.0592538	0.0746069	0.0673007	0.0203221
		vs WT HL					0.00049724	0.0013471	5.62821e-05		sps2 HL	0.0708634	0.02488	0.0639252	0.0429855	0.0203221	0.0719202
			Anova: Single Factor
			SUMMARY
			Groups	Count	Sum	Average	Variance
			WT NL	8	93.244	11.6555	1.81985
			pgr6-1 NL	12	156.246	13.0205	11.5911
			pgr6-2 NL	8	83.3999	10.425	2.082
			sps2 NL	4	35.15	8.78749	1.60299
			ANOVA
			Source of Variation	SS	df	MS	F	P-value	F crit
			Between Groups	66.6118	3	22.2039	3.89485	0.0191533	2.94669
			Within Groups	159.624	28	5.70085
			Total	226.236	31
			Anova: Single Factor
			SUMMARY
			Groups	Count	Sum	Average	Variance
			WT HL	8	101.212	12.6516	1.89945
			pgr6-1 HL	10	98.5978	9.85978	3.55364
			pgr6-2 HL	8	67.0573	8.38216	6.93452
			sps2 HL	4	22.4817	5.62042	2.69112
			ANOVA
			Source of Variation	SS	df	MS	F	P-value	F crit
			Between Groups	150.324	3	50.1079	12.7859	2.52514e-05	2.97515
			Within Groups	101.894	26	3.919
			Total	252.218	29

## Sheet: Average Graph
	Moderate Light					After High Light
	WT ML	pgr6-1 ML	pgr6-2 ML	sps2		WT HL	pgr6-1 HL	pgr6-2 HL	sps2																															11.5552	9.95088	10.2755	8.74571
0.01	0.0302984	0.0318011	0.0314433	0.0302472	0.01	0.0320282	0.0367239	0.0403188	0.0432804																															0.00968963	0.00967017	0.0096732	0.00969443
0.02	0.117159	0.121835	0.12263	0.116531	0.02	0.130649	0.142235	0.147838	0.17013																															0.00882102	0.00876983	0.00876133	0.00883159
0.03	0.166843	0.173373	0.175287	0.165967	0.03	0.187611	0.203258	0.20929	0.244835																															0.00832418	0.00825446	0.00823477	0.00833723
0.04	0.190665	0.198758	0.201395	0.189838	0.04	0.214452	0.232387	0.238706	0.281592																															0.00808596	0.00800061	0.00797369	0.00809853
0.05	0.204509	0.213986	0.217612	0.204056	0.05	0.229427	0.250038	0.256577	0.304631																															0.00794752	0.00784832	0.00781152	0.00795634
0.06	0.215655	0.227016	0.231312	0.215773	0.06	0.241349	0.264482	0.270879	0.323224																															0.00783606	0.00771802	0.00767451	0.00783918
0.07	0.22631	0.239438	0.244974	0.2271	0.07	0.252233	0.277998	0.284502	0.341163																															0.00772951	0.0075938	0.00753789	0.00772591
0.08	0.237324	0.25288	0.259301	0.239052	0.08	0.263638	0.291716	0.298931	0.359624																															0.00761937	0.00745938	0.00739462	0.00760639
0.09	0.248862	0.26658	0.27424	0.251482	0.09	0.275182	0.306398	0.313711	0.378038																															0.00750399	0.00732238	0.00724524	0.00748209
0.1	0.260691	0.280941	0.289965	0.264852	0.1	0.287151	0.321819	0.328719	0.396792																															0.0073857	0.00717877	0.00708799	0.00734839
0.11	0.27336	0.295867	0.30585	0.278462	0.11	0.299504	0.337078	0.344306	0.41551																															0.00725901	0.00702951	0.00692914	0.00721228
0.12	0.285998	0.310844	0.32203	0.292616	0.12	0.311961	0.352682	0.359786	0.434635																															0.00713263	0.00687975	0.00676734	0.00707074
0.13	0.298886	0.326123	0.338179	0.306611	0.13	0.324103	0.367892	0.375358	0.453271																															0.00700375	0.00672695	0.00660585	0.0069308
0.14	0.311482	0.340946	0.354138	0.320689	0.14	0.33646	0.38316	0.390812	0.471704																															0.00687779	0.00657873	0.00644626	0.00679001
0.15	0.324003	0.355812	0.369696	0.334602	0.15	0.348516	0.39858	0.405652	0.489127																															0.00675258	0.00643006	0.00629067	0.00665089
0.16	0.336211	0.370224	0.384755	0.348508	0.16	0.360106	0.413406	0.420487	0.506097																															0.0066305	0.00628594	0.00614009	0.00651183
0.17	0.34814	0.384072	0.399255	0.362019	0.17	0.371544	0.42756	0.434708	0.522263																															0.00651121	0.00614746	0.00599509	0.00637671
0.18	0.359637	0.397511	0.413038	0.374746	0.18	0.382935	0.441521	0.448789	0.537661																															0.00639624	0.00601307	0.00585726	0.00624945
0.19	0.370814	0.410285	0.426294	0.387308	0.19	0.393561	0.454674	0.461844	0.551938																															0.00628447	0.00588533	0.0057247	0.00612382
0.2	0.381386	0.422751	0.43888	0.399089	0.2	0.403946	0.467646	0.474672	0.566336																															0.00617875	0.00576067	0.00559883	0.00600601
0.21	0.391646	0.4344	0.450894	0.410551	0.21	0.414058	0.479983	0.48673	0.579506																															0.00607615	0.00564418	0.0054787	0.00589139
0.22	0.401316	0.445386	0.462275	0.421542	0.22	0.423217	0.491398	0.498433	0.592386																															0.00597945	0.00553432	0.00536488	0.00578148
0.23	0.410789	0.45652	0.472969	0.432056	0.23	0.432448	0.502476	0.509356	0.604092																															0.00588472	0.00542299	0.00525795	0.00567634
0.24	0.419651	0.466129	0.483025	0.441944	0.24	0.441264	0.513126	0.519889	0.615045																															0.0057961	0.00532689	0.00515739	0.00557746
0.25	0.428211	0.476033	0.49271	0.451275	0.25	0.449446	0.523162	0.529944	0.625529																															0.0057105	0.00522785	0.00506053	0.00548415
0.26	0.436244	0.484923	0.501752	0.460142	0.26	0.457315	0.532614	0.539543	0.635412																															0.00563017	0.00513896	0.00497012	0.00539548
0.27	0.443963	0.493606	0.510371	0.468769	0.27	0.465161	0.541915	0.548668	0.644196																															0.00555298	0.00505212	0.00488393	0.00530922
0.28	0.451625	0.501779	0.518475	0.476691	0.28	0.472299	0.550396	0.557473	0.653233																															0.00547636	0.00497039	0.00480289	0.00523
0.29	0.458369	0.509696	0.526196	0.484457	0.29	0.479317	0.559113	0.565749	0.661661																															0.00540892	0.00489122	0.00472568	0.00515234
0.3	0.464977	0.517103	0.533319	0.491513	0.3	0.485976	0.566983	0.573382	0.669078																															0.00534284	0.00481715	0.00465445	0.00508177
0.31	0.471301	0.524099	0.540156	0.498646	0.31	0.492401	0.574214	0.580645	0.67662																															0.0052796	0.0047472	0.00458608	0.00501044
0.32	0.477435	0.53069	0.546716	0.505077	0.32	0.498501	0.580752	0.587444	0.684065																															0.00521826	0.00468129	0.00452048	0.00494613
0.33	0.483484	0.537072	0.55296	0.511347	0.33	0.504208	0.587924	0.594428	0.690418																															0.00515777	0.00461746	0.00445804	0.00488343
0.34	0.488782	0.542898	0.558762	0.517224	0.34	0.509774	0.594164	0.600926	0.696652																															0.00510479	0.0045592	0.00440002	0.00482466
0.35	0.494078	0.548969	0.564332	0.522948	0.35	0.515074	0.600202	0.606845	0.702069																															0.00505183	0.00449849	0.00434431	0.00476742
0.36	0.499098	0.554384	0.569566	0.528197	0.36	0.520294	0.60617	0.612311	0.707215																															0.00500163	0.00444435	0.00429198	0.00471493
0.37	0.503909	0.559591	0.574606	0.53329	0.37	0.525199	0.611352	0.617984	0.712705																															0.00495352	0.00439228	0.00424158	0.004664
0.38	0.508458	0.564541	0.579463	0.538228	0.38	0.529817	0.616792	0.623092	0.717941																															0.00490803	0.00434277	0.00419301	0.00461462
0.39	0.51304	0.56914	0.583973	0.543005	0.39	0.534332	0.621665	0.627912	0.722542																															0.00486221	0.00429679	0.00414791	0.00456685
0.4	0.517303	0.573734	0.588299	0.547476	0.4	0.538882	0.626507	0.632475	0.727001																															0.00481958	0.00425084	0.00410464	0.00452215
0.41	0.521311	0.577869	0.592469	0.551625	0.41	0.542942	0.630623	0.636994	0.731859																															0.0047795	0.00420949	0.00406294	0.00448066
0.42	0.525033	0.582104	0.59642	0.555621	0.42	0.546738	0.635093	0.641333	0.735734																															0.00474228	0.00416715	0.00402344	0.00444069
0.43	0.528969	0.586085	0.60002	0.559616	0.43	0.550348	0.639031	0.645444	0.739136																															0.00470292	0.00412733	0.00398744	0.00440075
0.44	0.532592	0.589761	0.603588	0.56322	0.44	0.554156	0.64296	0.649219	0.742847																															0.00466669	0.00409057	0.00395176	0.0043647
0.45	0.535977	0.593283	0.606931	0.566825	0.45	0.557674	0.646898	0.652935	0.74591																															0.00463284	0.00405535	0.00391832	0.00432865
0.46	0.53929	0.596909	0.61012	0.570193	0.46	0.560992	0.650257	0.656467	0.749335																															0.00459971	0.00401909	0.00388644	0.00429497
0.47	0.542363	0.600176	0.613275	0.57332	0.47	0.564285	0.653706	0.659759	0.75287																															0.00456898	0.00398642	0.00385489	0.0042637
0.48	0.545429	0.603241	0.616241	0.576529	0.48	0.567274	0.656932	0.662947	0.755531																															0.00453832	0.00395577	0.00382523	0.00423161
0.49	0.548342	0.606097	0.619245	0.579504	0.49	0.570265	0.660079	0.666057	0.758489																															0.00450919	0.00392721	0.00379519	0.00420186
0.5	0.551249	0.609107	0.621902	0.582559	0.5	0.573174	0.663139	0.668793	0.761493																															0.00448012	0.00389711	0.00376862	0.00417131
0.51	0.55395	0.611867	0.624477	0.585222	0.51	0.576012	0.665789	0.671741	0.763796																															0.00445311	0.00386951	0.00374287	0.00414469
0.52	0.556504	0.614722	0.62714	0.587805	0.52	0.578482	0.668219	0.674555	0.766254																															0.00442757	0.00384096	0.00371623	0.00411886
0.53	0.559089	0.617022	0.629537	0.590391	0.53	0.581186	0.671157	0.677141	0.768939																															0.00440172	0.00381796	0.00369227	0.00409299
0.54	0.561441	0.619367	0.631929	0.592976	0.54	0.583518	0.673778	0.679657	0.770745																															0.0043782	0.00379451	0.00366835	0.00406715
0.55	0.563713	0.621817	0.63414	0.595323	0.55	0.585847	0.675861	0.681806	0.773312																															0.00435548	0.00377001	0.00364624	0.00404368
0.56	0.56599	0.624013	0.63626	0.597747	0.56	0.58846	0.678359	0.684047	0.775423																															0.00433271	0.00374805	0.00362504	0.00401944
0.57	0.568107	0.626259	0.63821	0.599783	0.57	0.590395	0.680454	0.686183	0.77739																															0.00431154	0.00372559	0.00360553	0.00399907
0.58	0.570176	0.628402	0.640217	0.602129	0.58	0.592499	0.682678	0.688388	0.779174																															0.00429085	0.00370417	0.00358547	0.00397562
0.59	0.572049	0.630495	0.642274	0.604089	0.59	0.594538	0.684512	0.690206	0.781273																															0.00427212	0.00368323	0.0035649	0.00395601
0.6	0.574004	0.632433	0.643983	0.606201	0.6	0.596669	0.686532	0.692253	0.782959																															0.00425257	0.00366385	0.00354781	0.00393489
0.61	0.575795	0.63407	0.645885	0.608	0.61	0.59862	0.688193	0.694212	0.78496																															0.00423466	0.00364748	0.00352878	0.0039169
0.62	0.577594	0.636057	0.647676	0.609957	0.62	0.600367	0.690147	0.695983	0.786872																															0.00421667	0.00362761	0.00351088	0.00389734
0.63	0.579347	0.637742	0.649353	0.611526	0.63	0.601921	0.692065	0.697638	0.787832																															0.00419914	0.00361076	0.00349411	0.00388165
0.64	0.581144	0.639578	0.65095	0.613481	0.64	0.603791	0.693435	0.699299	0.789689																															0.00418117	0.0035924	0.00347813	0.00386209
0.65	0.582821	0.641261	0.652399	0.614891	0.65	0.605501	0.695059	0.700769	0.791598																															0.0041644	0.00357558	0.00346365	0.003848
0.66	0.584247	0.642793	0.654029	0.616531	0.66	0.607044	0.696567	0.702499	0.792924																															0.00415014	0.00356025	0.00344735	0.00383159
0.67	0.585808	0.644424	0.655326	0.618096	0.67	0.6083	0.697868	0.703835	0.794419																															0.00413453	0.00354394	0.00343438	0.00381595
0.68	0.587112	0.645806	0.656774	0.619744	0.68	0.609727	0.699515	0.705211	0.795968																															0.00412149	0.00353012	0.0034199	0.00379946
0.69	0.588563	0.647283	0.6583	0.621069	0.69	0.611277	0.700891	0.706681	0.797193																															0.00410698	0.00351535	0.00340464	0.00378621
0.7	0.590002	0.648663	0.65951	0.622401	0.7	0.612797	0.702118	0.707908	0.798613																															0.00409259	0.00350155	0.00339254	0.00377289
0.71	0.591311	0.65004	0.660695	0.623732	0.71	0.614117	0.70337	0.709168	0.799948																															0.0040795	0.00348779	0.00338068	0.00375959
0.72	0.592468	0.651517	0.661947	0.625061	0.72	0.615196	0.704372	0.710352	0.800507																															0.00406793	0.00347301	0.00336817	0.0037463
0.73	0.593776	0.65259	0.663163	0.626389	0.73	0.616444	0.705654	0.711447	0.802117																															0.00405485	0.00346228	0.00335601	0.00373302
0.74	0.594944	0.653816	0.664277	0.627641	0.74	0.617447	0.706771	0.712483	0.803527																															0.00404317	0.00345002	0.00334487	0.00372049
0.75	0.596085	0.654991	0.665298	0.628816	0.75	0.618719	0.707815	0.713728	0.804373																															0.00403176	0.00343827	0.00333466	0.00370874
0.76	0.597178	0.656063	0.666443	0.629911	0.76	0.619714	0.708658	0.714921	0.805903																															0.00402083	0.00342755	0.00332321	0.00369779
0.77	0.598255	0.657235	0.667286	0.63108	0.77	0.620764	0.709916	0.715898	0.806836																															0.00401006	0.00341584	0.00331477	0.0036861
0.78	0.599287	0.658206	0.668385	0.63218	0.78	0.621843	0.710896	0.71691	0.807655																															0.00399974	0.00340612	0.00330379	0.0036751
0.79	0.60032	0.659429	0.669449	0.633353	0.79	0.623037	0.711805	0.717771	0.808916																															0.00398941	0.00339389	0.00329315	0.00366337
0.8	0.601319	0.660246	0.670478	0.634367	0.8	0.623929	0.712717	0.718528	0.810195																															0.00397942	0.00338572	0.00328285	0.00365323
0.81	0.602198	0.661116	0.671308	0.635462	0.81	0.624768	0.713655	0.719623	0.810621																															0.00397063	0.00337702	0.00327455	0.00364228
0.82	0.602914	0.662086	0.67219	0.636324	0.82	0.625451	0.714502	0.720183	0.812037																															0.00396347	0.00336733	0.00326573	0.00363366
0.83	0.603752	0.662953	0.673067	0.637265	0.83	0.626428	0.715337	0.72101	0.812974																															0.00395509	0.00335865	0.00325697	0.00362425
0.84	0.604563	0.664024	0.673911	0.638122	0.84	0.627153	0.715941	0.722025	0.813652																															0.00394698	0.00334795	0.00324853	0.00361568
0.85	0.60527	0.664893	0.674818	0.639059	0.85	0.628135	0.71639	0.722718	0.814795																															0.00393991	0.00333926	0.00323946	0.00360631
0.86	0.606118	0.665656	0.675655	0.639918	0.86	0.628849	0.71744	0.723349	0.815831																															0.00393143	0.00333162	0.00323109	0.00359772
0.87	0.606981	0.666371	0.67619	0.640702	0.87	0.629512	0.718025	0.724098	0.816287																															0.0039228	0.00332447	0.00322574	0.00358988
0.88	0.607553	0.667135	0.676953	0.641482	0.88	0.63039	0.718871	0.724708	0.817337																															0.00391708	0.00331683	0.0032181	0.00358208
0.89	0.608155	0.667903	0.677676	0.642268	0.89	0.6308	0.719457	0.725384	0.818624																															0.00391106	0.00330915	0.00321088	0.00357422
0.9	0.608861	0.668515	0.678363	0.642971	0.9	0.631728	0.720055	0.726149	0.818858																															0.003904	0.00330303	0.00320401	0.00356719
0.91	0.609544	0.66933	0.679089	0.643832	0.91	0.631923	0.720575	0.726718	0.819705																															0.00389717	0.00329488	0.00319675	0.00355859
0.92	0.610104	0.669992	0.679504	0.6443	0.92	0.632685	0.720903	0.727225	0.820072																															0.00389157	0.00328826	0.0031926	0.0035539
0.93	0.610747	0.670608	0.680265	0.645157	0.93	0.63312	0.721485	0.727868	0.8209																															0.00388514	0.0032821	0.00318499	0.00354533
0.94	0.611141	0.671421	0.680799	0.64586	0.94	0.633683	0.722033	0.728375	0.821871																															0.0038812	0.00327397	0.00317965	0.0035383
0.95	0.61152	0.671935	0.681223	0.646404	0.95	0.634104	0.722544	0.728871	0.823214																															0.00387741	0.00326883	0.00317541	0.00353286
0.96	0.612127	0.672546	0.681792	0.646953	0.96	0.634529	0.723005	0.729275	0.823397																															0.00387134	0.00326272	0.00316972	0.00352737
0.97	0.612648	0.673058	0.682363	0.647499	0.97	0.63491	0.723259	0.72963	0.823943																															0.00386613	0.0032576	0.003164	0.00352191
0.98	0.613325	0.67362	0.683012	0.648204	0.98	0.635429	0.723897	0.730116	0.824404																															0.00385936	0.00325199	0.00315752	0.00351486
0.99	0.613613	0.67428	0.683392	0.648669	0.99	0.636172	0.724108	0.730691	0.824895																															0.00385648	0.00324538	0.00315371	0.00351021
1	0.61408	0.674537	0.683808	0.649221	1	0.636138	0.724687	0.730996	0.825731																															0.00385181	0.00324281	0.00314956	0.00350469
1.01	0.614365	0.675048	0.68438	0.649847	1.01	0.636283	0.724832	0.731548	0.826421																															0.00384896	0.0032377	0.00314384	0.00349843
1.02	0.614718	0.675611	0.684721	0.650317	1.02	0.636714	0.725286	0.731878	0.827057																															0.00384543	0.00323207	0.00314042	0.00349373
1.03	0.615095	0.675967	0.685181	0.650629	1.03	0.636998	0.725408	0.732299	0.828103																															0.00384166	0.00322851	0.00313583	0.00349062
1.04	0.615319	0.676377	0.685599	0.651252	1.04	0.637512	0.725725	0.732701	0.828306																															0.00383942	0.00322442	0.00313165	0.00348438
1.05	0.61577	0.676681	0.686026	0.651641	1.05	0.637748	0.725877	0.733025	0.828598																															0.00383491	0.00322137	0.00312738	0.00348049
1.06	0.616004	0.677139	0.68644	0.651954	1.06	0.638035	0.726528	0.733203	0.82943																															0.00383257	0.00321679	0.00312323	0.00347737
1.07	0.616246	0.677651	0.686705	0.652346	1.07	0.638176	0.726787	0.733397	0.829977																															0.00383015	0.00321167	0.00312059	0.00347345
1.08	0.616573	0.677806	0.687123	0.652814	1.08	0.638405	0.726771	0.733868	0.830359																															0.00382688	0.00321012	0.00311641	0.00346876
1.09	0.616535	0.678315	0.687275	0.653127	1.09	0.638504	0.727303	0.734214	0.830918																															0.00382726	0.00320503	0.00311489	0.00346564
1.1	0.616961	0.67832	0.687654	0.65344	1.1	0.638411	0.72737	0.734437	0.831413																															0.003823	0.00320498	0.00311109	0.0034625
1.11	0.617202	0.678876	0.687887	0.653675	1.11	0.638875	0.727692	0.734514	0.832072																															0.00382059	0.00319942	0.00310877	0.00346016
1.12	0.617518	0.678982	0.688189	0.654223	1.12	0.638834	0.727691	0.734706	0.832728																															0.00381743	0.00319836	0.00310575	0.00345467
1.13	0.617786	0.679336	0.68846	0.654297	1.13	0.639302	0.728019	0.735011	0.833126																															0.00381475	0.00319482	0.00310303	0.00345393
1.14	0.617761	0.679645	0.688688	0.654764	1.14	0.639297	0.728105	0.735423	0.833601																															0.003815	0.00319173	0.00310076	0.00344926
1.15	0.61793	0.679849	0.68903	0.654921	1.15	0.639343	0.728293	0.735199	0.834059																															0.00381331	0.00318969	0.00309734	0.0034477
1.16	0.618081	0.680153	0.689258	0.655308	1.16	0.639344	0.728701	0.735613	0.834891																															0.0038118	0.00318665	0.00309506	0.00344382
1.17	0.618286	0.680409	0.689407	0.655541	1.17	0.639395	0.728551	0.735641	0.834523																															0.00380975	0.0031841	0.00309357	0.00344149
1.18	0.618437	0.680768	0.689678	0.655778	1.18	0.639588	0.72886	0.735936	0.835499																															0.00380824	0.00318051	0.00309086	0.00343912
1.19	0.618401	0.681071	0.689718	0.655937	1.19	0.639627	0.728751	0.736187	0.835678																															0.0038086	0.00317747	0.00309046	0.00343753
1.2	0.618527	0.680971	0.690023	0.656169	1.2	0.639681	0.728677	0.736219	0.835956																															0.00380734	0.00317847	0.00308741	0.00343521
1.21	0.618526	0.681379	0.69006	0.656405	1.21	0.639456	0.728882	0.736413	0.836612																															0.00380735	0.00317439	0.00308704	0.00343286
1.22	0.618523	0.681482	0.690288	0.656554	1.22	0.639715	0.728932	0.736507	0.837107																															0.00380738	0.00317336	0.00308475	0.00343136
1.23	0.618556	0.681686	0.690405	0.656868	1.23	0.639811	0.729209	0.736645	0.837657																															0.00380705	0.00317132	0.00308359	0.00342822
1.24	0.618639	0.681739	0.690404	0.65679	1.24	0.639759	0.729082	0.736593	0.837822																															0.00380622	0.00317079	0.00308359	0.003429
1.25	0.618678	0.681843	0.690706	0.6571	1.25	0.639796	0.729036	0.736636	0.838126																															0.00380583	0.00316976	0.00308058	0.00342591
1.26	0.618679	0.68189	0.690708	0.65733	1.26	0.639609	0.728953	0.736785	0.838203																															0.00380582	0.00316928	0.00308055	0.0034236
1.27	0.618805	0.682043	0.69086	0.65749	1.27	0.639462	0.729258	0.73688	0.838598																															0.00380456	0.00316775	0.00307904	0.003422
1.28	0.618683	0.682198	0.690899	0.657411	1.28	0.639603	0.729334	0.736978	0.839284																															0.00380578	0.0031662	0.00307865	0.0034228
1.29	0.618758	0.682196	0.690969	0.657645	1.29	0.639559	0.729206	0.737017	0.839269																															0.00380503	0.00316622	0.00307795	0.00342045
1.3	0.618684	0.682349	0.691086	0.657644	1.3	0.639179	0.729197	0.736954	0.84012																															0.00380577	0.00316469	0.00307677	0.00342046
1.31	0.61856	0.682404	0.691123	0.658033	1.31	0.639374	0.72894	0.736855	0.840592																															0.00380701	0.00316414	0.00307641	0.00341657
1.32	0.618526	0.682356	0.691236	0.65803	1.32	0.639422	0.729142	0.737051	0.840467																															0.00380735	0.00316463	0.00307527	0.0034166
1.33	0.618483	0.682507	0.691312	0.658107	1.33	0.63927	0.728996	0.737017	0.840324																															0.00380778	0.00316311	0.00307451	0.00341583
1.34	0.618451	0.682609	0.691274	0.658107	1.34	0.639167	0.729137	0.737	0.841341																															0.0038081	0.00316209	0.00307489	0.00341583
1.35	0.618487	0.682557	0.691388	0.658263	1.35	0.63879	0.728926	0.73715	0.841412																															0.00380774	0.00316261	0.00307375	0.00341427
1.36	0.618255	0.682708	0.691196	0.658183	1.36	0.638839	0.729231	0.736997	0.841728																															0.00381006	0.0031611	0.00307568	0.00341508
1.37	0.618246	0.68266	0.691465	0.658339	1.37	0.638786	0.728857	0.737192	0.842005																															0.00381015	0.00316158	0.00307299	0.00341351
1.38	0.618009	0.682708	0.691318	0.658498	1.38	0.638604	0.728669	0.737092	0.842114																															0.00381252	0.0031611	0.00307446	0.00341192
1.39	0.618011	0.682609	0.691392	0.658498	1.39	0.638542	0.728854	0.737043	0.843056																															0.0038125	0.00316209	0.00307372	0.00341192
1.4	0.61805	0.682659	0.691429	0.658573	1.4	0.638367	0.728685	0.736822	0.842942																															0.00381211	0.00316159	0.00307334	0.00341117
1.41	0.617857	0.682812	0.691317	0.658572	1.41	0.638211	0.728409	0.736986	0.843149																															0.00381404	0.00316006	0.00307446	0.00341118
1.42	0.617853	0.682709	0.691354	0.658493	1.42	0.637926	0.728543	0.737072	0.843012																															0.00381408	0.00316109	0.0030741	0.00341198
1.43	0.61773	0.682762	0.691318	0.658572	1.43	0.63806	0.728404	0.736849	0.843519																															0.00381531	0.00316056	0.00307446	0.00341118
1.44	0.617655	0.682712	0.691279	0.658494	1.44	0.637842	0.728412	0.736805	0.843796																															0.00381606	0.00316107	0.00307485	0.00341196
1.45	0.617376	0.682612	0.691357	0.658568	1.45	0.63759	0.728341	0.736684	0.844086																															0.00381885	0.00316206	0.00307407	0.00341122
1.46	0.617213	0.682405	0.691279	0.658568	1.46	0.637444	0.728066	0.736691	0.844479																															0.00382048	0.00316413	0.00307485	0.00341122
1.47	0.617094	0.682507	0.691201	0.658489	1.47	0.637209	0.727804	0.736656	0.844554																															0.00382167	0.00316311	0.00307562	0.00341202
1.48	0.616856	0.682456	0.691124	0.658489	1.48	0.637156	0.727878	0.736601	0.845331																															0.00382405	0.00316363	0.0030764	0.00341202
1.49	0.616865	0.682408	0.69109	0.658485	1.49	0.636918	0.727638	0.736425	0.845315																															0.00382396	0.00316411	0.00307674	0.00341206
1.5	0.616696	0.682357	0.691045	0.658407	1.5	0.636678	0.727555	0.736445	0.845412																															0.00382565	0.00316461	0.00307719	0.00341284
1.51	0.616461	0.682303	0.690896	0.658404	1.51	0.636353	0.727366	0.736215	0.845619																															0.003828	0.00316516	0.00307868	0.00341286
1.52	0.616333	0.682203	0.690856	0.658325	1.52	0.636462	0.727305	0.736309	0.84551																															0.00382928	0.00316615	0.00307907	0.00341366
1.53	0.616214	0.682203	0.690671	0.658245	1.53	0.635968	0.727173	0.736359	0.845799																															0.00383047	0.00316615	0.00308092	0.00341445
1.54	0.616056	0.682051	0.690818	0.658164	1.54	0.635727	0.727035	0.73616	0.845889																															0.00383205	0.00316767	0.00307946	0.00341526
1.55	0.615817	0.682049	0.69063	0.658086	1.55	0.635502	0.726903	0.735843	0.846646																															0.00383444	0.00316769	0.00308133	0.00341604
1.56	0.615624	0.682	0.69059	0.658245	1.56	0.635352	0.726833	0.735956	0.846443																															0.00383637	0.00316818	0.00308173	0.00341445
1.57	0.615544	0.681949	0.690437	0.658086	1.57	0.635153	0.726708	0.735646	0.846638																															0.00383717	0.00316869	0.00308326	0.00341604
1.58	0.61542	0.681848	0.690359	0.658008	1.58	0.635198	0.726136	0.735396	0.84711																															0.00383841	0.0031697	0.00308405	0.00341682
1.59	0.615102	0.681592	0.690363	0.658008	1.59	0.634717	0.726243	0.735736	0.847231																															0.00384159	0.00317226	0.00308401	0.00341682
1.6	0.614931	0.681542	0.690208	0.657929	1.6	0.634242	0.726186	0.735344	0.847231																															0.0038433	0.00317277	0.00308555	0.00341761
1.61	0.614624	0.681489	0.690177	0.657688	1.61	0.63433	0.726003	0.735383	0.847301																															0.00384637	0.00317329	0.00308587	0.00342002
1.62	0.614542	0.681181	0.690279	0.657763	1.62	0.633713	0.725838	0.735292	0.847696																															0.00384719	0.00317637	0.00308485	0.00341927
1.63	0.614385	0.681234	0.689865	0.657684	1.63	0.633857	0.725569	0.734997	0.847762																															0.00384876	0.00317584	0.00308898	0.00342006
1.64	0.614271	0.681286	0.689901	0.6576	1.64	0.633525	0.725379	0.734821	0.848164																															0.0038499	0.00317532	0.00308863	0.0034209
1.65	0.614104	0.681084	0.689751	0.657525	1.65	0.633281	0.725312	0.734845	0.847969																															0.00385157	0.00317735	0.00309012	0.00342165
1.66	0.613871	0.680779	0.689562	0.657447	1.66	0.633183	0.725101	0.734753	0.848239																															0.0038539	0.0031804	0.00309202	0.00342243
1.67	0.613662	0.680726	0.689486	0.657207	1.67	0.632944	0.724724	0.734436	0.848344																															0.00385599	0.00318092	0.00309278	0.00342483
1.68	0.613426	0.680826	0.689335	0.657366	1.68	0.632844	0.724591	0.734671	0.848738																															0.00385835	0.00317992	0.00309429	0.00342324
1.69	0.613388	0.680623	0.689187	0.657288	1.69	0.632612	0.724594	0.734379	0.848457																															0.00385873	0.00318196	0.00309577	0.00342402
1.7	0.613066	0.680522	0.689108	0.657287	1.7	0.632135	0.724254	0.734421	0.848527																															0.00386195	0.00318296	0.00309656	0.00342404
1.71	0.612921	0.680369	0.688955	0.657054	1.71	0.631893	0.72418	0.734084	0.848629																															0.0038634	0.00318449	0.00309809	0.00342636
1.72	0.612672	0.680217	0.688908	0.656974	1.72	0.631982	0.724062	0.733871	0.849003																															0.00386589	0.00318601	0.00309856	0.00342716
1.73	0.612433	0.680114	0.688684	0.656895	1.73	0.631552	0.723808	0.73387	0.849187																															0.00386828	0.00318704	0.0031008	0.00342795
1.74	0.612274	0.679961	0.688572	0.656735	1.74	0.631053	0.723604	0.733746	0.849308																															0.00386987	0.00318857	0.00310192	0.00342956
1.75	0.612108	0.67981	0.688302	0.656659	1.75	0.630936	0.723534	0.733495	0.849171																															0.00387153	0.00319008	0.00310461	0.00343031
1.76	0.611806	0.679708	0.6883	0.65658	1.76	0.630736	0.723346	0.733422	0.849592																															0.00387455	0.00319111	0.00310464	0.0034311
1.77	0.611596	0.679506	0.688261	0.656576	1.77	0.630645	0.723137	0.733368	0.849792																															0.00387665	0.00319312	0.00310503	0.00343114
1.78	0.61153	0.679555	0.688111	0.656498	1.78	0.630688	0.723069	0.732932	0.849769																															0.00387731	0.00319263	0.00310653	0.00343193
1.79	0.611311	0.67935	0.688077	0.656495	1.79	0.62998	0.722672	0.732935	0.849596																															0.00387951	0.00319468	0.00310687	0.00343195
1.8	0.61095	0.679045	0.687958	0.656335	1.8	0.629804	0.722657	0.732833	0.84962																															0.00388311	0.00319773	0.00310806	0.00343355
1.81	0.610925	0.678944	0.6878	0.656258	1.81	0.629632	0.722416	0.732638	0.849964																															0.00388336	0.00319874	0.00310963	0.00343432
1.82	0.610683	0.678894	0.68773	0.656023	1.82	0.629488	0.722216	0.732593	0.850608																															0.00388578	0.00319924	0.00311033	0.00343668
1.83	0.610522	0.678842	0.687537	0.656098	1.83	0.62907	0.722082	0.73226	0.850636																															0.00388739	0.00319976	0.00311227	0.00343592
1.84	0.610195	0.678944	0.687312	0.655938	1.84	0.629113	0.721952	0.732208	0.850233																															0.00389066	0.00319874	0.00311452	0.00343752
1.85	0.610239	0.678638	0.687119	0.655858	1.85	0.628487	0.721871	0.73209	0.850526																															0.00389022	0.00320181	0.00311644	0.00343832
1.86	0.609887	0.67859	0.687011	0.655545	1.86	0.628531	0.721474	0.732213	0.850877																															0.00389374	0.00320228	0.00311753	0.00344146
1.87	0.609799	0.678487	0.687077	0.6557	1.87	0.628574	0.72135	0.731932	0.850549																															0.00389462	0.00320331	0.00311686	0.00343991
1.88	0.609526	0.678283	0.686893	0.655467	1.88	0.627966	0.721094	0.732032	0.850744																															0.00389735	0.00320535	0.00311871	0.00344224
1.89	0.609223	0.678181	0.686926	0.655387	1.89	0.627894	0.720945	0.731927	0.850912																															0.00390038	0.00320638	0.00311837	0.00344303
1.9	0.609206	0.677976	0.686664	0.655232	1.9	0.627721	0.720696	0.731212	0.850604																															0.00390055	0.00320843	0.00312099	0.00344458
1.91	0.609007	0.677874	0.686587	0.65523	1.91	0.627383	0.720482	0.731335	0.851268																															0.00390254	0.00320944	0.00312177	0.00344461
1.92	0.608839	0.677928	0.686279	0.655071	1.92	0.627246	0.720551	0.731101	0.851201																															0.00390422	0.0032089	0.00312484	0.0034462
1.93	0.60861	0.677676	0.68636	0.655071	1.93	0.627086	0.720116	0.731008	0.851295																															0.00390651	0.00321142	0.00312404	0.0034462
1.94	0.608324	0.677519	0.686167	0.654762	1.94	0.626474	0.720107	0.730974	0.851103																															0.00390937	0.00321299	0.00312597	0.00344928
1.95	0.608286	0.677566	0.686014	0.654679	1.95	0.62656	0.719712	0.731021	0.851408																															0.00390975	0.00321252	0.0031275	0.00345011
1.96	0.608009	0.677263	0.685936	0.654674	1.96	0.626354	0.719694	0.730766	0.851396																															0.00391252	0.00321555	0.00312827	0.00345017
1.97	0.607805	0.677058	0.685821	0.654752	1.97	0.62608	0.71956	0.730752	0.8517																															0.00391456	0.0032176	0.00312943	0.00344939
1.98	0.607826	0.676958	0.685632	0.654598	1.98	0.625973	0.719308	0.73062	0.851596																															0.00391435	0.0032186	0.00313132	0.00345092
1.99	0.607562	0.676855	0.685516	0.654438	1.99	0.625694	0.719164	0.730066	0.85165																															0.00391699	0.00321963	0.00313247	0.00345252
2	0.607497	0.676804	0.685403	0.654202	2	0.62541	0.719027	0.730236	0.851572																															0.391764	0.322014	0.313361	0.345488
3	0.60419	0.676274	0.684651	0.656829	3	0.620017	0.715187	0.72807	0.857753																															0.395071	0.322545	0.314112	0.342861
4	0.622926	0.695432	0.702935	0.678589	4	0.636311	0.730265	0.74338	0.867693																															0.376335	0.303386	0.295829	0.321102
5	0.648262	0.721019	0.727141	0.707493	5	0.657987	0.752307	0.764646	0.879322																															0.350999	0.277799	0.271623	0.292197
6	0.672476	0.746446	0.750194	0.735876	6	0.677212	0.772815	0.784905	0.89083																															0.326785	0.252372	0.24857	0.263814
7	0.693323	0.76855	0.769699	0.760358	7	0.692506	0.791033	0.802835	0.901478																															0.305938	0.230268	0.229064	0.239333
8	0.71165	0.787386	0.786335	0.782189	8	0.705965	0.807145	0.818225	0.91069																															0.287611	0.211432	0.212429	0.217501
9	0.728901	0.80422	0.800843	0.801051	9	0.718836	0.821775	0.832146	0.918685																															0.27036	0.194598	0.197921	0.19864
10	0.745113	0.81906	0.814196	0.817651	10	0.732079	0.835463	0.844366	0.924966																															0.254148	0.179758	0.184567	0.182039
11	0.76074	0.832066	0.826216	0.832207	11	0.74538	0.848017	0.85602	0.930601																															0.238521	0.166752	0.172548	0.167484
12	0.775525	0.843833	0.837118	0.844427	12	0.759479	0.859494	0.866731	0.935119																															0.223736	0.154985	0.161646	0.155264
13	0.788883	0.853762	0.846874	0.854764	13	0.772152	0.869675	0.876038	0.938658																															0.210378	0.145056	0.151889	0.144926
14	0.801016	0.86232	0.855607	0.863535	14	0.784504	0.878212	0.884233	0.94158																															0.198245	0.136498	0.143156	0.136155
15	0.811821	0.86939	0.863141	0.870831	15	0.795666	0.88592	0.891587	0.943941																															0.18744	0.129428	0.135623	0.12886
16	0.821025	0.875138	0.869506	0.876466	16	0.806089	0.892117	0.897556	0.945654																															0.178236	0.12368	0.129258	0.123224
17	0.828547	0.88012	0.875058	0.880928	17	0.815595	0.897677	0.902561	0.946794																															0.170714	0.118698	0.123706	0.118762
18	0.835425	0.883928	0.879734	0.884622	18	0.824075	0.901912	0.907097	0.948417																															0.163836	0.11489	0.11903	0.115069
19	0.840736	0.886872	0.883695	0.887514	19	0.831563	0.905868	0.91101	0.948807																															0.158525	0.111946	0.115069	0.112176
20	0.845569	0.889256	0.887018	0.889473	20	0.838391	0.908428	0.913563	0.949017																															0.153692	0.109562	0.111746	0.110217
21	0.849405	0.891283	0.889899	0.891357	21	0.843992	0.910947	0.916494	0.949271																															0.149856	0.107536	0.108865	0.108334
22	0.852486	0.892804	0.892274	0.892834	22	0.849104	0.912958	0.918687	0.950164																															0.146775	0.106015	0.10649	0.106856
23	0.855527	0.893966	0.89433	0.893775	23	0.853944	0.914762	0.92055	0.950152																															0.143734	0.104853	0.104434	0.105915
24	0.857959	0.894924	0.89601	0.895264	24	0.857791	0.916217	0.92217	0.949961																															0.141302	0.103894	0.102753	0.104426
25	0.860226	0.895735	0.897524	0.89588	25	0.861778	0.917186	0.923235	0.949883																															0.139035	0.103083	0.10124	0.103811
26	0.861905	0.896087	0.898838	0.896506	26	0.864994	0.918311	0.924591	0.949629																															0.137356	0.102731	0.0999258	0.103184
27	0.86372	0.896788	0.899972	0.897521	27	0.867955	0.919039	0.925874	0.949809																															0.135541	0.10203	0.0987919	0.102169
28	0.86546	0.897143	0.900936	0.897904	28	0.870374	0.91983	0.926774	0.949816																															0.133801	0.101675	0.0978279	0.101787
29	0.866863	0.897544	0.901897	0.898764	29	0.872853	0.920705	0.927454	0.949087																															0.132398	0.101274	0.0968664	0.100926
30	0.868353	0.898202	0.902715	0.899541	30	0.875065	0.921232	0.928458	0.949336																															0.130908	0.100616	0.0960485	0.100149
31	0.869648	0.898147	0.903398	0.900324	31	0.877309	0.921844	0.929007	0.949836																															0.129613	0.100672	0.0953655	0.0993667
32	0.871296	0.8986	0.904046	0.90126	32	0.879169	0.921993	0.929652	0.949325																															0.127965	0.100218	0.0947178	0.0984307
33	0.87254	0.899053	0.904855	0.902113	33	0.880919	0.922654	0.930506	0.949313																															0.126721	0.0997655	0.0939087	0.097577
34	0.874207	0.899556	0.905458	0.902975	34	0.882585	0.922933	0.930706	0.949278																															0.125054	0.0992617	0.0933057	0.0967151
35	0.875797	0.899759	0.90614	0.904063	35	0.884336	0.923231	0.931362	0.94902																															0.123464	0.0990591	0.0926241	0.095627
36	0.877243	0.900264	0.906627	0.90508	36	0.885772	0.923849	0.932112	0.94911																															0.122018	0.0985544	0.0921371	0.0946103
37	0.879058	0.900768	0.907537	0.906323	37	0.887053	0.924512	0.932535	0.949216																															0.120203	0.0980503	0.0912263	0.0933672
38	0.880539	0.901377	0.908212	0.907654	38	0.888482	0.924842	0.932934	0.948868																															0.118723	0.0974415	0.090552	0.0920368
39	0.882382	0.902187	0.908575	0.909296	39	0.890049	0.925113	0.933565	0.949064																															0.116879	0.0966313	0.0901885	0.090394
40	0.884576	0.902742	0.909399	0.910541	40	0.891244	0.925502	0.934023	0.949661																															0.114685	0.0960764	0.0893649	0.0891496
41	0.886391	0.9034	0.910035	0.912108	41	0.893025	0.925789	0.934434	0.949869																															0.11287	0.095418	0.088729	0.0875821
42	0.888344	0.904163	0.910478	0.913829	42	0.894098	0.926783	0.934919	0.950294																															0.110917	0.0946555	0.0882856	0.0858611
43	0.890544	0.90472	0.911334	0.915234	43	0.895369	0.927212	0.935465	0.949915																															0.108717	0.0940981	0.0874293	0.0844565
44	0.892613	0.905734	0.911926	0.917038	44	0.896691	0.92725	0.936077	0.949905																															0.106648	0.0930841	0.0868382	0.0826521
45	0.894922	0.906852	0.912624	0.918914	45	0.89806	0.927705	0.936479	0.950264																															0.104339	0.0919664	0.0861395	0.0807764
46	0.897231	0.907765	0.913332	0.920712	46	0.899395	0.928148	0.936892	0.950615																															0.10203	0.0910527	0.0854319	0.0789786
47	0.899581	0.90873	0.914149	0.922675	47	0.900619	0.928571	0.937598	0.950904																															0.0996799	0.0900879	0.0846148	0.0770153
48	0.901972	0.909794	0.914732	0.924634	48	0.901898	0.929285	0.93827	0.95138																															0.0972894	0.0890237	0.084032	0.075056
49	0.904559	0.910758	0.915663	0.92674	49	0.903371	0.930057	0.938626	0.951651																															0.094702	0.0880597	0.0831005	0.0729499
50	0.906975	0.91208	0.916359	0.928787	50	0.904746	0.930752	0.939413	0.95219																															0.0922857	0.0867386	0.0824044	0.0709031
51	0.909304	0.91335	0.91713	0.930821	51	0.9063	0.930979	0.940071	0.952467																															0.0899573	0.0854686	0.0816337	0.0688698
52	0.911904	0.914572	0.918057	0.932936	52	0.90753	0.931441	0.940623	0.952986																															0.0873567	0.0842466	0.0807065	0.0667544
53	0.914371	0.916045	0.918748	0.935138	53	0.908993	0.932014	0.941053	0.952842																															0.0848899	0.0827732	0.0800156	0.0645527
54	0.917078	0.917419	0.919633	0.937413	54	0.910192	0.93253	0.941431	0.953498																															0.0821833	0.081399	0.0791308	0.0622772
55	0.919597	0.918585	0.920598	0.93937	55	0.912115	0.933385	0.942245	0.953759																															0.0796636	0.0802336	0.0781653	0.0603205
56	0.922156	0.920216	0.921323	0.941647	56	0.913776	0.934108	0.942883	0.955091																															0.077105	0.0786021	0.0774407	0.0580436
57	0.924586	0.92164	0.92239	0.943918	57	0.915082	0.934828	0.943466	0.955295																															0.0746754	0.0771783	0.0763739	0.055772
58	0.927135	0.923165	0.923469	0.94596	58	0.916751	0.935019	0.944082	0.955092																															0.0721258	0.0756532	0.0752946	0.0537305
59	0.929501	0.9249	0.924309	0.948159	59	0.917933	0.935763	0.944757	0.955701																															0.0697602	0.0739186	0.0744543	0.0515317
60	0.931925	0.92632	0.925415	0.950515	60	0.919814	0.936803	0.945433	0.956427																															0.0673356	0.0724982	0.0733485	0.0491754
61	0.934197	0.928053	0.926595	0.952555	61	0.921272	0.937447	0.946114	0.957263																															0.0650641	0.0707655	0.0721684	0.0471352
62	0.936802	0.929889	0.927469	0.954603	62	0.922959	0.938237	0.946897	0.957677																															0.0624591	0.0689296	0.0712943	0.0450873
63	0.939035	0.931109	0.928733	0.956562	63	0.924603	0.939146	0.947523	0.958677																															0.0602264	0.0677096	0.0700309	0.0431282
64	0.941364	0.932994	0.929677	0.958453	64	0.926263	0.940124	0.948404	0.958766																															0.0578966	0.0658245	0.0690864	0.0412378
65	0.943763	0.934726	0.930708	0.960652	65	0.927899	0.940585	0.948756	0.959305																															0.0554985	0.0640923	0.0680556	0.0390388
66	0.945871	0.936305	0.932189	0.962376	66	0.929417	0.9415	0.949456	0.960234																															0.0533903	0.0625134	0.0665745	0.037314
67	0.948037	0.93814	0.933293	0.964028	67	0.931241	0.942392	0.950203	0.960469																															0.0512239	0.060678	0.0654704	0.0356618
68	0.949991	0.939871	0.934462	0.96623	68	0.932851	0.943239	0.951189	0.961191																															0.0492698	0.0589467	0.0643015	0.0334603
69	0.95219	0.941199	0.93579	0.967881	69	0.934054	0.944092	0.951755	0.961745																															0.047071	0.0576191	0.0629733	0.0318096
70	0.95428	0.94324	0.936737	0.969455	70	0.936132	0.944985	0.952698	0.962773																															0.0449815	0.0555781	0.0620266	0.0302355
71	0.95611	0.944972	0.938217	0.971185	71	0.937823	0.945508	0.953333	0.963217																															0.0431509	0.0538464	0.0605469	0.0285053
72	0.958073	0.946501	0.939543	0.972756	72	0.939567	0.946536	0.954284	0.96388																															0.0411877	0.0523171	0.0592204	0.026934
73	0.95979	0.948439	0.940637	0.974015	73	0.941071	0.947781	0.954895	0.96408																															0.0394711	0.0503793	0.0581271	0.025675
74	0.961801	0.949966	0.942079	0.97575	74	0.942672	0.948305	0.955659	0.965048																															0.0374604	0.0488526	0.0566851	0.0239407
75	0.963245	0.9517	0.943594	0.977004	75	0.944592	0.949245	0.956469	0.965665																															0.0360161	0.0471181	0.05517	0.022686
76	0.965116	0.953387	0.944873	0.978261	76	0.945914	0.950233	0.957142	0.966106																															0.0341449	0.0454308	0.0538912	0.0214295
77	0.966671	0.955165	0.946317	0.979607	77	0.947461	0.951278	0.957999	0.966802																															0.0325905	0.0436529	0.0524463	0.0200831
78	0.967997	0.956649	0.947564	0.980621	78	0.949426	0.951844	0.958699	0.967282																															0.0312641	0.0421693	0.0511993	0.0190692
79	0.96967	0.958481	0.948887	0.981723	79	0.950564	0.952819	0.959614	0.968031																															0.0295915	0.0403373	0.0498768	0.0179678
80	0.97099	0.959707	0.950256	0.98291	80	0.952064	0.954216	0.960411	0.969046																															0.0282707	0.0391116	0.0485081	0.0167803
81	0.972475	0.96144	0.951841	0.983846	81	0.953623	0.954902	0.961209	0.969416																															0.0267864	0.0373781	0.0469231	0.0158446
82	0.973748	0.963021	0.952974	0.984876	82	0.955203	0.955814	0.961612	0.969776																															0.025513	0.0357975	0.04579	0.0148144
83	0.974984	0.964344	0.954374	0.985822	83	0.956851	0.95679	0.962479	0.970346																															0.024277	0.0344741	0.0443899	0.013868
84	0.976186	0.965924	0.955701	0.986757	84	0.958246	0.957704	0.963496	0.970908																															0.0230749	0.0328943	0.0430624	0.0129333
85	0.977378	0.967607	0.957019	0.987557	85	0.959425	0.958399	0.964055	0.971574																															0.0218828	0.0312116	0.0417452	0.0121336
86	0.978543	0.968576	0.958459	0.988332	86	0.961029	0.95952	0.96472	0.971981																															0.0207183	0.0302418	0.0403049	0.0113581
87	0.979667	0.970058	0.959629	0.989277	87	0.96224	0.96049	0.965571	0.972375																															0.019594	0.0287603	0.0391343	0.0104129
88	0.980625	0.971228	0.960957	0.989757	88	0.963466	0.961313	0.966326	0.973514																															0.0186365	0.0275907	0.0378063	0.00993355
89	0.981541	0.972249	0.962391	0.990462	89	0.964723	0.962175	0.967053	0.973682																															0.0177204	0.0265691	0.0363724	0.00922806
90	0.982455	0.973776	0.963449	0.990936	90	0.965856	0.962867	0.967575	0.974643																															0.0168056	0.0250418	0.0353147	0.00875412
91	0.983331	0.974794	0.964774	0.991414	91	0.967068	0.963769	0.968246	0.974911																															0.0159296	0.0240241	0.0339893	0.00827608
92	0.984128	0.976067	0.966025	0.992039	92	0.968394	0.964797	0.96925	0.975356																															0.015133	0.0227514	0.0327391	0.0076514
93	0.98468	0.977242	0.967416	0.992587	93	0.969423	0.965457	0.969567	0.975945																															0.0145808	0.0215762	0.0313478	0.00710328
94	0.985722	0.978006	0.96844	0.993061	94	0.97058	0.966358	0.970414	0.976515																															0.0135393	0.0208123	0.0303233	0.00662933
95	0.986446	0.979027	0.969726	0.993691	95	0.971347	0.967124	0.971036	0.977238																															0.0128154	0.019791	0.0290379	0.00599928
96	0.987073	0.9803	0.970894	0.99377	96	0.97275	0.968115	0.971686	0.977717																															0.0121883	0.0185183	0.0278694	0.00591989
97	0.987624	0.981065	0.971767	0.994324	97	0.973742	0.968692	0.972176	0.978013																															0.0116375	0.0177527	0.0269966	0.00536641
98	0.988444	0.98188	0.973014	0.994876	98	0.974649	0.969468	0.972562	0.978423																															0.0108165	0.0169378	0.02575	0.00481448
99	0.988845	0.982746	0.974078	0.994955	99	0.975677	0.97024	0.973544	0.978965																															0.0104165	0.0160722	0.0246861	0.00473509
100	0.989526	0.983612	0.975245	0.995505	100	0.976655	0.97116	0.97416	0.979434																															0.00973528	0.0152064	0.0235187	0.00418556
101	0.989921	0.984228	0.975893	0.995661	101	0.977414	0.971589	0.974556	0.979879																															0.00934031	0.0145904	0.0228702	0.00402947
102	0.990444	0.984936	0.977214	0.996057	102	0.978124	0.972548	0.975115	0.980093																															0.00881678	0.0138821	0.0215499	0.00363364
103	0.991002	0.98565	0.978119	0.99629	103	0.978924	0.973358	0.97578	0.980588																															0.00825896	0.0131682	0.0206443	0.00340069
104	0.99131	0.986624	0.979259	0.996215	104	0.980047	0.97396	0.976458	0.981345																															0.00795087	0.0121943	0.0195045	0.00347486
105	0.99166	0.987075	0.979943	0.996761	105	0.980469	0.974589	0.976972	0.981934																															0.0076006	0.0117428	0.0188208	0.00292943
106	0.992216	0.987794	0.980804	0.99708	106	0.981395	0.975504	0.977103	0.982012																															0.00704504	0.0110246	0.0179598	0.00261031
107	0.992651	0.988252	0.981569	0.997003	107	0.981924	0.976106	0.977758	0.982383																															0.00661023	0.0105662	0.0171944	0.00268716
108	0.992723	0.98881	0.982587	0.997313	108	0.982643	0.976472	0.978341	0.982976																															0.00653775	0.0100081	0.016177	0.00237736
109	0.993163	0.989322	0.983041	0.997399	109	0.983302	0.977058	0.978831	0.98328																															0.00609818	0.00949653	0.0157231	0.00229134
110	0.993746	0.989778	0.983988	0.997786	110	0.983897	0.977501	0.97931	0.983441																															0.00551467	0.0090405	0.0147759	0.00190482
111	0.993905	0.990235	0.984785	0.997865	111	0.984486	0.97816	0.979475	0.984228																															0.00535615	0.00858311	0.0139783	0.00182543
112	0.994319	0.99075	0.985505	0.998032	112	0.985141	0.978795	0.980284	0.983841																															0.00494156	0.00806858	0.0132592	0.00165846
113	0.994465	0.991154	0.98603	0.998262	113	0.985467	0.97937	0.980628	0.984809																															0.00479646	0.00766444	0.0127333	0.00142833
114	0.994781	0.991565	0.986673	0.998107	114	0.986251	0.980068	0.981096	0.98525																															0.0044796	0.00725298	0.0120905	0.00158316
115	0.994978	0.991974	0.987208	0.998266	115	0.98678	0.980435	0.981579	0.985484																															0.00428303	0.00684426	0.0115556	0.00142425
116	0.995241	0.992225	0.988	0.998577	116	0.987075	0.980863	0.982293	0.985582																															0.00401974	0.00659346	0.0107639	0.00111331
117	0.995485	0.992584	0.988378	0.998422	117	0.98765	0.981388	0.982516	0.986027																															0.00377561	0.00623416	0.0103853	0.00126814
118	0.995719	0.993046	0.988913	0.998736	118	0.988322	0.981853	0.982793	0.986627																															0.00354228	0.00577177	0.00985089	0.000954387
119	0.996129	0.993096	0.989403	0.998815	119	0.988776	0.982233	0.983143	0.986853																															0.00313215	0.00572227	0.00936045	0.000874996
120	0.996181	0.993503	0.989825	0.998429	120	0.98891	0.982621	0.983843	0.986904																															0.00307992	0.00531487	0.00893856	0.00126151
121	0.996428	0.993759	0.9902	0.998972	121	0.989064	0.983421	0.983994	0.987513																															0.00283274	0.00505874	0.00856387	0.000718757
122	0.996415	0.994062	0.990887	0.998974	122	0.989673	0.983819	0.983997	0.987731																															0.00284592	0.00475593	0.00787702	0.000716216
123	0.996588	0.994166	0.991145	0.998978	123	0.989925	0.984254	0.984657	0.987941																															0.00267338	0.00465265	0.00761906	0.000712117
124	0.996709	0.994519	0.991602	0.999207	124	0.99053	0.984923	0.985036	0.988456																															0.00255226	0.00429873	0.00716172	0.000483128
125	0.996901	0.99462	0.991902	0.998896	125	0.990718	0.984971	0.985362	0.988479																															0.00235994	0.0041983	0.00686152	0.000794341
126	0.996943	0.994881	0.992207	0.998976	126	0.991244	0.985623	0.985565	0.988675																															0.00231809	0.00393697	0.00655657	0.000714805
127	0.997055	0.995081	0.992555	0.999052	127	0.991208	0.985953	0.985737	0.989073																															0.00220624	0.00373666	0.00620916	0.000638102
128	0.997244	0.995285	0.992778	0.999212	128	0.991674	0.986487	0.986125	0.989309																															0.00201661	0.00353343	0.00598533	0.000477899
129	0.997326	0.995544	0.993043	0.999367	129	0.992044	0.986862	0.986519	0.989466																															0.00193513	0.00327373	0.00572104	0.000322925
130	0.997402	0.99554	0.993387	0.99921	130	0.992423	0.986928	0.986702	0.989782																															0.00185871	0.00327803	0.00537653	0.000480586
131	0.997322	0.995896	0.993617	0.999295	131	0.99228	0.98744	0.987133	0.990055																															0.00193915	0.00292177	0.00514641	0.000395832
132	0.997434	0.996209	0.993991	0.999604	132	0.99285	0.987832	0.987474	0.990137																															0.00182652	0.00260954	0.0047726	8.60305e-05
133	0.997769	0.996204	0.99418	0.999134	133	0.993006	0.987879	0.988012	0.99055																															0.00149206	0.00261449	0.00458371	0.000556024
134	0.997586	0.996307	0.994411	0.999292	134	0.993276	0.988021	0.987695	0.990636																															0.00167507	0.00251095	0.00435321	0.000398509
135	0.997748	0.996361	0.994674	0.999529	135	0.993466	0.988857	0.988049	0.99082																															0.00151339	0.00245748	0.00408997	0.000161468
136	0.997982	0.996105	0.99483	0.999293	136	0.993862	0.988665	0.988501	0.990859																															0.00127918	0.00271357	0.00393339	0.000397243
137	0.997946	0.996618	0.995019	0.999449	137	0.994052	0.989061	0.988755	0.991237																															0.00131533	0.00220005	0.00374498	0.000240993
138	0.997944	0.996668	0.995244	0.999295	138	0.994192	0.989376	0.988941	0.991323																															0.00131699	0.0021502	0.00351995	0.000395832
139	0.997944	0.99687	0.995434	0.999531	139	0.99453	0.989957	0.989162	0.991873																															0.00131728	0.00194863	0.00332988	0.000158927
140	0.997899	0.996978	0.995505	0.999289	140	0.99448	0.990103	0.989722	0.991915																															0.00136249	0.00184047	0.00325907	0.000401196
141	0.998178	0.996819	0.995657	0.999451	141	0.994865	0.99012	0.989708	0.992013																															0.00108255	0.00199928	0.0031069	0.000239593
142	0.998287	0.996971	0.995889	0.99969	142	0.994951	0.990392	0.990059	0.992419
143	0.998204	0.997127	0.996115	0.999451	143	0.995059	0.990574	0.990069	0.992021
144	0.998286	0.997279	0.996158	0.999611	144	0.995199	0.990905	0.99022	0.992497
145	0.998366	0.997382	0.996231	0.999688	145	0.995389	0.990904	0.990322	0.99259
146	0.998242	0.997435	0.996429	0.999453	146	0.995352	0.991421	0.990508	0.992586
147	0.998454	0.997484	0.996734	0.999456	147	0.995577	0.991678	0.990746	0.993086
148	0.998597	0.997737	0.996535	0.999533	148	0.9959	0.992142	0.990893	0.99346
149	0.998485	0.997642	0.996797	0.999374	149	0.995918	0.991683	0.991155	0.993265
150	0.99867	0.997639	0.996947	0.999533	150	0.996015	0.992387	0.99128	0.99339
151	0.998792	0.99779	0.996801	0.999449	151	0.996255	0.992447	0.991521	0.993561
152	0.998634	0.997741	0.997064	0.999374	152	0.996337	0.992508	0.99154	0.993791
153	0.998537	0.997888	0.997178	0.999457	153	0.996344	0.992857	0.991747	0.99408
154	0.998911	0.998048	0.997216	0.999607	154	0.996206	0.992869	0.991799	0.99406
155	0.998787	0.997895	0.997216	0.999531	155	0.996482	0.992888	0.992133	0.994064
156	0.99879	0.997896	0.997366	0.999456	156	0.996768	0.993285	0.992237	0.994361
157	0.998877	0.9982	0.997334	0.999142	157	0.996726	0.993552	0.992563	0.994462
158	0.999031	0.998149	0.997446	0.999378	158	0.996773	0.993819	0.992818	0.99463
159	0.998957	0.998252	0.997515	0.999535	159	0.997112	0.993943	0.992699	0.994267
160	0.998909	0.998203	0.997641	0.999452	160	0.997203	0.99403	0.993158	0.99477
161	0.998822	0.997998	0.997597	0.999376	161	0.997156	0.9941	0.993031	0.994965
162	0.998985	0.998252	0.997444	0.999534	162	0.997303	0.993869	0.993249	0.994965
163	0.998947	0.998404	0.997673	0.999379	163	0.997478	0.994478	0.993182	0.995129
164	0.999096	0.998204	0.997819	0.999294	164	0.997352	0.994414	0.993372	0.994696
165	0.999138	0.998459	0.997788	0.999612	165	0.997297	0.994793	0.993463	0.994973
166	0.998976	0.998356	0.997896	0.999537	166	0.997737	0.994759	0.993473	0.995636
167	0.999119	0.998303	0.997862	0.999455	167	0.997478	0.995	0.993509	0.995254
168	0.999017	0.998409	0.997749	0.999222	168	0.997727	0.995084	0.993749	0.995434
169	0.998856	0.99846	0.997943	0.999457	169	0.997644	0.995185	0.994014	0.995527
170	0.999005	0.998255	0.99801	0.99922	170	0.997818	0.995366	0.99369	0.995188
171	0.998861	0.998611	0.997857	0.999301	171	0.997831	0.995584	0.994096	0.995464
172	0.998976	0.998406	0.998284	0.999372	172	0.997723	0.995384	0.994324	0.995764
173	0.999092	0.99846	0.998162	0.999376	173	0.997828	0.995519	0.994133	0.995948
174	0.998941	0.998663	0.997975	0.999147	174	0.99801	0.995711	0.994282	0.995967
175	0.998937	0.998458	0.998552	0.999383	175	0.997835	0.995702	0.994504	0.995846
176	0.99913	0.998616	0.998123	0.999382	176	0.998263	0.995762	0.994399	0.995869
177	0.998852	0.998712	0.998167	0.999226	177	0.99835	0.995772	0.99472	0.9963
178	0.998967	0.998562	0.998505	0.999296	178	0.998072	0.996085	0.994768	0.996451
179	0.99897	0.998615	0.998398	0.999146	179	0.998072	0.996226	0.994672	0.996518
180	0.998755	0.998765	0.998433	0.999145	180	0.998166	0.996297	0.994943	0.99617
181	0.998967	0.998563	0.998426	0.999221	181	0.998531	0.996103	0.995115	0.996463
182	0.99904	0.998665	0.998283	0.999065	182	0.998255	0.996177	0.995094	0.996342
183	0.998965	0.998715	0.998467	0.999219	183	0.998404	0.996362	0.995104	0.996463
184	0.999014	0.998616	0.998581	0.999145	184	0.998453	0.996423	0.995107	0.996357
185	0.999212	0.998612	0.998391	0.999143	185	0.998494	0.996311	0.995141	0.996626
186	0.998848	0.998764	0.998546	0.999063	186	0.998254	0.9967	0.995296	0.996731
187	0.999127	0.998564	0.998361	0.999221	187	0.99849	0.996822	0.995118	0.996822
188	0.999005	0.998718	0.998477	0.999065	188	0.99841	0.99663	0.99542	0.996713
189	0.999047	0.998766	0.998696	0.998987	189	0.998541	0.996435	0.995434	0.996838
190	0.999261	0.998613	0.998465	0.998835	190	0.9986	0.996755	0.995475	0.996272
191	0.999252	0.998563	0.99836	0.9993	191	0.998734	0.996945	0.995441	0.996657
192	0.999123	0.998716	0.998699	0.998906	192	0.998541	0.997131	0.99563	0.997102
193	0.99917	0.998664	0.998426	0.998982	193	0.998404	0.996924	0.995615	0.997087
194	0.999177	0.998516	0.998508	0.998985	194	0.998638	0.997068	0.995536	0.996697
195	0.998957	0.998818	0.998616	0.998827	195	0.998725	0.996987	0.99561	0.997032
196	0.999082	0.998669	0.998473	0.999067	196	0.998687	0.997187	0.995864	0.996747
197	0.999084	0.998715	0.998472	0.998987	197	0.998541	0.997206	0.995753	0.997106
198	0.999041	0.998614	0.998764	0.998675	198	0.998738	0.997365	0.99566	0.997126
199	0.999048	0.998714	0.998546	0.99891	199	0.998868	0.99724	0.996009	0.996735
200	0.999169	0.998665	0.998428	0.998913	200	0.998687	0.996791	0.996049	0.997414
201	0.999083	0.998767	0.998689	0.99875	201	0.998637	0.997134	0.996109	0.997239
202	0.999003	0.998566	0.998394	0.999061	202	0.998783	0.997394	0.996301	0.997211
203	0.999121	0.99861	0.998736	0.998676	203	0.998635	0.997122	0.99595	0.99693
204	0.998951	0.998718	0.998692	0.998913	204	0.998828	0.997122	0.996143	0.99723
205	0.998918	0.998513	0.998432	0.998828	205	0.998693	0.997461	0.996431	0.997328
206	0.999114	0.998661	0.998697	0.998754	206	0.998752	0.99746	0.996221	0.997512
207	0.998997	0.998565	0.998734	0.998828	207	0.998901	0.99741	0.995976	0.997332
208	0.998807	0.998615	0.998546	0.99875	208	0.998728	0.997403	0.996244	0.997149
209	0.998923	0.998612	0.998803	0.99868	209	0.998909	0.997484	0.996138	0.997542
210	0.998834	0.998615	0.998663	0.998828	210	0.998825	0.99772	0.99625	0.997313
211	0.998996	0.99846	0.998548	0.998675	211	0.998681	0.997659	0.995997	0.997012
212	0.998992	0.998513	0.998732	0.998676	212	0.998674	0.998044	0.996086	0.997122
213	0.998796	0.998668	0.998739	0.998667	213	0.999058	0.997582	0.996291	0.99716
214	0.998939	0.998563	0.998773	0.998676	214	0.998913	0.997716	0.996342	0.997422
215	0.999067	0.998767	0.998546	0.99852	215	0.999012	0.997636	0.996434	0.998042
216	0.998676	0.998614	0.998776	0.998599	216	0.998686	0.997766	0.996347	0.997769
217	0.99883	0.998462	0.99885	0.99852	217	0.998775	0.99783	0.996419	0.997215
218	0.999116	0.998618	0.998843	0.998749	218	0.99854	0.997786	0.996207	0.997745
219	0.998873	0.998411	0.998585	0.998519	219	0.998767	0.997768	0.996693	0.997617
220	0.998753	0.99851	0.998654	0.99836	220	0.998677	0.997576	0.996786	0.997251
221	0.998917	0.998463	0.99877	0.998752	221	0.998678	0.997765	0.996544	0.997129
222	0.998866	0.998411	0.998581	0.998365	222	0.998716	0.997476	0.996491	0.997336
223	0.998836	0.998411	0.998583	0.998595	223	0.998759	0.997838	0.996473	0.997936
224	0.998874	0.998258	0.998619	0.998362	224	0.998757	0.997909	0.996625	0.997999
225	0.998884	0.998259	0.998739	0.998361	225	0.998619	0.997906	0.996534	0.997897
226	0.998999	0.998409	0.998466	0.998515	226	0.99861	0.997771	0.996528	0.997831
227	0.998874	0.998409	0.998658	0.998442	227	0.998427	0.997658	0.996499	0.997617
228	0.998816	0.998261	0.998656	0.99828	228	0.998807	0.997653	0.996623	0.997438
229	0.998979	0.998615	0.99854	0.998441	229	0.998756	0.997715	0.996885	0.997352
230	0.998802	0.998411	0.998583	0.998282	230	0.998662	0.99797	0.996512	0.99771
231	0.998628	0.998359	0.998508	0.99828	231	0.998765	0.998055	0.996717	0.99785
232	0.998794	0.998562	0.998582	0.998361	232	0.998805	0.99753	0.996481	0.997816
233	0.99872	0.998209	0.998506	0.998282	233	0.998703	0.997844	0.996435	0.99773
234	0.99879	0.998307	0.998505	0.998515	234	0.998613	0.997757	0.996653	0.997652
235	0.99859	0.998306	0.9985	0.998287	235	0.998672	0.997627	0.996714	0.997722
236	0.998713	0.998311	0.998554	0.997971	236	0.998711	0.997881	0.996537	0.997359
237	0.998623	0.998205	0.998581	0.99828	237	0.998908	0.99789	0.996505	0.997448
238	0.998738	0.99836	0.998462	0.997812	238	0.99867	0.997813	0.996747	0.997823
239	0.998711	0.998207	0.998468	0.998125	239	0.998757	0.997829	0.99651	0.997909
240	0.998597	0.998356	0.998546	0.998202	240	0.998528	0.997683	0.996811	0.997991
241	0.99843	0.99836	0.99858	0.998206	241	0.998704	0.997694	0.99648	0.997414
242	0.998671	0.998307	0.998584	0.997965	242	0.998386	0.997899	0.996638	0.997328
243	0.998456	0.998356	0.998502	0.998047	243	0.998566	0.997688	0.996791	0.997448
244	0.998438	0.99831	0.998621	0.998131	244	0.998274	0.997629	0.996795	0.997905
245	0.998438	0.998154	0.998471	0.998045	245	0.998454	0.997889	0.99677	0.997979
246	0.998423	0.998055	0.9985	0.99797	246	0.99837	0.997827	0.996596	0.997332
247	0.998432	0.998055	0.99854	0.998049	247	0.998561	0.997908	0.996466	0.99762
248	0.99844	0.998105	0.998546	0.997888	248	0.998845	0.997896	0.996512	0.997725
249	0.998496	0.998204	0.998616	0.997894	249	0.998181	0.997871	0.996747	0.998197
250	0.998349	0.99826	0.998504	0.997968	250	0.998314	0.997835	0.996666	0.997507
251	0.998465	0.998053	0.998392	0.997891	251	0.998333	0.997961	0.996606	0.99737
252	0.998384	0.998054	0.998505	0.998047	252	0.998408	0.997825	0.996649	0.997531
253	0.998312	0.99816	0.998509	0.998043	253	0.998511	0.997896	0.996525	0.997651
254	0.998472	0.998053	0.998501	0.99781	254	0.998562	0.997689	0.996567	0.997468
255	0.998268	0.997898	0.998425	0.997966	255	0.998416	0.997604	0.996557	0.997717
256	0.998221	0.998006	0.998388	0.99781	256	0.998514	0.997593	0.996594	0.997448
257	0.99838	0.997952	0.998509	0.997809	257	0.998547	0.997617	0.996688	0.997608
258	0.998307	0.998002	0.998357	0.99781	258	0.998354	0.997816	0.996549	0.99771
259	0.998151	0.998202	0.998466	0.99789	259	0.998455	0.998169	0.996586	0.99703
260	0.998149	0.998002	0.998276	0.997657	260	0.998313	0.997561	0.996659	0.997928
261	0.998431	0.997951	0.99828	0.997735	261	0.998304	0.997614	0.996452	0.997792
262	0.998103	0.998001	0.998577	0.997728	262	0.998124	0.997487	0.996587	0.997777
263	0.998096	0.997697	0.998208	0.997654	263	0.998167	0.997609	0.996412	0.997448
264	0.998223	0.997949	0.998389	0.997577	264	0.998305	0.997793	0.996689	0.997745
265	0.998147	0.99785	0.998353	0.997572	265	0.998172	0.997469	0.996561	0.99804
266	0.997856	0.997799	0.998278	0.997892	266	0.998261	0.997885	0.996573	0.998014
267	0.998063	0.997642	0.998426	0.997494	267	0.998089	0.997617	0.996645	0.997343
268	0.997952	0.997801	0.998428	0.997816	268	0.998163	0.99753	0.99639	0.997624
269	0.997986	0.997545	0.998273	0.997584	269	0.998341	0.99739	0.99648	0.99753
270	0.998072	0.997798	0.998393	0.997493	270	0.998116	0.997593	0.996499	0.997714
271	0.998068	0.997847	0.998428	0.997496	271	0.998059	0.99773	0.996558	0.997425
272	0.99802	0.997899	0.998197	0.997346	272	0.99811	0.997676	0.996708	0.997611
273	0.998024	0.997694	0.998357	0.997414	273	0.998117	0.997546	0.996566	0.997643
274	0.997988	0.997799	0.998244	0.997501	274	0.997916	0.997302	0.996826	0.997741
275	0.997981	0.997544	0.998006	0.997499	275	0.997693	0.99722	0.996707	0.997854
276	0.997941	0.997641	0.998315	0.997181	276	0.998017	0.997355	0.996553	0.997553
277	0.998078	0.997597	0.998118	0.997505	277	0.997961	0.997293	0.996474	0.99744
278	0.997913	0.99749	0.998118	0.997498	278	0.998001	0.99728	0.996414	0.997803
279	0.99803	0.99754	0.998279	0.997339	279	0.998153	0.997425	0.996589	0.997643
280	0.997998	0.997646	0.99797	0.99742	280	0.997916	0.997487	0.996416	0.99762
281	0.997983	0.997438	0.997812	0.997654	281	0.997873	0.997278	0.996579	0.997534
282	0.998028	0.997592	0.998055	0.99742	282	0.997819	0.997345	0.996134	0.99744
283	0.998019	0.997493	0.997891	0.997185	283	0.997863	0.997575	0.996303	0.997119
284	0.997785	0.997183	0.998272	0.99734	284	0.997875	0.99733	0.99586	0.997549
285	0.997984	0.997594	0.998165	0.997342	285	0.997872	0.997193	0.996292	0.997538
286	0.997978	0.997289	0.997966	0.99726	286	0.99778	0.997264	0.996222	0.99744
287	0.997742	0.997338	0.998015	0.997418	287	0.998093	0.997453	0.996309	0.997425
288	0.997862	0.997495	0.997898	0.997183	288	0.998249	0.996872	0.996183	0.997729
289	0.9979	0.997388	0.997773	0.997179	289	0.997926	0.997314	0.996063	0.997538
290	0.997576	0.99754	0.997978	0.997187	290	0.997685	0.997124	0.996194	0.997534
291	0.9977	0.997542	0.997971	0.997026	291	0.99782	0.997237	0.996172	0.997027
292	0.997741	0.997239	0.997739	0.997184	292	0.997676	0.997259	0.99629	0.997721
293	0.997503	0.997589	0.997974	0.997031	293	0.997718	0.997193	0.996382	0.99765
294	0.997823	0.99719	0.997898	0.997024	294	0.997622	0.997156	0.996375	0.997725
295	0.997653	0.997187	0.998006	0.997106	295	0.997529	0.99705	0.996186	0.997807
296	0.997503	0.997186	0.997896	0.996872	296	0.99762	0.997203	0.996283	0.997245
297	0.997495	0.997289	0.997932	0.996944	297	0.997569	0.997333	0.996106	0.997268
298	0.997541	0.997234	0.997896	0.99695	298	0.997531	0.997202	0.996128	0.997261
299	0.997503	0.997234	0.998092	0.99679	299	0.997531	0.997086	0.996148	0.997339
300	0.997617	0.997184	0.997751	0.997027	300	0.997154	0.997085	0.996158	0.996937
301	0.997669	0.997032	0.997852	0.996795	301	0.997384	0.997061	0.996145	0.99753
302	0.997458	0.997137	0.99782	0.997025	302	0.997474	0.997128	0.995939	0.997249
303	0.997459	0.997081	0.997775	0.997025	303	0.997663	0.996993	0.99623	0.997268
304	0.997462	0.997082	0.99782	0.996713	304	0.997432	0.997135	0.996055	0.997229
305	0.997458	0.997084	0.997862	0.996865	305	0.997785	0.996923	0.996152	0.997323
306	0.997418	0.997081	0.997546	0.996792	306	0.997662	0.996914	0.996057	0.997346
307	0.997421	0.99693	0.997591	0.996713	307	0.997378	0.99693	0.995822	0.997241
308	0.997347	0.99698	0.997745	0.996788	308	0.997482	0.99679	0.996061	0.997276
309	0.997418	0.99688	0.997592	0.996794	309	0.997339	0.996837	0.99623	0.997354
310	0.99742	0.996929	0.997704	0.996945	310	0.997385	0.996977	0.99592	0.997136
311	0.997286	0.996931	0.99767	0.996635	311	0.997481	0.996719	0.996006	0.996773
312	0.997262	0.996776	0.997628	0.996711	312	0.997194	0.996845	0.9959	0.997144
313	0.997344	0.997033	0.997635	0.99671	313	0.997468	0.996733	0.996295	0.997346
314	0.997125	0.996778	0.99755	0.996475	314	0.997134	0.997155	0.996015	0.997432
315	0.997391	0.996572	0.997666	0.996555	315	0.997188	0.996853	0.995804	0.997034
316	0.997345	0.996728	0.997515	0.996868	316	0.99737	0.996669	0.99593	0.997147
317	0.997221	0.996576	0.997476	0.996476	317	0.997222	0.996776	0.995869	0.997073
318	0.997135	0.996777	0.997701	0.996636	318	0.997044	0.99673	0.996233	0.996866
319	0.997217	0.996625	0.997325	0.996631	319	0.99719	0.996729	0.996126	0.997046
320	0.997181	0.996573	0.997472	0.996395	320	0.997038	0.99686	0.995672	0.997167
321	0.9971	0.996624	0.997295	0.996636	321	0.997034	0.996856	0.995571	0.997014
322	0.997334	0.996728	0.997475	0.996558	322	0.997284	0.996606	0.995501	0.997342
323	0.99707	0.996723	0.997442	0.996396	323	0.997084	0.996582	0.995875	0.997046
324	0.997147	0.996525	0.997478	0.996635	324	0.997017	0.996512	0.99579	0.997034
325	0.996988	0.996624	0.997369	0.996398	325	0.997091	0.996829	0.995827	0.997058
326	0.99698	0.996773	0.997441	0.996472	326	0.996943	0.996715	0.995675	0.99726
327	0.996929	0.996521	0.997518	0.996394	327	0.996987	0.996513	0.995727	0.997081
328	0.996972	0.99657	0.997398	0.996247	328	0.997141	0.996573	0.995737	0.997151
329	0.996846	0.996573	0.997475	0.996394	329	0.997057	0.996629	0.995647	0.996866
330	0.996896	0.996523	0.997251	0.996476	330	0.997319	0.9967	0.995636	0.997249
331	0.997058	0.996673	0.99747	0.996477	331	0.997131	0.996258	0.995671	0.996706
332	0.996973	0.99657	0.997322	0.996469	332	0.996889	0.99645	0.995738	0.996979
333	0.997008	0.99647	0.997247	0.996476	333	0.996615	0.9967	0.995965	0.997053
334	0.996776	0.996366	0.997406	0.996401	334	0.996882	0.99677	0.99575	0.997035
335	0.996737	0.996469	0.997357	0.996157	335	0.996915	0.996435	0.995585	0.996862
336	0.996775	0.996319	0.997325	0.996083	336	0.99684	0.996506	0.995737	0.996885
337	0.996821	0.996417	0.997318	0.996317	337	0.996689	0.996304	0.995748	0.997147
338	0.996614	0.99632	0.997294	0.996006	338	0.996887	0.996466	0.995649	0.996586
339	0.996774	0.996268	0.997092	0.996166	339	0.996599	0.996702	0.995392	0.996761
340	0.996849	0.996216	0.997171	0.996238	340	0.996441	0.996396	0.995442	0.996886
341	0.996656	0.996368	0.997096	0.995848	341	0.996733	0.996631	0.995424	0.997061
342	0.996507	0.996064	0.997136	0.995847	342	0.996831	0.996177	0.995755	0.99678
343	0.996696	0.996163	0.997168	0.996163	343	0.996653	0.996254	0.995605	0.997077
344	0.996614	0.996368	0.997021	0.996005	344	0.996604	0.996343	0.995558	0.996765
345	0.996539	0.996113	0.997163	0.996006	345	0.996418	0.996627	0.995278	0.996862
346	0.996783	0.996062	0.996984	0.996006	346	0.996738	0.996024	0.995401	0.997237
347	0.996624	0.996165	0.997023	0.996005	347	0.99665	0.996425	0.995567	0.996972
348	0.996924	0.996114	0.996901	0.996085	348	0.996425	0.996296	0.995488	0.99676
349	0.996702	0.996061	0.996982	0.995847	349	0.996693	0.996234	0.995411	0.99669
350	0.996459	0.996115	0.996943	0.996083	350	0.996693	0.996363	0.995224	0.997104
351	0.996414	0.995958	0.997013	0.996005	351	0.996843	0.996362	0.995508	0.996784
352	0.996619	0.996013	0.996909	0.99585	352	0.996458	0.996225	0.995504	0.996772
353	0.996581	0.996114	0.996826	0.995922	353	0.996312	0.996091	0.995477	0.996765
354	0.996457	0.995958	0.997013	0.995695	354	0.996445	0.995985	0.995222	0.99696
355	0.996535	0.996011	0.996983	0.995768	355	0.996543	0.996295	0.995307	0.997041
356	0.996419	0.995961	0.996826	0.995844	356	0.996508	0.996218	0.995548	0.996698
357	0.996333	0.995958	0.9969	0.995614	357	0.996443	0.996223	0.995422	0.99697
358	0.996533	0.996064	0.996866	0.995692	358	0.996352	0.996311	0.995263	0.996702
359	0.996367	0.995754	0.996827	0.995769	359	0.996255	0.996171	0.994932	0.996526
360	0.996375	0.996013	0.996902	0.995695	360	0.996492	0.996234	0.995329	0.996874
361	0.996325	0.996417	0.99679	0.995695	361	0.996353	0.996358	0.99557	0.996694
362	0.99639	0.995907	0.996823	0.995692	362	0.996305	0.99604	0.995206	0.996765
363	0.996129	0.995856	0.996675	0.995848	363	0.996086	0.995981	0.995386	0.996277
364	0.996372	0.995859	0.996758	0.995687	364	0.99627	0.995984	0.995066	0.996682
365	0.996251	0.995755	0.996753	0.995613	365	0.996198	0.995976	0.995034	0.996589
366	0.996133	0.995909	0.996646	0.995846	366	0.996219	0.995952	0.995038	0.996231
367	0.996089	0.995758	0.996724	0.99545	367	0.996268	0.995951	0.995133	0.996588
368	0.996206	0.995752	0.996746	0.995615	368	0.996256	0.995866	0.995177	0.99612
369	0.996088	0.995962	0.996564	0.995614	369	0.99618	0.995955	0.995184	0.996581
370	0.996214	0.995757	0.996678	0.995382	370	0.996173	0.996453	0.995278	0.99669
371	0.996088	0.995549	0.996716	0.995539	371	0.996217	0.995907	0.995099	0.996054
372	0.996017	0.995757	0.996603	0.99561	372	0.996024	0.996018	0.994986	0.996565
373	0.996009	0.995657	0.996592	0.995299	373	0.996067	0.996074	0.994995	0.996761
374	0.995969	0.995653	0.996562	0.99561	374	0.996111	0.995612	0.995128	0.996078
375	0.995972	0.995658	0.996442	0.995453	375	0.996396	0.995927	0.995281	0.996128
376	0.995967	0.995452	0.99652	0.995452	376	0.995832	0.99591	0.995181	0.996288
377	0.995854	0.995603	0.996443	0.995533	377	0.996121	0.995998	0.995148	0.996869
378	0.995858	0.995504	0.996449	0.995378	378	0.99577	0.995889	0.994821	0.996584
379	0.996017	0.995501	0.996517	0.995302	379	0.99586	0.995821	0.995047	0.996491
380	0.995974	0.99535	0.996404	0.995374	380	0.99582	0.99571	0.994852	0.996393
381	0.996051	0.995505	0.99617	0.995381	381	0.995677	0.995575	0.995013	0.996518
382	0.995845	0.99545	0.996328	0.995144	382	0.99573	0.995821	0.995207	0.995909
383	0.995866	0.995654	0.996328	0.995215	383	0.995864	0.995899	0.995068	0.996011
384	0.995852	0.995349	0.996294	0.995143	384	0.995967	0.996271	0.994609	0.996682
385	0.996008	0.995196	0.996443	0.99522	385	0.995924	0.995753	0.995097	0.9966
386	0.995745	0.995503	0.996334	0.995298	386	0.996012	0.995549	0.994818	0.996386
387	0.99566	0.995403	0.996178	0.995222	387	0.995877	0.995721	0.995053	0.996007
388	0.995843	0.995248	0.996407	0.995295	388	0.995768	0.995663	0.99505	0.9958
389	0.995854	0.995351	0.996139	0.995222	389	0.995879	0.995675	0.994895	0.996128
390	0.995806	0.995097	0.996401	0.99514	390	0.995733	0.995608	0.99516	0.99621
391	0.99581	0.995401	0.996218	0.9949	391	0.995498	0.995916	0.994678	0.996296
392	0.995614	0.995454	0.996145	0.995143	392	0.995635	0.995589	0.994959	0.995999
393	0.995603	0.995297	0.996178	0.995061	393	0.995534	0.995613	0.994665	0.996307
394	0.995729	0.995651	0.996292	0.995061	394	0.99581	0.995534	0.994827	0.996319
395	0.995608	0.9952	0.996148	0.995069	395	0.995539	0.995279	0.994874	0.996104
396	0.995425	0.995195	0.996256	0.994983	396	0.995688	0.995734	0.994818	0.995984
397	0.995692	0.9954	0.996102	0.994984	397	0.995773	0.99554	0.994672	0.99603
398	0.995647	0.995451	0.996247	0.994987	398	0.995667	0.995939	0.994475	0.996112
399	0.995518	0.995248	0.996222	0.994981	399	0.995442	0.995613	0.994711	0.996237
400	0.995522	0.995348	0.995991	0.994905	400	0.99548	0.995799	0.994902	0.99603
401	0.995444	0.995096	0.995944	0.994908	401	0.995732	0.995417	0.994961	0.996109
402	0.995485	0.995042	0.996183	0.994899	402	0.995717	0.99547	0.994553	0.995909
403	0.995315	0.995097	0.995951	0.994829	403	0.995576	0.995365	0.994533	0.995909
404	0.995366	0.995094	0.996027	0.9949	404	0.995399	0.995787	0.994523	0.996591
405	0.995556	0.995248	0.996181	0.994829	405	0.995439	0.995522	0.994571	0.99621
406	0.995221	0.995096	0.995945	0.994751	406	0.995355	0.995521	0.994452	0.996526
407	0.995181	0.995145	0.996136	0.994899	407	0.995539	0.995471	0.994531	0.995812
408	0.995477	0.995095	0.99599	0.994595	408	0.995533	0.995587	0.994771	0.99587
409	0.995364	0.995146	0.995798	0.994589	409	0.99553	0.99565	0.994491	0.995644
410	0.995282	0.994945	0.995796	0.994825	410	0.995337	0.995598	0.994485	0.995823
411	0.9952	0.994944	0.995868	0.994433	411	0.995592	0.995976	0.994346	0.995917
412	0.995285	0.994894	0.995796	0.994752	412	0.99543	0.995391	0.994523	0.996206
413	0.995373	0.994891	0.99587	0.994751	413	0.995332	0.995182	0.994635	0.996221
414	0.995132	0.994741	0.995644	0.99467	414	0.995292	0.99546	0.994545	0.99573
415	0.995051	0.994946	0.995715	0.994665	415	0.995298	0.995456	0.994605	0.9958
416	0.995165	0.994741	0.995912	0.994436	416	0.995292	0.995612	0.994475	0.995917
417	0.995121	0.994792	0.995571	0.994356	417	0.995335	0.995588	0.994391	0.99571
418	0.995247	0.994687	0.995685	0.994748	418	0.995204	0.995124	0.994339	0.996022
419	0.995209	0.994586	0.995724	0.994518	419	0.995195	0.99526	0.994478	0.995929
420	0.995052	0.994839	0.995605	0.994589	420	0.995052	0.995393	0.994602	0.995921
421	0.995047	0.99474	0.995569	0.99467	421	0.995155	0.995327	0.994656	0.995628
422	0.994967	0.994738	0.995682	0.994434	422	0.995504	0.995219	0.994334	0.995187
423	0.994887	0.994638	0.995643	0.994433	423	0.995007	0.995419	0.994492	0.995262
424	0.995087	0.994689	0.995607	0.994441	424	0.994911	0.995001	0.994495	0.995635
425	0.995088	0.994738	0.995612	0.994358	425	0.994974	0.99531	0.994392	0.995722
426	0.995078	0.99474	0.995456	0.994352	426	0.995004	0.99525	0.994414	0.995433
427	0.995083	0.994942	0.99557	0.994515	427	0.995192	0.995172	0.994216	0.995617
428	0.995007	0.994486	0.995424	0.994352	428	0.995052	0.995368	0.994247	0.995554
429	0.994684	0.994837	0.995488	0.994198	429	0.994821	0.995001	0.994443	0.995741
430	0.99506	0.994585	0.995453	0.994356	430	0.994963	0.995379	0.99445	0.995972
431	0.994964	0.994586	0.995529	0.994433	431	0.99491	0.994869	0.994267	0.995815
432	0.994756	0.994689	0.99538	0.994196	432	0.994863	0.995297	0.99434	0.995554
433	0.994787	0.994636	0.995337	0.994276	433	0.994726	0.995234	0.994513	0.995343
434	0.994724	0.994587	0.995262	0.994122	434	0.995096	0.995111	0.994073	0.995523
435	0.9946	0.994737	0.995454	0.994272	435	0.995092	0.995196	0.994038	0.995343
436	0.994751	0.994584	0.995497	0.994356	436	0.99511	0.995435	0.994154	0.995249
437	0.994762	0.994384	0.99538	0.994276	437	0.994865	0.995114	0.994258	0.995561
438	0.99472	0.994435	0.995335	0.993963	438	0.99481	0.995176	0.994311	0.99555
439	0.994635	0.994384	0.995259	0.994274	439	0.994814	0.995225	0.994332	0.995328
440	0.994695	0.994434	0.995339	0.994041	440	0.994754	0.995451	0.994119	0.995335
441	0.994679	0.994381	0.995301	0.99404	441	0.994911	0.995117	0.994078	0.995156
442	0.994646	0.994334	0.995222	0.994432	442	0.994867	0.995133	0.994043	0.995359
443	0.994535	0.994332	0.995191	0.993885	443	0.994996	0.995318	0.994173	0.995621
444	0.99447	0.994486	0.995144	0.994043	444	0.994726	0.995252	0.99422	0.995527
445	0.994566	0.99428	0.995143	0.994119	445	0.994455	0.995045	0.994281	0.995647
446	0.994529	0.994383	0.99522	0.993888	446	0.994766	0.994911	0.99419	0.99541
447	0.994407	0.994282	0.995149	0.993884	447	0.994812	0.995031	0.994075	0.995265
448	0.994488	0.994282	0.995178	0.99389	448	0.994582	0.995162	0.994111	0.995249
449	0.994411	0.994533	0.995188	0.99373	449	0.994651	0.995167	0.994122	0.995417
450	0.994487	0.994179	0.995106	0.993877	450	0.994572	0.995038	0.993807	0.994774
451	0.994202	0.994232	0.994999	0.993651	451	0.994803	0.994966	0.994087	0.995183
452	0.994486	0.99418	0.994996	0.993808	452	0.994573	0.994962	0.994238	0.995359
453	0.994361	0.994078	0.994921	0.993958	453	0.994202	0.994889	0.994068	0.995265
454	0.994256	0.994178	0.994924	0.99381	454	0.994522	0.994722	0.993947	0.994742
455	0.994321	0.994076	0.995037	0.993646	455	0.994662	0.994965	0.993991	0.995066
456	0.994282	0.994177	0.994766	0.993651	456	0.994513	0.994973	0.994045	0.995016
457	0.99416	0.99423	0.995074	0.99357	457	0.994248	0.99503	0.993921	0.995171
458	0.994239	0.994079	0.994998	0.993722	458	0.994434	0.995091	0.99392	0.99514
459	0.9942	0.994129	0.994811	0.993569	459	0.994615	0.995092	0.994012	0.995347
460	0.993971	0.994128	0.995031	0.993884	460	0.994376	0.994907	0.99403	0.994668
461	0.994046	0.994178	0.994885	0.993571	461	0.994488	0.994598	0.993982	0.99475
462	0.993999	0.99423	0.994847	0.993571	462	0.994113	0.995037	0.99388	0.995073
463	0.994075	0.994027	0.994847	0.993732	463	0.994565	0.995305	0.993909	0.995234
464	0.994161	0.994126	0.994846	0.993492	464	0.994482	0.995237	0.994042	0.995039
465	0.993828	0.994026	0.994653	0.993571	465	0.99467	0.99484	0.993997	0.994679
466	0.993957	0.994174	0.994808	0.993648	466	0.994294	0.994764	0.993845	0.99475
467	0.993873	0.993973	0.994844	0.993336	467	0.994398	0.994957	0.993825	0.995035
468	0.993876	0.994178	0.99469	0.993565	468	0.994333	0.995143	0.993706	0.994957
469	0.993915	0.994027	0.99473	0.993573	469	0.994519	0.994896	0.993719	0.994937
470	0.993803	0.993719	0.994729	0.993492	470	0.994297	0.99482	0.993919	0.994675
471	0.993801	0.994021	0.994691	0.99341	471	0.994187	0.994996	0.993859	0.995073
472	0.993835	0.993975	0.994725	0.993338	472	0.994098	0.994759	0.993685	0.994539
473	0.993674	0.993925	0.994658	0.993255	473	0.994054	0.994563	0.993783	0.994856
474	0.9936	0.993773	0.99481	0.993492	474	0.994235	0.994771	0.993877	0.994461
475	0.99392	0.993772	0.994581	0.993263	475	0.994097	0.995026	0.993565	0.994675
476	0.993602	0.99377	0.994572	0.993255	476	0.994509	0.994825	0.993738	0.994964
477	0.993598	0.993876	0.994575	0.993407	477	0.994099	0.99483	0.993981	0.99493
478	0.993722	0.993414	0.994461	0.993337	478	0.99414	0.994678	0.993753	0.994859
479	0.993638	0.993416	0.994611	0.993255	479	0.994184	0.994955	0.993664	0.99457
480	0.993512	0.993721	0.994581	0.993418	480	0.994298	0.994639	0.99351	0.994173
481	0.993571	0.993619	0.994611	0.993259	481	0.994195	0.994972	0.993741	0.994871
482	0.993524	0.99362	0.994498	0.993095	482	0.9942	0.995158	0.993764	0.994457
483	0.993656	0.993571	0.994461	0.993104	483	0.994094	0.995161	0.993808	0.994566
484	0.993526	0.993465	0.994465	0.993178	484	0.994244	0.994813	0.993805	0.994336
485	0.99337	0.993569	0.994454	0.993018	485	0.993816	0.994719	0.993807	0.994512
486	0.993565	0.993569	0.994235	0.993262	486	0.993964	0.994745	0.993705	0.9945
487	0.993483	0.993414	0.994271	0.993023	487	0.99407	0.994703	0.993614	0.994254
488	0.993229	0.993672	0.994166	0.992941	488	0.994268	0.994543	0.993524	0.994578
489	0.993317	0.993569	0.994312	0.993019	489	0.994009	0.994814	0.993967	0.995479
490	0.993438	0.99357	0.994272	0.993018	490	0.993723	0.994678	0.993766	0.994492
491	0.993399	0.993571	0.994276	0.992947	491	0.993863	0.994808	0.993669	0.99441
492	0.993363	0.993515	0.994044	0.993256	492	0.993807	0.99448	0.993605	0.994461
493	0.993166	0.993571	0.994345	0.992941	493	0.99385	0.99449	0.993612	0.994364
494	0.993238	0.993368	0.994242	0.99294	494	0.993436	0.994568	0.993529	0.994394
495	0.99319	0.993618	0.994199	0.992864	495	0.99385	0.994863	0.993425	0.994601
496	0.993156	0.993469	0.994238	0.992786	496	0.993751	0.994681	0.993556	0.994858
497	0.993238	0.993671	0.994082	0.992782	497	0.993619	0.994759	0.993614	0.994586
498	0.993111	0.993412	0.994006	0.993021	498	0.993656	0.994685	0.993575	0.993801
499	0.9933	0.993516	0.994081	0.992707	499	0.993813	0.994823	0.993591	0.994402
500	0.993116	0.993367	0.994189	0.992629	500	0.993813	0.994839	0.993364	0.994073
501	0.99288	0.993108	0.993968	0.992784	501	0.993863	0.994882	0.993531	0.994394
502	0.992986	0.993518	0.994125	0.992628	502	0.99377	0.994745	0.993726	0.994469
503	0.993029	0.993365	0.994152	0.992703	503	0.993662	0.994939	0.993924	0.994363
504	0.993073	0.993364	0.994147	0.992708	504	0.993722	0.994697	0.993522	0.994176
505	0.992833	0.99322	0.993931	0.992388	505	0.993769	0.994617	0.992977	0.994109
506	0.992953	0.99331	0.99388	0.992623	506	0.993676	0.99488	0.993012	0.994187
507	0.992758	0.99321	0.993771	0.992634	507	0.993674	0.994874	0.993212	0.993984
508	0.992877	0.993164	0.994151	0.992474	508	0.993725	0.994545	0.993581	0.994199
509	0.993001	0.993159	0.993733	0.992463	509	0.993672	0.994608	0.993548	0.994012
510	0.992485	0.993111	0.993921	0.992553	510	0.993485	0.99414	0.993393	0.994421
511	0.99257	0.993111	0.993853	0.992551	511	0.993522	0.994413	0.99345	0.994192
512	0.992719	0.993159	0.993844	0.992626	512	0.993521	0.994486	0.993198	0.99388
513	0.992625	0.99311	0.993928	0.992551	513	0.99352	0.994604	0.993412	0.994008
514	0.992757	0.993108	0.993968	0.992394	514	0.993917	0.994488	0.993658	0.993789
515	0.992722	0.993215	0.993853	0.992549	515	0.993575	0.994616	0.993288	0.993899
516	0.992426	0.993057	0.993621	0.992392	516	0.993477	0.994681	0.993012	0.994008
517	0.992471	0.993213	0.993855	0.992244	517	0.993594	0.994617	0.993492	0.994199
518	0.992633	0.993059	0.993696	0.992391	518	0.993573	0.994608	0.99343	0.994004
519	0.992512	0.992904	0.993467	0.992393	519	0.993332	0.99454	0.99333	0.994187
520	0.992481	0.993061	0.993622	0.992241	520	0.99329	0.994528	0.993215	0.994203
521	0.99247	0.993009	0.993737	0.992311	521	0.993476	0.994746	0.9932	0.994023
522	0.99251	0.993108	0.993507	0.99224	522	0.993341	0.99453	0.99334	0.993953
523	0.992551	0.99301	0.993626	0.992236	523	0.993235	0.994451	0.993228	0.99391
524	0.992347	0.992906	0.99347	0.992079	524	0.993291	0.994594	0.993404	0.994015
525	0.992432	0.992904	0.993659	0.992234	525	0.993465	0.994321	0.993314	0.994191
526	0.992271	0.992963	0.993547	0.992315	526	0.99305	0.994401	0.993016	0.994113
527	0.99244	0.992702	0.993461	0.992155	527	0.993255	0.9944	0.993242	0.99444
528	0.992394	0.992803	0.993465	0.991844	528	0.993153	0.994401	0.993262	0.993708
529	0.992314	0.992909	0.993435	0.99224	529	0.993185	0.994538	0.993245	0.99377
530	0.99232	0.992956	0.99331	0.991846	530	0.993249	0.994473	0.993186	0.994129
531	0.992267	0.992959	0.993431	0.992001	531	0.993162	0.994776	0.993381	0.993929
532	0.992242	0.992805	0.993471	0.992159	532	0.992969	0.994735	0.993358	0.993906
533	0.992151	0.9926	0.993349	0.991767	533	0.993338	0.994527	0.993393	0.993895
534	0.992277	0.99255	0.993355	0.992001	534	0.993303	0.994345	0.993154	0.993715
535	0.992159	0.992855	0.993318	0.992085	535	0.993119	0.994484	0.99301	0.993547
536	0.992083	0.992803	0.993353	0.991841	536	0.99315	0.994515	0.993028	0.99364
537	0.992074	0.992705	0.993204	0.992077	537	0.993109	0.994668	0.993159	0.99391
538	0.992115	0.9925	0.993428	0.992082	538	0.992868	0.994381	0.993414	0.994499
539	0.992121	0.992652	0.993278	0.991606	539	0.992869	0.994467	0.992997	0.993602
540	0.992074	0.992809	0.993165	0.992079	540	0.993094	0.994402	0.992867	0.993606
541	0.991997	0.99255	0.993316	0.991763	541	0.992953	0.994265	0.992797	0.993738
542	0.991921	0.992653	0.993124	0.991682	542	0.992823	0.994182	0.992949	0.993423
543	0.991912	0.9926	0.993245	0.991611	543	0.993138	0.994315	0.993304	0.993512
544	0.992082	0.992449	0.993237	0.991535	544	0.992863	0.99439	0.992925	0.993711
545	0.991833	0.992498	0.993202	0.991763	545	0.992916	0.994047	0.992858	0.99373
546	0.99195	0.992501	0.993164	0.991533	546	0.992775	0.994264	0.993039	0.994129
547	0.991835	0.992552	0.99305	0.991849	547	0.992857	0.994259	0.992812	0.993329
548	0.991758	0.992497	0.993018	0.991608	548	0.99262	0.99446	0.99311	0.993235
549	0.991827	0.992347	0.993127	0.991534	549	0.993012	0.994582	0.993187	0.993134
550	0.991702	0.992499	0.992897	0.991686	550	0.99292	0.994332	0.993046	0.993636
551	0.991761	0.992704	0.992909	0.991527	551	0.992859	0.994256	0.992998	0.993644
552	0.991629	0.992296	0.992932	0.991607	552	0.992819	0.994258	0.992955	0.993516
553	0.991596	0.992447	0.993086	0.991686	553	0.992672	0.994132	0.992816	0.99352
554	0.991631	0.992398	0.992865	0.991374	554	0.992882	0.994398	0.992951	0.993021
555	0.991582	0.992398	0.992938	0.991374	555	0.992921	0.994266	0.992885	0.99345
556	0.991554	0.992703	0.993053	0.991529	556	0.992832	0.994422	0.992919	0.993317
557	0.991592	0.992349	0.992898	0.991214	557	0.992473	0.9942	0.993033	0.993329
558	0.991586	0.992347	0.992703	0.991609	558	0.992678	0.994196	0.992782	0.993438
559	0.99147	0.992401	0.992858	0.991294	559	0.992812	0.993975	0.992761	0.993336
560	0.991595	0.992141	0.992701	0.991219	560	0.992491	0.994107	0.992762	0.993364
561	0.991513	0.992145	0.992854	0.991529	561	0.992666	0.994245	0.992683	0.993348
562	0.991442	0.992401	0.992744	0.991294	562	0.992776	0.994255	0.99291	0.99274
563	0.99147	0.992145	0.99259	0.991138	563	0.992721	0.994128	0.992964	0.993157
564	0.991348	0.991994	0.992887	0.991298	564	0.99254	0.994183	0.992728	0.993332
565	0.991185	0.992094	0.992631	0.990982	565	0.992392	0.993909	0.992536	0.993254
566	0.991352	0.992092	0.9927	0.991137	566	0.992526	0.993928	0.99277	0.993336
567	0.991315	0.992094	0.99255	0.991379	567	0.992671	0.994124	0.993017	0.993017
568	0.991356	0.99235	0.992633	0.990983	568	0.992534	0.99451	0.992686	0.993239
569	0.991283	0.992046	0.99235	0.991063	569	0.992356	0.994252	0.992829	0.992841
570	0.991238	0.992249	0.992702	0.991219	570	0.992491	0.994261	0.992763	0.993227
571	0.991406	0.992146	0.992363	0.99114	571	0.992353	0.994055	0.992755	0.992848
572	0.991237	0.992042	0.992587	0.991061	572	0.992497	0.994114	0.992631	0.993407
573	0.991083	0.992198	0.99248	0.991065	573	0.992487	0.994177	0.992626	0.992766
574	0.991248	0.99199	0.99251	0.990908	574	0.992504	0.994329	0.992857	0.993063
575	0.991157	0.991889	0.992364	0.990981	575	0.992444	0.994391	0.992712	0.993059
576	0.991121	0.992096	0.992404	0.991064	576	0.992357	0.994169	0.992785	0.992743
577	0.991082	0.992041	0.992287	0.990905	577	0.992635	0.994434	0.992799	0.993122
578	0.990871	0.991888	0.992551	0.99083	578	0.992212	0.993728	0.992607	0.992746
579	0.991039	0.992093	0.992521	0.991064	579	0.992163	0.993917	0.99268	0.992969
580	0.991076	0.991837	0.992399	0.990746	580	0.992253	0.994128	0.992573	0.99265
581	0.990958	0.991736	0.99236	0.990905	581	0.992476	0.993957	0.992574	0.993039
582	0.990993	0.991942	0.992289	0.990901	582	0.992103	0.99419	0.992727	0.992841
583	0.990756	0.991839	0.992288	0.990586	583	0.992306	0.994137	0.99258	0.992594
584	0.991078	0.99194	0.992172	0.990749	584	0.992294	0.993971	0.992493	0.993274
585	0.990913	0.991887	0.992144	0.99075	585	0.991953	0.993979	0.992198	0.992548
586	0.990754	0.991839	0.992212	0.990512	586	0.992193	0.993934	0.992551	0.992841
587	0.990763	0.991843	0.992246	0.99067	587	0.991915	0.993982	0.992755	0.992646
588	0.990834	0.99179	0.992173	0.990588	588	0.992203	0.994403	0.992397	0.992856
589	0.99087	0.991786	0.992358	0.990431	589	0.992119	0.994118	0.992397	0.992864
590	0.99063	0.991686	0.991985	0.990353	590	0.992109	0.994119	0.992574	0.992766
591	0.990713	0.991789	0.992057	0.990593	591	0.992116	0.994054	0.992628	0.992556
592	0.990625	0.991788	0.992129	0.990512	592	0.992259	0.993993	0.99271	0.992571
593	0.990875	0.991792	0.991985	0.990353	593	0.992018	0.994054	0.992393	0.992575
594	0.990587	0.991481	0.992013	0.990512	594	0.992159	0.994319	0.99248	0.992673
595	0.990679	0.991634	0.991945	0.99043	595	0.992213	0.994146	0.992597	0.992657
596	0.990597	0.991585	0.991983	0.99035	596	0.992497	0.99419	0.992348	0.992634
597	0.990754	0.991633	0.991941	0.990361	597	0.992215	0.994057	0.992652	0.992765
598	0.990598	0.991736	0.99206	0.990274	598	0.992166	0.993987	0.992345	0.992392
599	0.990513	0.991539	0.991869	0.990509	599	0.992203	0.993856	0.992321	0.992575
600	0.990508	0.991482	0.991941	0.990202	600	0.991879	0.993978	0.992566	0.992627
601	0.990555	0.991433	0.991913	0.990118	601	0.992206	0.994045	0.992499	0.992248
602	0.990356	0.991686	0.991758	0.990361	602	0.9917	0.993775	0.992307	0.992466
603	0.990469	0.991382	0.99191	0.990357	603	0.991781	0.99391	0.992106	0.992692
604	0.990399	0.991534	0.991788	0.990115	604	0.991818	0.993766	0.992173	0.992481
605	0.990442	0.991435	0.991866	0.990198	605	0.991834	0.993842	0.992191	0.992302
606	0.99028	0.991381	0.991787	0.990196	606	0.991913	0.993674	0.992339	0.992369
607	0.990289	0.991333	0.991601	0.989879	607	0.991863	0.994162	0.992299	0.992575
608	0.990325	0.991382	0.991715	0.990121	608	0.99165	0.994106	0.992305	0.992123
609	0.990272	0.991432	0.991791	0.989885	609	0.991643	0.993709	0.992211	0.992083
610	0.990283	0.991383	0.991636	0.989957	610	0.991775	0.993798	0.992325	0.992548
611	0.990247	0.991532	0.991758	0.989885	611	0.991685	0.994048	0.992307	0.992388
612	0.990147	0.991281	0.991643	0.990039	612	0.991701	0.993914	0.992122	0.992298
613	0.990203	0.991281	0.991527	0.990035	613	0.991694	0.993796	0.992247	0.992403
614	0.990241	0.991229	0.991643	0.989806	614	0.991832	0.993983	0.992098	0.992005
615	0.99	0.991281	0.991649	0.989881	615	0.991887	0.994245	0.992056	0.992369
616	0.990116	0.991384	0.991493	0.989728	616	0.991647	0.994033	0.99221	0.992193
617	0.989996	0.991178	0.991523	0.98981	617	0.991831	0.993999	0.99188	0.992708
618	0.990037	0.991231	0.99145	0.989726	618	0.991788	0.993735	0.992308	0.992679
619	0.989879	0.991029	0.99145	0.989809	619	0.991443	0.993727	0.992152	0.991794
620	0.989994	0.991075	0.991522	0.989886	620	0.991503	0.993653	0.992361	0.992455
621	0.98995	0.991279	0.991373	0.989732	621	0.991594	0.993846	0.992209	0.992083
622	0.989909	0.991076	0.991371	0.989649	622	0.991558	0.993905	0.992002	0.992122
623	0.989918	0.991127	0.991526	0.989883	623	0.991776	0.993524	0.991807	0.992111
624	0.989759	0.990924	0.991341	0.989491	624	0.991543	0.993713	0.991947	0.992087
625	0.989721	0.991025	0.991216	0.989649	625	0.991494	0.993638	0.991981	0.992306
626	0.989835	0.991076	0.9913	0.989813	626	0.99145	0.99403	0.992199	0.992111
627	0.989707	0.990924	0.991216	0.989571	627	0.991316	0.993831	0.992046	0.992032
628	0.989718	0.991176	0.991221	0.989646	628	0.991547	0.993779	0.991906	0.992418
629	0.989839	0.990977	0.991413	0.989656	629	0.99158	0.993523	0.991998	0.992369
630	0.989592	0.991077	0.991143	0.989493	630	0.991113	0.993773	0.992219	0.992181
631	0.989516	0.990974	0.991218	0.989411	631	0.991456	0.993858	0.991926	0.991892
632	0.989721	0.990874	0.99111	0.98942	632	0.991313	0.993596	0.992002	0.991833
633	0.989596	0.990825	0.991138	0.989417	633	0.991343	0.993795	0.992099	0.992449
634	0.989592	0.990922	0.99107	0.989486	634	0.991506	0.99404	0.991946	0.991899
635	0.989482	0.990771	0.991031	0.989336	635	0.991233	0.993915	0.992025	0.991536
636	0.989515	0.990823	0.991144	0.989176	636	0.991516	0.993539	0.991853	0.991923
637	0.989642	0.990671	0.991028	0.989495	637	0.991262	0.993864	0.991918	0.991814
638	0.989513	0.990872	0.991034	0.989264	638	0.991362	0.993458	0.992131	0.992045
639	0.989358	0.990719	0.990994	0.98925	639	0.991169	0.993846	0.99192	0.991892
640	0.989517	0.99082	0.991186	0.989023	640	0.991363	0.993658	0.992111	0.991611
641	0.989365	0.990618	0.990959	0.989338	641	0.991518	0.993712	0.991807	0.991627
642	0.989515	0.990719	0.990883	0.989176	642	0.991124	0.993638	0.991855	0.992099
643	0.989313	0.990822	0.991002	0.989024	643	0.991249	0.993442	0.991813	0.991821
644	0.989315	0.990671	0.990881	0.989179	644	0.99117	0.99352	0.99191	0.992028
645	0.989359	0.990767	0.990806	0.988943	645	0.991158	0.993451	0.99188	0.991611
646	0.989382	0.990719	0.990921	0.988943	646	0.991169	0.994095	0.991735	0.991627
647	0.989335	0.990619	0.990727	0.989417	647	0.990874	0.993573	0.991662	0.99144
648	0.989196	0.990518	0.990923	0.98871	648	0.990792	0.993449	0.99184	0.991615
649	0.989033	0.990466	0.990806	0.989023	649	0.991081	0.993582	0.991675	0.991494
650	0.989191	0.990415	0.990725	0.989025	650	0.991122	0.99377	0.991772	0.991529
651	0.989117	0.990518	0.99076	0.988709	651	0.990928	0.993509	0.991476	0.991427
652	0.988876	0.990567	0.990691	0.988941	652	0.991082	0.993844	0.991721	0.991334
653	0.988994	0.99062	0.990724	0.98879	653	0.990984	0.994085	0.991809	0.991611
654	0.989156	0.990415	0.990616	0.988708	654	0.990993	0.993504	0.991774	0.991517
655	0.989266	0.990565	0.990615	0.989097	655	0.991141	0.993698	0.991589	0.991525
656	0.989035	0.990464	0.990501	0.988865	656	0.990983	0.993736	0.991937	0.991599
657	0.988858	0.990465	0.990656	0.988628	657	0.990715	0.993606	0.991615	0.990937
658	0.988836	0.990365	0.990504	0.988866	658	0.991071	0.993705	0.99177	0.991517
659	0.988958	0.990467	0.990538	0.988551	659	0.990803	0.99385	0.991681	0.991272
660	0.988786	0.99021	0.990464	0.98863	660	0.990935	0.993504	0.991633	0.991177
661	0.98888	0.990314	0.990612	0.988473	661	0.990794	0.993706	0.991636	0.991052
662	0.988951	0.990363	0.99046	0.988477	662	0.991034	0.993508	0.991633	0.991611
663	0.988872	0.990312	0.990313	0.988628	663	0.990697	0.99357	0.991535	0.991525
664	0.988636	0.990363	0.990354	0.988473	664	0.990746	0.993439	0.991832	0.991595
665	0.988717	0.990213	0.990419	0.988394	665	0.990605	0.993502	0.991537	0.991057
666	0.98883	0.990212	0.99031	0.988397	666	0.990747	0.993115	0.991582	0.991334
667	0.98854	0.990108	0.990235	0.988476	667	0.990697	0.993655	0.991436	0.991498
668	0.988831	0.99016	0.990391	0.988469	668	0.990749	0.993324	0.991802	0.990736
669	0.988758	0.99021	0.990314	0.988234	669	0.990755	0.993444	0.991618	0.991225
670	0.988576	0.990363	0.990346	0.988635	670	0.9907	0.993434	0.991578	0.991155
671	0.988757	0.990211	0.990313	0.988312	671	0.990699	0.993454	0.991442	0.991166
672	0.988558	0.99001	0.990275	0.98824	672	0.99076	0.993393	0.991324	0.991022
673	0.988596	0.989959	0.990091	0.988475	673	0.990662	0.993708	0.991577	0.991276
674	0.988483	0.990109	0.990235	0.988236	674	0.990809	0.993642	0.991078	0.991061
675	0.988712	0.990109	0.9902	0.988083	675	0.990934	0.993446	0.991287	0.991053
676	0.988595	0.990059	0.99027	0.988554	676	0.990517	0.993341	0.99122	0.991908
677	0.988563	0.989957	0.989822	0.987998	677	0.990709	0.993487	0.99157	0.990932
678	0.988516	0.989908	0.989969	0.988001	678	0.990616	0.993511	0.991544	0.991131
679	0.988396	0.989702	0.990089	0.988315	679	0.990471	0.993531	0.991308	0.990752
680	0.988361	0.989802	0.990086	0.988083	680	0.990516	0.993643	0.991521	0.990861
681	0.9885	0.989808	0.98986	0.987998	681	0.990556	0.993518	0.991321	0.991045
682	0.988281	0.989854	0.98997	0.988242	682	0.990464	0.993363	0.991361	0.991307
683	0.988165	0.990008	0.989966	0.987846	683	0.990283	0.993251	0.991577	0.99115
684	0.988153	0.989702	0.989779	0.988158	684	0.990265	0.993315	0.991389	0.991368
685	0.98827	0.989703	0.98986	0.988088	685	0.990421	0.993323	0.991429	0.991053
686	0.988115	0.989756	0.989774	0.987923	686	0.99056	0.99356	0.991273	0.990955
687	0.988194	0.989701	0.989704	0.987923	687	0.990417	0.99332	0.991231	0.990757
688	0.988112	0.989702	0.989857	0.987848	688	0.990294	0.993263	0.991368	0.990846
689	0.987917	0.989701	0.989665	0.987765	689	0.990424	0.993366	0.991134	0.990943
690	0.988001	0.989499	0.989634	0.987684	690	0.990137	0.993312	0.991017	0.990771
691	0.987827	0.98955	0.989738	0.987769	691	0.990091	0.993118	0.991135	0.990861
692	0.987962	0.989702	0.989589	0.987684	692	0.990326	0.99338	0.991148	0.990636
693	0.988034	0.989499	0.989665	0.987606	693	0.990094	0.993141	0.991192	0.990748
694	0.988027	0.989549	0.989704	0.987768	694	0.990141	0.993182	0.99125	0.990671
695	0.988042	0.989602	0.989434	0.987606	695	0.990143	0.993197	0.991034	0.990873
696	0.987991	0.989298	0.989559	0.987691	696	0.990188	0.993267	0.991275	0.990741
697	0.987871	0.989344	0.989481	0.987687	697	0.99014	0.993459	0.99118	0.990546
698	0.987834	0.98955	0.98955	0.98745	698	0.990187	0.993265	0.991253	0.990573
699	0.987953	0.989247	0.989674	0.987533	699	0.990094	0.993529	0.991284	0.990573
700	0.98767	0.989499	0.989433	0.98769	700	0.990048	0.993391	0.991079	0.990143
701	0.987759	0.989498	0.989327	0.98753	701	0.990196	0.993193	0.991275	0.990448
702	0.987753	0.989245	0.989321	0.987533	702	0.990042	0.992789	0.991146	0.99053
703	0.987712	0.9894	0.989364	0.98761	703	0.990096	0.993371	0.991204	0.990284
704	0.987781	0.989196	0.989444	0.987373	704	0.989952	0.993311	0.991134	0.990299
705	0.987727	0.989244	0.989359	0.987449	705	0.9901	0.993239	0.990987	0.990287
706	0.987638	0.989499	0.989171	0.987605	706	0.989962	0.9933	0.990939	0.990366
707	0.987638	0.989244	0.989326	0.987296	707	0.990238	0.992857	0.990872	0.990039
708	0.987685	0.989246	0.989443	0.987298	708	0.990096	0.993053	0.991143	0.990471
709	0.987522	0.989451	0.98925	0.987375	709	0.989906	0.99325	0.991066	0.99028
710	0.987718	0.98904	0.989326	0.987292	710	0.98985	0.993039	0.990854	0.990432
711	0.987521	0.989043	0.989253	0.987295	711	0.989902	0.993061	0.990947	0.990257
712	0.987518	0.989298	0.989213	0.987295	712	0.989767	0.993264	0.991145	0.990062
713	0.987393	0.98909	0.989171	0.987214	713	0.989959	0.993423	0.990942	0.990576
714	0.987438	0.989197	0.989065	0.987217	714	0.98991	0.993048	0.991046	0.990288
715	0.987315	0.989195	0.98895	0.987139	715	0.989827	0.99308	0.990998	0.990253
716	0.987403	0.988889	0.98906	0.986981	716	0.989774	0.993266	0.990934	0.990062
717	0.987317	0.989042	0.989173	0.987142	717	0.989855	0.993329	0.990868	0.990171
718	0.987279	0.98909	0.989027	0.987065	718	0.990094	0.993269	0.990801	0.990205
719	0.987076	0.988838	0.989024	0.986901	719	0.989866	0.993391	0.9908	0.99028
720	0.987245	0.989195	0.988955	0.987221	720	0.989724	0.993064	0.99089	0.989875
721	0.987159	0.988838	0.98895	0.986979	721	0.989542	0.993455	0.990903	0.989968
722	0.987033	0.988786	0.988719	0.986903	722	0.989755	0.992667	0.991	0.990178
723	0.987115	0.988992	0.989024	0.986984	723	0.989611	0.992937	0.990704	0.990096
724	0.987193	0.988937	0.988906	0.986668	724	0.989706	0.993109	0.990537	0.989991
725	0.987036	0.988838	0.988753	0.986981	725	0.989562	0.993233	0.99075	0.98948
726	0.986873	0.988789	0.988834	0.986831	726	0.989624	0.992931	0.990745	0.990187
727	0.98687	0.988786	0.988909	0.986587	727	0.989854	0.993043	0.990913	0.989917
728	0.986913	0.988889	0.988795	0.986669	728	0.989528	0.992984	0.990932	0.989987
729	0.986699	0.989041	0.988648	0.986751	729	0.989665	0.9927	0.990827	0.990077
730	0.986873	0.988888	0.988757	0.986668	730	0.989718	0.992998	0.990568	0.990346
731	0.986873	0.988687	0.988568	0.986751	731	0.989293	0.992919	0.990754	0.990085
732	0.987083	0.988889	0.988763	0.98659	732	0.989611	0.992922	0.990779	0.98944
733	0.986917	0.98853	0.98875	0.986592	733	0.989571	0.993244	0.990602	0.989608
734	0.986591	0.988839	0.988566	0.986354	734	0.989537	0.99293	0.9906	0.989446
735	0.986797	0.988733	0.988649	0.98667	735	0.989485	0.99278	0.990666	0.989683
736	0.986831	0.98848	0.98864	0.98651	736	0.989519	0.992956	0.990796	0.9898
737	0.986677	0.988636	0.988415	0.986433	737	0.989437	0.993253	0.990787	0.989815
738	0.986839	0.988683	0.988681	0.986669	738	0.989153	0.992952	0.99041	0.989605
739	0.986612	0.988581	0.988338	0.98651	739	0.989247	0.993076	0.990407	0.989585
740	0.986763	0.988584	0.988308	0.986354	740	0.98952	0.992856	0.990641	0.989605
741	0.986634	0.988582	0.988531	0.986513	741	0.989489	0.992938	0.990504	0.98959
742	0.986646	0.988533	0.98834	0.986273	742	0.989196	0.99292	0.990424	0.989913
743	0.986548	0.988433	0.988343	0.986506	743	0.989281	0.992926	0.990598	0.989636
744	0.98673	0.988327	0.988261	0.986278	744	0.989427	0.993235	0.990557	0.989203
745	0.98656	0.98838	0.988146	0.986121	745	0.989293	0.992849	0.990546	0.989578
746	0.986518	0.988276	0.988342	0.986199	746	0.989046	0.99278	0.990613	0.989519
747	0.986479	0.988274	0.988302	0.986439	747	0.989112	0.992609	0.990414	0.989613
748	0.986161	0.98823	0.988117	0.985881	748	0.989333	0.992712	0.990648	0.989534
749	0.986326	0.988129	0.988345	0.986275	749	0.989248	0.992656	0.990459	0.989406
750	0.986481	0.988276	0.988184	0.986354	750	0.989199	0.992923	0.990419	0.989398
751	0.986317	0.988226	0.988072	0.986116	751	0.989065	0.992919	0.990051	0.989594
752	0.986276	0.988327	0.988112	0.986043	752	0.989236	0.992797	0.990211	0.989624
753	0.986105	0.988021	0.988302	0.986046	753	0.989067	0.992789	0.990283	0.989226
754	0.986236	0.988228	0.987931	0.98588	754	0.989206	0.992476	0.990502	0.989527
755	0.98615	0.988226	0.988144	0.986046	755	0.989149	0.992879	0.990411	0.989301
756	0.98616	0.988025	0.987921	0.985959	756	0.988918	0.992926	0.99023	0.989425
757	0.986242	0.987974	0.987996	0.985961	757	0.988705	0.993066	0.990253	0.98944
758	0.986117	0.98812	0.987999	0.985884	758	0.989189	0.992878	0.990071	0.989531
759	0.98611	0.988072	0.987998	0.985961	759	0.989196	0.992865	0.990263	0.989312
760	0.986033	0.987869	0.987886	0.985729	760	0.989058	0.992932	0.990356	0.989301
761	0.985916	0.987969	0.987885	0.985728	761	0.989011	0.992741	0.990204	0.989429
762	0.986071	0.987973	0.98785	0.985961	762	0.988955	0.992854	0.990078	0.989238
763	0.986029	0.987919	0.987813	0.98557	763	0.989141	0.993007	0.990072	0.989024
764	0.985836	0.988071	0.987805	0.985807	764	0.988974	0.992664	0.990481	0.988731
765	0.986	0.987921	0.987816	0.986118	765	0.989021	0.992794	0.990178	0.989129
766	0.985994	0.987973	0.987918	0.985651	766	0.989061	0.992524	0.990318	0.989222
767	0.985716	0.987967	0.987812	0.985805	767	0.988683	0.992584	0.990224	0.989269
768	0.985837	0.987871	0.987777	0.985646	768	0.988826	0.992592	0.99003	0.988566
769	0.985879	0.987971	0.987735	0.985414	769	0.988871	0.992715	0.990405	0.988926
770	0.985881	0.987667	0.987624	0.985493	770	0.988592	0.99282	0.989883	0.989211
771	0.985763	0.98777	0.987657	0.985491	771	0.988727	0.99293	0.990273	0.989113
772	0.985756	0.98787	0.987698	0.98557	772	0.988817	0.992798	0.990374	0.988653
773	0.985834	0.987565	0.987619	0.985411	773	0.988677	0.992924	0.990025	0.988668
774	0.985689	0.987614	0.987505	0.985647	774	0.988345	0.992547	0.989903	0.988949
775	0.985604	0.987465	0.987398	0.985411	775	0.988871	0.992841	0.990381	0.988719
776	0.985633	0.987461	0.987578	0.985411	776	0.988633	0.992666	0.990012	0.989324
777	0.985476	0.987665	0.987546	0.985413	777	0.988539	0.992614	0.990252	0.989211
778	0.98548	0.987411	0.987466	0.985495	778	0.988684	0.992668	0.989981	0.988863
779	0.98563	0.98746	0.987356	0.985258	779	0.988771	0.992618	0.989905	0.988867
780	0.98548	0.987614	0.987357	0.985339	780	0.98874	0.992338	0.989963	0.988344
781	0.98553	0.987461	0.987164	0.985336	781	0.988652	0.99267	0.989925	0.988528
782	0.985471	0.98746	0.987349	0.985255	782	0.988826	0.992675	0.989969	0.988754
783	0.985398	0.987465	0.987279	0.985099	783	0.988633	0.99248	0.989724	0.988863
784	0.985402	0.987308	0.987239	0.985098	784	0.988368	0.992613	0.989831	0.988318
785	0.985397	0.987356	0.987087	0.985014	785	0.988406	0.992613	0.989786	0.98873
786	0.985324	0.987309	0.987204	0.985267	786	0.988584	0.992551	0.989815	0.988559
787	0.985243	0.987408	0.987206	0.985096	787	0.988351	0.992629	0.990053	0.988649
788	0.985286	0.987514	0.987165	0.98494	788	0.988173	0.992746	0.989631	0.98868
789	0.985206	0.987413	0.98713	0.985098	789	0.988343	0.992935	0.98992	0.988828
790	0.985234	0.987255	0.98724	0.985014	790	0.988399	0.992429	0.989782	0.988532
791	0.985212	0.98736	0.987129	0.984865	791	0.988116	0.992358	0.989815	0.988642
792	0.985243	0.987256	0.987131	0.985258	792	0.988349	0.992726	0.989674	0.988723
793	0.985124	0.987102	0.987008	0.985018	793	0.988299	0.992533	0.989628	0.988477
794	0.985018	0.987207	0.986983	0.984782	794	0.988164	0.992592	0.989673	0.988259
795	0.985116	0.987204	0.987053	0.985103	795	0.988264	0.99234	0.989721	0.988356
796	0.985089	0.987153	0.986897	0.984706	796	0.988499	0.992484	0.989592	0.988364
797	0.985124	0.987055	0.987019	0.98463	797	0.988252	0.992297	0.989362	0.988008
798	0.984965	0.9869	0.987017	0.984939	798	0.988314	0.992546	0.989468	0.988555
799	0.984965	0.987051	0.986866	0.98463	799	0.988262	0.992615	0.989882	0.988142
800	0.984996	0.987155	0.986755	0.984702	800	0.988273	0.992357	0.989631	0.988333
801	0.984997	0.987002	0.98682	0.984947	801	0.988356	0.992297	0.989808	0.988165
802	0.984804	0.986953	0.986869	0.984552	802	0.988129	0.992295	0.989476	0.988083
803	0.984847	0.987005	0.98691	0.984624	803	0.988373	0.992294	0.989359	0.988282
804	0.984922	0.986594	0.986752	0.984477	804	0.988118	0.992468	0.989099	0.988254
805	0.984767	0.986852	0.986595	0.98447	805	0.988125	0.992593	0.989473	0.988263
806	0.984847	0.986797	0.986604	0.984473	806	0.988063	0.992293	0.989581	0.988184
807	0.98472	0.986799	0.986705	0.984555	807	0.987927	0.992499	0.989563	0.988102
808	0.984731	0.986799	0.98653	0.984544	808	0.988165	0.992429	0.989384	0.988173
809	0.984754	0.986697	0.986486	0.984465	809	0.987883	0.992374	0.989435	0.987986
810	0.984515	0.986595	0.986558	0.984628	810	0.987871	0.992229	0.989633	0.98815
811	0.984635	0.986746	0.986451	0.984391	811	0.987939	0.99236	0.989568	0.987973
812	0.984562	0.986596	0.986445	0.984392	812	0.988112	0.992283	0.98928	0.988555
813	0.984483	0.986644	0.986399	0.984395	813	0.98774	0.992369	0.989252	0.987919
814	0.984521	0.986598	0.986565	0.984232	814	0.987751	0.992191	0.98939	0.987982
815	0.984557	0.986645	0.986444	0.984473	815	0.98798	0.992067	0.989232	0.987868
816	0.984482	0.986595	0.986259	0.98463	816	0.988165	0.992321	0.989386	0.988188
817	0.984434	0.986696	0.986338	0.984387	817	0.987838	0.992026	0.98923	0.988091
818	0.984491	0.986542	0.986329	0.984159	818	0.987977	0.992219	0.989507	0.987876
819	0.984321	0.986493	0.986177	0.984238	819	0.987845	0.992329	0.989367	0.987595
820	0.984485	0.986645	0.986217	0.984079	820	0.98798	0.992214	0.989201	0.987982
821	0.984435	0.986594	0.986368	0.984159	821	0.987838	0.992209	0.989092	0.987907
822	0.984166	0.986593	0.986225	0.984158	822	0.987995	0.992285	0.989022	0.987595
823	0.984205	0.986697	0.986294	0.983921	823	0.987705	0.99254	0.989227	0.987977
824	0.984323	0.986288	0.986326	0.984162	824	0.988039	0.992299	0.989	0.987603
825	0.984328	0.986542	0.986073	0.984152	825	0.987845	0.992158	0.989184	0.987798
826	0.984241	0.986393	0.986103	0.983919	826	0.987827	0.991966	0.989222	0.987957
827	0.984441	0.986085	0.986256	0.984004	827	0.987589	0.991983	0.98907	0.987896
828	0.984334	0.986645	0.986184	0.984001	828	0.987507	0.992424	0.989196	0.987685
829	0.984203	0.986135	0.985989	0.983921	829	0.987517	0.992037	0.988948	0.987865
830	0.984371	0.986291	0.985921	0.983843	830	0.987499	0.992089	0.988948	0.987947
831	0.984206	0.986088	0.98603	0.983843	831	0.987542	0.992485	0.989229	0.98749
832	0.984006	0.986236	0.986139	0.983685	832	0.987592	0.992221	0.988844	0.987412
833	0.984129	0.985834	0.985852	0.983922	833	0.987371	0.992217	0.988746	0.987416
834	0.984083	0.98614	0.985843	0.983844	834	0.987634	0.992026	0.988896	0.987786
835	0.984089	0.986034	0.985912	0.983608	835	0.987408	0.991769	0.988779	0.987431
836	0.984089	0.986088	0.985804	0.983923	836	0.987514	0.991808	0.988747	0.987431
837	0.984002	0.986136	0.985879	0.983689	837	0.987271	0.99216	0.988934	0.987596
838	0.984004	0.985933	0.985762	0.983525	838	0.987511	0.992157	0.988947	0.987288
839	0.983805	0.985831	0.985652	0.98361	839	0.987098	0.991947	0.989032	0.987209
840	0.98388	0.986137	0.985645	0.983684	840	0.9877	0.991834	0.98899	0.987498
841	0.983882	0.985832	0.985723	0.983526	841	0.987417	0.991905	0.988503	0.987408
842	0.983677	0.985831	0.985614	0.98369	842	0.987229	0.992032	0.988894	0.987603
843	0.983609	0.985883	0.985572	0.983293	843	0.987523	0.99184	0.988853	0.987103
844	0.983764	0.985984	0.985581	0.983452	844	0.987278	0.992034	0.988584	0.987307
845	0.983888	0.985832	0.985581	0.98361	845	0.987689	0.992496	0.988985	0.987232
846	0.983645	0.985777	0.985575	0.983529	846	0.987137	0.991762	0.988605	0.986795
847	0.983655	0.985882	0.985497	0.983453	847	0.987137	0.991906	0.988694	0.986901
848	0.98376	0.985527	0.985388	0.983374	848	0.987176	0.991841	0.98869	0.987404
849	0.983715	0.985779	0.985569	0.983448	849	0.987263	0.991972	0.988607	0.987314
850	0.983521	0.985728	0.985506	0.983369	850	0.987032	0.991767	0.988832	0.987002
851	0.983488	0.985677	0.985378	0.983371	851	0.986956	0.992049	0.98858	0.987403
852	0.983513	0.985829	0.985488	0.983373	852	0.987084	0.9917	0.988596	0.986909
853	0.983635	0.985676	0.985355	0.983141	853	0.987227	0.991773	0.988494	0.987018
854	0.983643	0.985831	0.985266	0.983371	854	0.987034	0.991878	0.988709	0.986916
855	0.983481	0.985624	0.985388	0.983293	855	0.986949	0.991557	0.988785	0.987326
856	0.983387	0.985424	0.985388	0.983293	856	0.987043	0.992032	0.988668	0.986951
857	0.98352	0.985522	0.985157	0.983212	857	0.986853	0.991885	0.988438	0.986523
858	0.98344	0.985578	0.985352	0.983212	858	0.987292	0.991883	0.988764	0.987103
859	0.983287	0.985421	0.985281	0.98306	859	0.987236	0.991496	0.988647	0.986811
860	0.983447	0.985471	0.985194	0.983136	860	0.986989	0.991761	0.988477	0.986967
861	0.983488	0.985524	0.985234	0.982979	861	0.987058	0.991715	0.98835	0.98703
862	0.983289	0.985525	0.985122	0.982981	862	0.986971	0.991844	0.988456	0.986998
863	0.983566	0.985121	0.985156	0.983215	863	0.987328	0.991636	0.988482	0.986819
864	0.983244	0.985319	0.985166	0.982666	864	0.986786	0.991788	0.988318	0.986928
865	0.983246	0.985272	0.984968	0.983059	865	0.987049	0.991593	0.988259	0.98658
866	0.983409	0.985217	0.985004	0.98306	866	0.986863	0.991781	0.988605	0.986737
867	0.98341	0.985318	0.984976	0.982821	867	0.986998	0.991844	0.988389	0.986717
868	0.983042	0.985271	0.984852	0.982899	868	0.986666	0.991716	0.988587	0.98658
869	0.98328	0.985321	0.984968	0.982982	869	0.986813	0.991659	0.988462	0.98694
870	0.983298	0.985118	0.98486	0.982821	870	0.986754	0.991856	0.988354	0.986358
871	0.983034	0.985069	0.98482	0.9829	871	0.98642	0.991654	0.988459	0.986553
872	0.983123	0.985269	0.984749	0.982748	872	0.986564	0.991759	0.988089	0.986436
873	0.983037	0.984963	0.984783	0.982588	873	0.9869	0.991395	0.988257	0.986643
874	0.982962	0.985066	0.984701	0.982746	874	0.986473	0.991833	0.988201	0.986744
875	0.983041	0.985067	0.984742	0.982748	875	0.986571	0.991448	0.98814	0.986463
876	0.982883	0.985016	0.984627	0.982741	876	0.986845	0.991706	0.988301	0.986753
877	0.982839	0.984913	0.984742	0.982433	877	0.986525	0.991688	0.988103	0.986171
878	0.982964	0.984915	0.984748	0.982586	878	0.986661	0.991512	0.98843	0.986159
879	0.98281	0.984863	0.984631	0.982506	879	0.986524	0.991444	0.988259	0.986557
880	0.982721	0.984964	0.984547	0.982589	880	0.98653	0.991553	0.98816	0.986264
881	0.982672	0.984912	0.984591	0.982507	881	0.986775	0.991425	0.987949	0.986448
882	0.982839	0.984966	0.98456	0.982353	882	0.986585	0.991453	0.988159	0.98644
883	0.982716	0.984862	0.98455	0.982355	883	0.986616	0.991457	0.987956	0.986448
884	0.982602	0.984913	0.984475	0.982507	884	0.986573	0.991451	0.987944	0.986432
885	0.982599	0.984964	0.984552	0.982273	885	0.98658	0.99139	0.987919	0.986362
886	0.982689	0.984913	0.984322	0.982278	886	0.986575	0.991319	0.987996	0.986058
887	0.982686	0.984758	0.984319	0.982352	887	0.986535	0.99138	0.987807	0.986257
888	0.982518	0.984555	0.984442	0.982119	888	0.986237	0.991527	0.987758	0.986264
889	0.982523	0.984859	0.984406	0.982355	889	0.986437	0.991442	0.987916	0.985916
890	0.982637	0.984606	0.984321	0.982351	890	0.986241	0.991284	0.987854	0.986058
891	0.982426	0.98471	0.984253	0.982118	891	0.986373	0.991261	0.988027	0.98605
892	0.982444	0.984605	0.984442	0.982586	892	0.986388	0.99127	0.987962	0.985964
893	0.982448	0.984455	0.984249	0.982119	893	0.98628	0.991266	0.987812	0.986362
894	0.982519	0.984555	0.984174	0.982433	894	0.986248	0.991261	0.987787	0.986178
895	0.982449	0.984553	0.984295	0.982276	895	0.986201	0.991255	0.9878	0.985886
896	0.982367	0.98456	0.984173	0.982037	896	0.986248	0.991775	0.987616	0.985781
897	0.982523	0.984401	0.984292	0.982273	897	0.986102	0.991364	0.987807	0.986045
898	0.982408	0.984506	0.984215	0.982201	898	0.986245	0.991301	0.9879	0.985894
899	0.982368	0.984454	0.983983	0.982044	899	0.986017	0.99138	0.987493	0.985987
900	0.982442	0.9844	0.984102	0.981801	900	0.986385	0.991449	0.987558	0.985683
901	0.982242	0.9843	0.984022	0.982122	901	0.98607	0.991167	0.987858	0.98596
902	0.982283	0.98425	0.983909	0.98196	902	0.986245	0.991536	0.987854	0.986355
903	0.982361	0.984352	0.984027	0.982037	903	0.986161	0.991267	0.987715	0.985897
904	0.982267	0.984199	0.983986	0.981886	904	0.986158	0.99107	0.987548	0.985975
905	0.982237	0.984047	0.983841	0.981957	905	0.986054	0.991205	0.987553	0.985723
906	0.98216	0.984149	0.983808	0.981881	906	0.986166	0.991131	0.987486	0.985757
907	0.982079	0.984147	0.983906	0.981723	907	0.986259	0.990951	0.98773	0.986155
908	0.982202	0.984099	0.983759	0.981726	908	0.985913	0.991471	0.987477	0.98569
909	0.982082	0.984147	0.983913	0.981726	909	0.985913	0.991198	0.987465	0.985515
910	0.981963	0.98415	0.98364	0.981805	910	0.986107	0.991202	0.987281	0.985656
911	0.982085	0.983946	0.983725	0.9818	911	0.985913	0.99114	0.987743	0.985859
912	0.981927	0.983994	0.983722	0.98165	912	0.986004	0.991069	0.987711	0.985699
913	0.981718	0.984099	0.983643	0.981883	913	0.985831	0.991068	0.987678	0.985469
914	0.982034	0.984095	0.983761	0.981486	914	0.985741	0.991267	0.987506	0.985766
915	0.98195	0.983741	0.983687	0.981412	915	0.98566	0.991207	0.987353	0.985562
916	0.981758	0.983893	0.98361	0.981642	916	0.985917	0.991199	0.987239	0.985601
917	0.981801	0.983892	0.983725	0.981411	917	0.985713	0.991003	0.987426	0.985601
918	0.981753	0.984097	0.983645	0.98149	918	0.985642	0.990991	0.987359	0.985601
919	0.981845	0.984046	0.98345	0.981491	919	0.985692	0.990989	0.987302	0.985492
920	0.98156	0.983789	0.983608	0.981335	920	0.985922	0.991312	0.98732	0.98566
921	0.981647	0.984045	0.983533	0.981488	921	0.985747	0.991119	0.987217	0.985499
922	0.981677	0.98374	0.983498	0.981333	922	0.985642	0.990877	0.987357	0.98498
923	0.981683	0.983585	0.983534	0.981331	923	0.985649	0.990684	0.987306	0.985328
924	0.981559	0.983945	0.983452	0.981249	924	0.98569	0.990871	0.987253	0.985398
925	0.981522	0.98374	0.983384	0.981253	925	0.985688	0.990865	0.987265	0.985496
926	0.981671	0.983741	0.983389	0.981012	926	0.985685	0.991074	0.987165	0.985492
927	0.981641	0.983995	0.983308	0.981175	927	0.985812	0.991002	0.987409	0.985485
928	0.981433	0.983533	0.9833	0.981413	928	0.985777	0.990949	0.987154	0.98532
929	0.981571	0.983534	0.983112	0.981178	929	0.985548	0.990863	0.987135	0.985417
930	0.981685	0.98374	0.983044	0.98118	930	0.985438	0.990953	0.987322	0.98527
931	0.981489	0.983382	0.983304	0.98126	931	0.98554	0.99077	0.987028	0.985301
932	0.981375	0.983585	0.98331	0.981093	932	0.985353	0.990942	0.987106	0.984997
933	0.981532	0.983435	0.983041	0.980945	933	0.985345	0.991108	0.987093	0.985309
934	0.981332	0.983384	0.983268	0.980939	934	0.985527	0.990825	0.987113	0.984925
935	0.981286	0.983385	0.98308	0.981015	935	0.985353	0.991097	0.987022	0.984934
936	0.981249	0.983282	0.982961	0.980865	936	0.98516	0.990744	0.987112	0.985012
937	0.98117	0.983328	0.982921	0.980943	937	0.98521	0.990739	0.986964	0.984852
938	0.981121	0.983383	0.983117	0.980942	938	0.985358	0.990742	0.986824	0.984582
939	0.981502	0.983283	0.982701	0.980945	939	0.985359	0.990924	0.986771	0.984743
940	0.981204	0.983331	0.982922	0.980938	940	0.98531	0.990798	0.987066	0.98488
941	0.981205	0.983384	0.982768	0.980861	941	0.985313	0.990669	0.986815	0.985136
942	0.981244	0.983129	0.982922	0.980865	942	0.98541	0.990371	0.986678	0.984922
943	0.980961	0.983026	0.982962	0.980705	943	0.985217	0.990682	0.986756	0.985055
944	0.981202	0.983587	0.982738	0.980782	944	0.985358	0.990733	0.987037	0.984712
945	0.981192	0.983179	0.982894	0.980706	945	0.985221	0.990948	0.986874	0.984719
946	0.980927	0.983125	0.982734	0.980783	946	0.985269	0.990753	0.986921	0.984938
947	0.98093	0.983178	0.982815	0.980703	947	0.985037	0.990674	0.986713	0.984848
948	0.98105	0.982979	0.982777	0.980706	948	0.984922	0.990546	0.986819	0.984622
949	0.980797	0.98318	0.982543	0.980628	949	0.984878	0.990622	0.986781	0.984603
950	0.980758	0.983233	0.982553	0.980626	950	0.985063	0.99032	0.986683	0.984906
951	0.980958	0.982976	0.982658	0.980627	951	0.985116	0.990567	0.98663	0.98454
952	0.980877	0.983079	0.982591	0.980623	952	0.984891	0.990622	0.986425	0.984638
953	0.980676	0.982874	0.982699	0.980393	953	0.984984	0.990442	0.986522	0.984442
954	0.980641	0.983026	0.982618	0.980785	954	0.984935	0.990449	0.986618	0.984603
955	0.980649	0.983079	0.982886	0.98055	955	0.984932	0.99088	0.986628	0.984419
956	0.980961	0.982874	0.982585	0.98039	956	0.985023	0.990276	0.986678	0.984461
957	0.980731	0.982922	0.982508	0.980391	957	0.984975	0.990299	0.986484	0.984446
958	0.980563	0.983077	0.982514	0.98031	958	0.984982	0.990617	0.986654	0.984649
959	0.980646	0.98292	0.982551	0.980546	959	0.98483	0.990605	0.986466	0.984427
960	0.980606	0.982871	0.982438	0.980316	960	0.98488	0.990615	0.98642	0.984259
961	0.980607	0.982872	0.982548	0.980475	961	0.984753	0.990418	0.986346	0.984536
962	0.980564	0.982718	0.982395	0.980389	962	0.984798	0.990167	0.986193	0.984442
963	0.980614	0.982515	0.982246	0.980315	963	0.984813	0.990345	0.986424	0.984668
964	0.980539	0.982822	0.982327	0.980234	964	0.985089	0.990423	0.986313	0.98424
965	0.980576	0.982463	0.982362	0.980316	965	0.984838	0.990343	0.986322	0.98424
966	0.980698	0.982568	0.98221	0.980236	966	0.984703	0.990294	0.986134	0.984654
967	0.980692	0.982822	0.982285	0.980152	967	0.984657	0.990488	0.986329	0.984259
968	0.980331	0.982516	0.982171	0.980157	968	0.984738	0.9903	0.986125	0.983982
969	0.980487	0.982515	0.98213	0.980078	969	0.984279	0.990298	0.986144	0.983962
970	0.98024	0.982616	0.982176	0.980075	970	0.984561	0.990368	0.986285	0.984543
971	0.980164	0.982314	0.982134	0.980157	971	0.984504	0.990366	0.985999	0.984274
972	0.980331	0.982415	0.982096	0.980076	972	0.984606	0.990048	0.986127	0.984056
973	0.980407	0.982616	0.982145	0.979921	973	0.984571	0.990495	0.986044	0.984688
974	0.980328	0.982569	0.981939	0.979919	974	0.984569	0.990245	0.985938	0.983619
975	0.980283	0.982416	0.981871	0.979998	975	0.984407	0.990244	0.986129	0.983884
976	0.980228	0.98231	0.98202	0.980005	976	0.98437	0.990307	0.986016	0.983853
977	0.980053	0.982313	0.981869	0.979684	977	0.984475	0.990123	0.985975	0.983865
978	0.980292	0.982262	0.981715	0.979998	978	0.98423	0.990351	0.986125	0.984045
979	0.980089	0.982308	0.981985	0.979684	979	0.984434	0.990102	0.986073	0.984037
980	0.980138	0.982315	0.98172	0.979917	980	0.984184	0.99005	0.986035	0.98397
981	0.980006	0.982363	0.981833	0.979763	981	0.984372	0.990093	0.985737	0.983798
982	0.97981	0.982155	0.981636	0.979606	982	0.98442	0.990157	0.985995	0.983861
983	0.979888	0.982364	0.981751	0.979917	983	0.984464	0.990028	0.985984	0.983763
984	0.979968	0.98216	0.981832	0.979766	984	0.984232	0.989973	0.986063	0.983876
985	0.979971	0.982208	0.981832	0.979606	985	0.984288	0.990173	0.985832	0.984079
986	0.979814	0.982161	0.981606	0.979763	986	0.984375	0.990182	0.985698	0.983868
987	0.979776	0.982159	0.981836	0.97953	987	0.984384	0.98992	0.985746	0.984063
988	0.97981	0.982211	0.981677	0.979763	988	0.984193	0.989988	0.98577	0.983756
989	0.979812	0.982058	0.981645	0.979605	989	0.984125	0.989912	0.985833	0.983681
990	0.979694	0.982005	0.981599	0.979528	990	0.984031	0.990465	0.985642	0.984503
991	0.979609	0.981855	0.981639	0.979526	991	0.984125	0.989922	0.985543	0.983584
992	0.97965	0.982005	0.981573	0.979535	992	0.983948	0.990008	0.985679	0.983486
993	0.979729	0.982105	0.981566	0.979531	993	0.984085	0.989988	0.985518	0.984052
994	0.979413	0.982106	0.981572	0.979375	994	0.984144	0.990175	0.985537	0.983498
995	0.979612	0.981653	0.981531	0.979451	995	0.984142	0.989795	0.985685	0.983498
996	0.9795	0.981699	0.98149	0.979523	996	0.984047	0.989845	0.985742	0.983303
997	0.979539	0.981753	0.981454	0.979371	997	0.984175	0.990026	0.98557	0.983553
998	0.979493	0.981851	0.98134	0.979372	998	0.983997	0.98997	0.98549	0.983549
999	0.979578	0.981903	0.981295	0.979365	999	0.983949	0.989676	0.985479	0.983576
1000	0.979365	0.981701	0.981306	0.979138	1000	0.983863	0.989783	0.985298	0.983591
1100	0.977185	0.979503	0.97915	0.977252	1100	0.982024	0.988584	0.983258	0.981691
1200	0.974466	0.976749	0.976463	0.974664	1200	0.979532	0.986321	0.980248	0.979206
1300	0.971984	0.974144	0.97381	0.972233	1300	0.977529	0.983683	0.97624	0.976623
1400	0.969242	0.971335	0.971163	0.970035	1400	0.974512	0.980418	0.972014	0.974625
1500	0.966816	0.968724	0.968527	0.967443	1500	0.971885	0.977228	0.967454	0.972049
1600	0.964057	0.965601	0.965884	0.965019	1600	0.969183	0.973257	0.96221	0.969775
1700	0.961463	0.962783	0.963361	0.962972	1700	0.966197	0.969317	0.956722	0.967039
1800	0.958585	0.959556	0.960803	0.960713	1800	0.96262	0.965006	0.951101	0.964621
1900	0.955677	0.956683	0.957858	0.958741	1900	0.959326	0.959965	0.945115	0.9618
2000	0.952971	0.953043	0.955197	0.956394	2000	0.955294	0.955328	0.938768	0.959237
2100	0.94966	0.949502	0.951881	0.954117	2100	0.950948	0.950302	0.932745	0.955714
2200	0.946514	0.945604	0.948923	0.951689	2200	0.946331	0.944565	0.926164	0.952764
2300	0.943077	0.942108	0.945777	0.949496	2300	0.941607	0.93931	0.919443	0.949118
2400	0.939599	0.937952	0.942057	0.946823	2400	0.9365	0.933705	0.913157	0.945551
2500	0.935926	0.934149	0.938463	0.944393	2500	0.931337	0.928062	0.906822	0.941548
2600	0.93194	0.929532	0.934759	0.941809	2600	0.925707	0.922214	0.900156	0.93765
2700	0.928191	0.92537	0.930973	0.939374	2700	0.920313	0.91654	0.893787	0.933367
2800	0.923745	0.920703	0.927005	0.936637	2800	0.914432	0.910752	0.887438	0.928829
2900	0.91967	0.916187	0.922811	0.93388	2900	0.908434	0.904863	0.880975	0.924452
3000	0.915424	0.91167	0.91865	0.931145	3000	0.902873	0.898727	0.874928	0.920039
3100	0.910908	0.907056	0.914416	0.928165	3100	0.896904	0.893309	0.868671	0.91536
3200	0.906477	0.902082	0.910196	0.925498	3200	0.890914	0.887708	0.862447	0.910526
3300	0.901832	0.897213	0.905609	0.922291	3300	0.885	0.881895	0.856296	0.90577
3400	0.897479	0.892297	0.901489	0.919462	3400	0.878963	0.876466	0.850056	0.900901
3500	0.893077	0.887785	0.896917	0.916088	3500	0.87334	0.870987	0.844239	0.896602
3600	0.888437	0.882868	0.892566	0.913036	3600	0.867628	0.865642	0.838655	0.891303
3700	0.88367	0.878105	0.8881	0.909975	3700	0.861874	0.860259	0.832529	0.886254
3800	0.879095	0.873297	0.883747	0.906843	3800	0.856071	0.854951	0.827021	0.881564
3900	0.874588	0.868536	0.879279	0.903704	3900	0.850807	0.850241	0.821618	0.876406
4000	0.869932	0.863929	0.874958	0.900567	4000	0.845838	0.844831	0.815947	0.872032
4100	0.865291	0.85943	0.870825	0.897509	4100	0.840105	0.840379	0.81017	0.866963
4200	0.860725	0.854574	0.866468	0.894295	4200	0.834756	0.83547	0.805071	0.862577
4300	0.856365	0.850074	0.862174	0.891162	4300	0.829614	0.830442	0.799889	0.857899
4400	0.851713	0.845524	0.858151	0.887863	4400	0.824572	0.82597	0.794781	0.853321
4500	0.847344	0.841386	0.853982	0.884652	4500	0.819893	0.821101	0.78953	0.848927
4600	0.842901	0.836992	0.849719	0.881278	4600	0.814759	0.816796	0.784443	0.844949
4700	0.838495	0.832854	0.845805	0.878139	4700	0.810012	0.812809	0.779676	0.840098
4800	0.834074	0.828567	0.841923	0.875003	4800	0.805417	0.808154	0.774672	0.835797
4900	0.829918	0.824533	0.837886	0.871633	4900	0.800723	0.804173	0.769599	0.831365
5000	0.825694	0.820194	0.834191	0.868492	5000	0.796591	0.800378	0.765111	0.827717

## Sheet: ML_Exp1
	Raw Data								Normalized to Fm
Time ms	WT ML	WT ML	pgr6-2 ML	pgr6-2 ML	sps2 ML	sps2 ML		Time ms	WT ML	WT ML	pgr6-2 ML	pgr6-2 ML	sps2 ML	sps2 ML
0.01	84	82	90	84	100	101		0.01	0.02688	0.0264431	0.0283465	0.0274779	0.030175	0.0315625
0.02	335	324	351	335	375	377		0.02	0.1072	0.104482	0.110551	0.109585	0.113156	0.117813
0.03	476	460	498	478	530	533		0.03	0.15232	0.148339	0.15685	0.156362	0.159928	0.166563
0.04	539	521	565	544	602	607		0.04	0.17248	0.16801	0.177953	0.177952	0.181654	0.189688
0.05	571	552	603	580	644	650		0.05	0.18272	0.178007	0.189921	0.189728	0.194327	0.203125
0.06	595	574	630	608	677	684		0.06	0.1904	0.185102	0.198425	0.198888	0.204285	0.21375
0.07	616	595	656	634	708	717		0.07	0.19712	0.191874	0.206614	0.207393	0.213639	0.224062
0.08	637	614	681	660	742	751		0.08	0.20384	0.198001	0.214488	0.215898	0.223899	0.234687
0.09	659	634	709	687	776	786		0.09	0.21088	0.20445	0.223307	0.22473	0.234158	0.245625
0.1	680	656	737	716	813	825		0.1	0.2176	0.211545	0.232126	0.234217	0.245323	0.257812
0.11	704	678	766	745	850	864		0.11	0.22528	0.218639	0.24126	0.243703	0.256488	0.27
0.12	728	701	795	775	890	905		0.12	0.23296	0.226056	0.250394	0.253517	0.268558	0.282813
0.13	752	724	826	805	930	945		0.13	0.24064	0.233473	0.260157	0.26333	0.280628	0.295312
0.14	777	748	857	836	969	986		0.14	0.24864	0.241213	0.269921	0.273471	0.292396	0.308125
0.15	801	771	888	867	1009	1027		0.15	0.25632	0.248629	0.279685	0.283611	0.304466	0.320937
0.16	826	795	919	897	1051	1067		0.16	0.26432	0.256369	0.289449	0.293425	0.317139	0.333437
0.17	851	819	949	926	1091	1108		0.17	0.27232	0.264108	0.298898	0.302911	0.329209	0.34625
0.18	876	843	979	955	1129	1146		0.18	0.28032	0.271848	0.308346	0.312398	0.340676	0.358125
0.19	900	866	1008	983	1168	1184		0.19	0.288	0.279265	0.31748	0.321557	0.352444	0.37
0.2	924	890	1037	1011	1204	1219		0.2	0.29568	0.287004	0.326614	0.330716	0.363307	0.380937
0.21	947	913	1065	1037	1239	1255		0.21	0.30304	0.294421	0.335433	0.339221	0.373868	0.392188
0.22	970	935	1092	1064	1273	1289		0.22	0.3104	0.301516	0.343937	0.348054	0.384128	0.402813
0.23	992	956	1117	1088	1307	1321		0.23	0.31744	0.308288	0.351811	0.355904	0.394387	0.412813
0.24	1014	979	1143	1112	1338	1352		0.24	0.32448	0.315705	0.36	0.363755	0.403742	0.4225
0.25	1036	998	1168	1135	1369	1382		0.25	0.33152	0.321832	0.367874	0.371279	0.413096	0.431875
0.26	1056	1019	1191	1157	1397	1410		0.26	0.33792	0.328604	0.375118	0.378476	0.421545	0.440625
0.27	1076	1039	1214	1177	1425	1438		0.27	0.34432	0.335053	0.382362	0.385018	0.429994	0.449375
0.28	1096	1058	1235	1199	1451	1463		0.28	0.35072	0.34118	0.388976	0.392215	0.437839	0.457188
0.29	1115	1076	1256	1219	1476	1488		0.29	0.3568	0.346985	0.395591	0.398757	0.445383	0.465
0.3	1134	1094	1276	1238	1499	1512		0.3	0.36288	0.352789	0.40189	0.404972	0.452323	0.4725
0.31	1151	1111	1295	1254	1523	1535		0.31	0.36832	0.358272	0.407874	0.410206	0.459565	0.479687
0.32	1169	1129	1315	1272	1544	1555		0.32	0.37408	0.364076	0.414173	0.416094	0.465902	0.485938
0.33	1186	1146	1332	1289	1565	1576		0.33	0.37952	0.369558	0.419528	0.421655	0.472239	0.4925
0.34	1201	1161	1350	1305	1585	1596		0.34	0.38432	0.374395	0.425197	0.426889	0.478274	0.49875
0.35	1217	1176	1367	1321	1604	1614		0.35	0.38944	0.379233	0.430551	0.432123	0.484007	0.504375
0.36	1232	1190	1383	1336	1622	1631		0.36	0.39424	0.383747	0.435591	0.43703	0.489439	0.509687
0.37	1248	1205	1398	1350	1639	1649		0.37	0.39936	0.388584	0.440315	0.441609	0.494568	0.515312
0.38	1261	1219	1414	1364	1656	1664		0.38	0.40352	0.393099	0.445354	0.446189	0.499698	0.52
0.39	1276	1234	1427	1378	1673	1680		0.39	0.40832	0.397936	0.449449	0.450769	0.504828	0.525
0.4	1289	1247	1442	1390	1687	1695		0.4	0.41248	0.402128	0.454173	0.454694	0.509053	0.529687
0.41	1302	1260	1455	1403	1702	1709		0.41	0.41664	0.406321	0.458268	0.458947	0.513579	0.534062
0.42	1315	1272	1468	1415	1715	1723		0.42	0.4208	0.41019	0.462362	0.462872	0.517502	0.538438
0.43	1327	1285	1481	1426	1729	1737		0.43	0.42464	0.414382	0.466457	0.46647	0.521726	0.542813
0.44	1339	1296	1493	1437	1741	1749		0.44	0.42848	0.41793	0.470236	0.470069	0.525347	0.546562
0.45	1351	1308	1504	1448	1753	1762		0.45	0.43232	0.421799	0.473701	0.473667	0.528968	0.550625
0.46	1362	1318	1516	1458	1765	1772		0.46	0.43584	0.425024	0.47748	0.476938	0.532589	0.55375
0.47	1373	1329	1526	1469	1777	1783		0.47	0.43936	0.428571	0.48063	0.480536	0.53621	0.557187
0.48	1383	1339	1537	1478	1789	1793		0.48	0.44256	0.431796	0.484094	0.483481	0.539831	0.560312
0.49	1393	1350	1547	1488	1799	1804		0.49	0.44576	0.435343	0.487244	0.486752	0.542849	0.56375
0.5	1403	1359	1556	1497	1809	1815		0.5	0.44896	0.438246	0.490079	0.489696	0.545866	0.567187
0.51	1412	1369	1566	1506	1819	1823		0.51	0.45184	0.44147	0.493228	0.49264	0.548884	0.569688
0.52	1421	1378	1575	1514	1828	1832		0.52	0.45472	0.444373	0.496063	0.495257	0.551599	0.5725
0.53	1430	1387	1584	1523	1836	1842		0.53	0.4576	0.447275	0.498898	0.498201	0.554013	0.575625
0.54	1439	1395	1593	1530	1845	1851		0.54	0.46048	0.449855	0.501732	0.500491	0.556729	0.578438
0.55	1447	1404	1602	1538	1854	1858		0.55	0.46304	0.452757	0.504567	0.503108	0.559445	0.580625
0.56	1456	1412	1608	1545	1863	1867		0.56	0.46592	0.455337	0.506457	0.505397	0.562161	0.583438
0.57	1464	1419	1616	1553	1870	1874		0.57	0.46848	0.457594	0.508976	0.508014	0.564273	0.585625
0.58	1472	1428	1623	1559	1879	1882		0.58	0.47104	0.460497	0.511181	0.509977	0.566989	0.588125
0.59	1479	1436	1631	1566	1885	1889		0.59	0.47328	0.463076	0.513701	0.512267	0.568799	0.590313
0.6	1487	1443	1637	1572	1893	1896		0.6	0.47584	0.465334	0.515591	0.51423	0.571213	0.5925
0.61	1494	1450	1644	1579	1900	1902		0.61	0.47808	0.467591	0.517795	0.516519	0.573325	0.594375
0.62	1500	1457	1650	1586	1907	1909		0.62	0.48	0.469848	0.519685	0.518809	0.575438	0.596562
0.63	1506	1463	1658	1592	1912	1914		0.63	0.48192	0.471783	0.522205	0.520772	0.576946	0.598125
0.64	1514	1470	1664	1597	1919	1921		0.64	0.48448	0.474041	0.524094	0.522408	0.579059	0.600313
0.65	1520	1477	1670	1603	1924	1925		0.65	0.4864	0.476298	0.525984	0.52437	0.580567	0.601562
0.66	1526	1483	1675	1608	1930	1932		0.66	0.48832	0.478233	0.527559	0.526006	0.582378	0.60375
0.67	1532	1489	1681	1614	1936	1937		0.67	0.49024	0.480168	0.529449	0.527969	0.584188	0.605313
0.68	1538	1495	1686	1620	1941	1943		0.68	0.49216	0.482103	0.531024	0.529931	0.585697	0.607187
0.69	1543	1500	1692	1624	1947	1947		0.69	0.49376	0.483715	0.532913	0.53124	0.587508	0.608437
0.7	1549	1506	1697	1629	1951	1953		0.7	0.49568	0.48565	0.534488	0.532875	0.588715	0.610313
0.71	1554	1511	1702	1634	1956	1957		0.71	0.49728	0.487262	0.536063	0.534511	0.590223	0.611563
0.72	1559	1516	1707	1638	1961	1962		0.72	0.49888	0.488875	0.537638	0.535819	0.591732	0.613125
0.73	1564	1521	1711	1642	1966	1967		0.73	0.50048	0.490487	0.538898	0.537128	0.593241	0.614688
0.74	1569	1527	1716	1647	1971	1970		0.74	0.50208	0.492422	0.540472	0.538763	0.59475	0.615625
0.75	1574	1532	1719	1651	1975	1974		0.75	0.50368	0.494034	0.541417	0.540072	0.595957	0.616875
0.76	1578	1537	1723	1656	1979	1978		0.76	0.50496	0.495647	0.542677	0.541708	0.597164	0.618125
0.77	1583	1541	1727	1660	1984	1983		0.77	0.50656	0.496936	0.543937	0.543016	0.598672	0.619687
0.78	1587	1545	1732	1663	1987	1987		0.78	0.50784	0.498226	0.545512	0.543997	0.599578	0.620938
0.79	1592	1549	1735	1666	1992	1990		0.79	0.50944	0.499516	0.546457	0.544979	0.601086	0.621875
0.8	1596	1554	1740	1670	1996	1994		0.8	0.51072	0.501129	0.548031	0.546287	0.602293	0.623125
0.81	1600	1558	1743	1672	2000	1998		0.81	0.512	0.502419	0.548976	0.546941	0.6035	0.624375
0.82	1603	1561	1747	1677	2003	2001		0.82	0.51296	0.503386	0.550236	0.548577	0.604406	0.625313
0.83	1607	1565	1750	1680	2006	2004		0.83	0.51424	0.504676	0.551181	0.549558	0.605311	0.62625
0.84	1611	1568	1754	1683	2010	2007		0.84	0.51552	0.505643	0.552441	0.55054	0.606518	0.627188
0.85	1614	1572	1757	1686	2014	2010		0.85	0.51648	0.506933	0.553386	0.551521	0.607725	0.628125
0.86	1617	1576	1760	1689	2017	2014		0.86	0.51744	0.508223	0.554331	0.552502	0.60863	0.629375
0.87	1621	1580	1762	1692	2020	2016		0.87	0.51872	0.509513	0.554961	0.553484	0.609535	0.63
0.88	1624	1583	1765	1695	2023	2019		0.88	0.51968	0.51048	0.555906	0.554465	0.610441	0.630938
0.89	1627	1587	1768	1697	2025	2022		0.89	0.52064	0.51177	0.55685	0.555119	0.611044	0.631875
0.9	1629	1590	1771	1700	2028	2024		0.9	0.52128	0.512738	0.557795	0.556101	0.611949	0.6325
0.91	1633	1593	1773	1702	2031	2028		0.91	0.52256	0.513705	0.558425	0.556755	0.612855	0.63375
0.92	1635	1596	1775	1704	2033	2029		0.92	0.5232	0.514673	0.559055	0.557409	0.613458	0.634062
0.93	1638	1599	1778	1707	2037	2032		0.93	0.52416	0.51564	0.56	0.558391	0.614665	0.635
0.94	1640	1601	1780	1710	2040	2034		0.94	0.5248	0.516285	0.56063	0.559372	0.61557	0.635625
0.95	1643	1604	1782	1712	2043	2036		0.95	0.52576	0.517252	0.56126	0.560026	0.616476	0.63625
0.96	1644	1606	1784	1714	2044	2039		0.96	0.52608	0.517897	0.56189	0.56068	0.616777	0.637188
0.97	1648	1609	1787	1716	2047	2040		0.97	0.52736	0.518865	0.562835	0.561335	0.617683	0.6375
0.98	1651	1612	1789	1718	2049	2043		0.98	0.52832	0.519832	0.563465	0.561989	0.618286	0.638437
0.99	1654	1614	1791	1720	2052	2044		0.99	0.52928	0.520477	0.564094	0.562643	0.619191	0.63875
1	1655	1616	1792	1722	2053	2046		1	0.5296	0.521122	0.564409	0.563297	0.619493	0.639375
1.01	1657	1619	1794	1724	2055	2049		1.01	0.53024	0.52209	0.565039	0.563952	0.620097	0.640312
1.02	1659	1621	1795	1725	2057	2050		1.02	0.53088	0.522735	0.565354	0.564279	0.6207	0.640625
1.03	1661	1623	1796	1727	2058	2052		1.03	0.53152	0.52338	0.565669	0.564933	0.621002	0.64125
1.04	1663	1625	1799	1728	2061	2054		1.04	0.53216	0.524025	0.566614	0.56526	0.621907	0.641875
1.05	1664	1628	1801	1730	2063	2055		1.05	0.53248	0.524992	0.567244	0.565914	0.622511	0.642188
1.06	1666	1629	1803	1731	2064	2057		1.06	0.53312	0.525314	0.567874	0.566241	0.622812	0.642813
1.07	1667	1631	1804	1733	2066	2057		1.07	0.53344	0.525959	0.568189	0.566896	0.623416	0.642813
1.08	1668	1633	1805	1734	2068	2058		1.08	0.53376	0.526604	0.568504	0.567223	0.624019	0.643125
1.09	1670	1634	1806	1735	2069	2060		1.09	0.5344	0.526927	0.568819	0.56755	0.624321	0.64375
1.1	1672	1636	1807	1736	2070	2061		1.1	0.53504	0.527572	0.569134	0.567877	0.624623	0.644062
1.11	1673	1637	1809	1737	2071	2062		1.11	0.53536	0.527894	0.569764	0.568204	0.624925	0.644375
1.12	1675	1639	1809	1738	2073	2064		1.12	0.536	0.528539	0.569764	0.568531	0.625528	0.645
1.13	1676	1640	1810	1740	2074	2064		1.13	0.53632	0.528862	0.570079	0.569185	0.62583	0.645
1.14	1676	1642	1810	1741	2076	2066		1.14	0.53632	0.529507	0.570079	0.569513	0.626433	0.645625
1.15	1677	1643	1812	1742	2077	2066		1.15	0.53664	0.529829	0.570709	0.56984	0.626735	0.645625
1.16	1680	1645	1813	1742	2079	2068		1.16	0.5376	0.530474	0.571024	0.56984	0.627339	0.64625
1.17	1680	1646	1813	1743	2080	2069		1.17	0.5376	0.530797	0.571024	0.570167	0.62764	0.646563
1.18	1682	1648	1814	1744	2080	2071		1.18	0.53824	0.531441	0.571339	0.570494	0.62764	0.647188
1.19	1682	1649	1815	1745	2080	2072		1.19	0.53824	0.531764	0.571654	0.570821	0.62764	0.6475
1.2	1683	1651	1816	1746	2082	2072		1.2	0.53856	0.532409	0.571969	0.571148	0.628244	0.6475
1.21	1684	1651	1817	1746	2083	2072		1.21	0.53888	0.532409	0.572283	0.571148	0.628546	0.6475
1.22	1684	1652	1817	1747	2085	2073		1.22	0.53888	0.532731	0.572283	0.571475	0.629149	0.647813
1.23	1685	1652	1819	1747	2086	2074		1.23	0.5392	0.532731	0.572913	0.571475	0.629451	0.648125
1.24	1686	1654	1819	1747	2085	2075		1.24	0.53952	0.533376	0.572913	0.571475	0.629149	0.648438
1.25	1687	1655	1819	1747	2087	2076		1.25	0.53984	0.533699	0.572913	0.571475	0.629753	0.64875
1.26	1688	1656	1819	1749	2089	2076		1.26	0.54016	0.534021	0.572913	0.57213	0.630356	0.64875
1.27	1688	1656	1821	1749	2089	2076		1.27	0.54016	0.534021	0.573543	0.57213	0.630356	0.64875
1.28	1688	1658	1821	1749	2089	2076		1.28	0.54016	0.534666	0.573543	0.57213	0.630356	0.64875
1.29	1689	1658	1821	1749	2090	2077		1.29	0.54048	0.534666	0.573543	0.57213	0.630658	0.649062
1.3	1690	1659	1821	1750	2090	2078		1.3	0.5408	0.534989	0.573543	0.572457	0.630658	0.649375
1.31	1690	1659	1821	1750	2092	2079		1.31	0.5408	0.534989	0.573543	0.572457	0.631261	0.649687
1.32	1690	1660	1821	1750	2092	2080		1.32	0.5408	0.535311	0.573543	0.572457	0.631261	0.65
1.33	1691	1660	1821	1751	2093	2080		1.33	0.54112	0.535311	0.573543	0.572784	0.631563	0.65
1.34	1691	1661	1821	1751	2093	2080		1.34	0.54112	0.535634	0.573543	0.572784	0.631563	0.65
1.35	1691	1662	1821	1751	2094	2080		1.35	0.54112	0.535956	0.573543	0.572784	0.631865	0.65
1.36	1691	1662	1822	1751	2094	2080		1.36	0.54112	0.535956	0.573858	0.572784	0.631865	0.65
1.37	1692	1662	1822	1751	2095	2080		1.37	0.54144	0.535956	0.573858	0.572784	0.632167	0.65
1.38	1692	1662	1822	1752	2095	2081		1.38	0.54144	0.535956	0.573858	0.573111	0.632167	0.650312
1.39	1693	1663	1822	1751	2095	2081		1.39	0.54176	0.536279	0.573858	0.572784	0.632167	0.650312
1.4	1692	1663	1822	1751	2096	2081		1.4	0.54144	0.536279	0.573858	0.572784	0.632468	0.650312
1.41	1693	1664	1822	1751	2096	2082		1.41	0.54176	0.536601	0.573858	0.572784	0.632468	0.650625
1.42	1693	1664	1822	1751	2096	2082		1.42	0.54176	0.536601	0.573858	0.572784	0.632468	0.650625
1.43	1693	1665	1822	1751	2096	2082		1.43	0.54176	0.536924	0.573858	0.572784	0.632468	0.650625
1.44	1694	1666	1822	1751	2096	2081		1.44	0.54208	0.537246	0.573858	0.572784	0.632468	0.650312
1.45	1693	1666	1821	1751	2097	2082		1.45	0.54176	0.537246	0.573543	0.572784	0.63277	0.650625
1.46	1693	1666	1822	1751	2097	2082		1.46	0.54176	0.537246	0.573858	0.572784	0.63277	0.650625
1.47	1693	1666	1821	1751	2097	2082		1.47	0.54176	0.537246	0.573543	0.572784	0.63277	0.650625
1.48	1693	1666	1821	1751	2097	2082		1.48	0.54176	0.537246	0.573543	0.572784	0.63277	0.650625
1.49	1693	1667	1821	1751	2098	2082		1.49	0.54176	0.537569	0.573543	0.572784	0.633072	0.650625
1.5	1693	1667	1821	1750	2098	2081		1.5	0.54176	0.537569	0.573543	0.572457	0.633072	0.650312
1.51	1693	1666	1820	1750	2098	2082		1.51	0.54176	0.537246	0.573228	0.572457	0.633072	0.650625
1.52	1693	1665	1820	1749	2098	2082		1.52	0.54176	0.536924	0.573228	0.57213	0.633072	0.650625
1.53	1693	1667	1820	1749	2098	2082		1.53	0.54176	0.537569	0.573228	0.57213	0.633072	0.650625
1.54	1693	1667	1820	1749	2098	2082		1.54	0.54176	0.537569	0.573228	0.57213	0.633072	0.650625
1.55	1693	1667	1820	1749	2098	2081		1.55	0.54176	0.537569	0.573228	0.57213	0.633072	0.650312
1.56	1693	1667	1819	1749	2098	2082		1.56	0.54176	0.537569	0.572913	0.57213	0.633072	0.650625
1.57	1693	1667	1819	1748	2098	2082		1.57	0.54176	0.537569	0.572913	0.571802	0.633072	0.650625
1.58	1692	1667	1818	1748	2098	2081		1.58	0.54144	0.537569	0.572598	0.571802	0.633072	0.650312
1.59	1692	1667	1818	1748	2098	2081		1.59	0.54144	0.537569	0.572598	0.571802	0.633072	0.650312
1.6	1692	1667	1818	1747	2098	2081		1.6	0.54144	0.537569	0.572598	0.571475	0.633072	0.650312
1.61	1691	1667	1819	1748	2098	2081		1.61	0.54112	0.537569	0.572913	0.571802	0.633072	0.650312
1.62	1691	1667	1817	1747	2099	2081		1.62	0.54112	0.537569	0.572283	0.571475	0.633374	0.650312
1.63	1691	1667	1817	1747	2099	2081		1.63	0.54112	0.537569	0.572283	0.571475	0.633374	0.650312
1.64	1691	1667	1816	1746	2100	2080		1.64	0.54112	0.537569	0.571969	0.571148	0.633675	0.65
1.65	1691	1667	1817	1746	2099	2080		1.65	0.54112	0.537569	0.572283	0.571148	0.633374	0.65
1.66	1690	1667	1816	1745	2099	2079		1.66	0.5408	0.537569	0.571969	0.570821	0.633374	0.649687
1.67	1689	1666	1815	1745	2099	2079		1.67	0.54048	0.537246	0.571654	0.570821	0.633374	0.649687
1.68	1690	1666	1814	1745	2099	2080		1.68	0.5408	0.537246	0.571339	0.570821	0.633374	0.65
1.69	1689	1667	1814	1745	2099	2079		1.69	0.54048	0.537569	0.571339	0.570821	0.633374	0.649687
1.7	1689	1667	1814	1745	2099	2080		1.7	0.54048	0.537569	0.571339	0.570821	0.633374	0.65
1.71	1689	1667	1814	1744	2098	2079		1.71	0.54048	0.537569	0.571339	0.570494	0.633072	0.649687
1.72	1689	1667	1813	1742	2098	2079		1.72	0.54048	0.537569	0.571024	0.56984	0.633072	0.649687
1.73	1689	1666	1813	1742	2098	2078		1.73	0.54048	0.537246	0.571024	0.56984	0.633072	0.649375
1.74	1689	1666	1812	1741	2098	2078		1.74	0.54048	0.537246	0.570709	0.569513	0.633072	0.649375
1.75	1688	1665	1812	1740	2097	2078		1.75	0.54016	0.536924	0.570709	0.569185	0.63277	0.649375
1.76	1688	1666	1811	1740	2097	2078		1.76	0.54016	0.537246	0.570394	0.569185	0.63277	0.649375
1.77	1687	1666	1810	1740	2098	2078		1.77	0.53984	0.537246	0.570079	0.569185	0.633072	0.649375
1.78	1686	1666	1809	1741	2098	2077		1.78	0.53952	0.537246	0.569764	0.569513	0.633072	0.649062
1.79	1686	1664	1809	1741	2098	2078		1.79	0.53952	0.536601	0.569764	0.569513	0.633072	0.649375
1.8	1685	1665	1809	1740	2098	2078		1.8	0.5392	0.536924	0.569764	0.569185	0.633072	0.649375
1.81	1686	1665	1809	1738	2098	2077		1.81	0.53952	0.536924	0.569764	0.568531	0.633072	0.649062
1.82	1685	1665	1809	1739	2097	2077		1.82	0.5392	0.536924	0.569764	0.568858	0.63277	0.649062
1.83	1686	1665	1808	1738	2098	2077		1.83	0.53952	0.536924	0.569449	0.568531	0.633072	0.649062
1.84	1685	1664	1808	1738	2098	2077		1.84	0.5392	0.536601	0.569449	0.568531	0.633072	0.649062
1.85	1685	1664	1808	1736	2098	2077		1.85	0.5392	0.536601	0.569449	0.567877	0.633072	0.649062
1.86	1685	1664	1807	1737	2097	2076		1.86	0.5392	0.536601	0.569134	0.568204	0.63277	0.64875
1.87	1684	1665	1807	1736	2098	2076		1.87	0.53888	0.536924	0.569134	0.567877	0.633072	0.64875
1.88	1683	1664	1807	1736	2097	2075		1.88	0.53856	0.536601	0.569134	0.567877	0.63277	0.648438
1.89	1683	1664	1805	1736	2097	2075		1.89	0.53856	0.536601	0.568504	0.567877	0.63277	0.648438
1.9	1683	1663	1806	1736	2096	2075		1.9	0.53856	0.536279	0.568819	0.567877	0.632468	0.648438
1.91	1683	1664	1804	1735	2096	2076		1.91	0.53856	0.536601	0.568189	0.56755	0.632468	0.64875
1.92	1681	1663	1804	1734	2096	2075		1.92	0.53792	0.536279	0.568189	0.567223	0.632468	0.648438
1.93	1682	1663	1804	1734	2096	2075		1.93	0.53824	0.536279	0.568189	0.567223	0.632468	0.648438
1.94	1681	1662	1804	1733	2094	2074		1.94	0.53792	0.535956	0.568189	0.566896	0.631865	0.648125
1.95	1681	1663	1802	1733	2095	2074		1.95	0.53792	0.536279	0.567559	0.566896	0.632167	0.648125
1.96	1680	1662	1802	1732	2096	2074		1.96	0.5376	0.535956	0.567559	0.566569	0.632468	0.648125
1.97	1680	1662	1801	1732	2096	2075		1.97	0.5376	0.535956	0.567244	0.566569	0.632468	0.648438
1.98	1679	1662	1801	1731	2095	2074		1.98	0.53728	0.535956	0.567244	0.566241	0.632167	0.648125
1.99	1679	1663	1801	1731	2095	2074		1.99	0.53728	0.536279	0.567244	0.566241	0.632167	0.648125
2	1679	1663	1801	1731	2095	2072		2	0.53728	0.536279	0.567244	0.566241	0.632167	0.6475
3	1679	1670	1794	1721	2124	2096		3	0.53728	0.538536	0.565039	0.56297	0.640917	0.655
4	1738	1725	1851	1772	2213	2181		4	0.55616	0.556272	0.582992	0.579653	0.667773	0.681562
5	1817	1800	1924	1841	2323	2289		5	0.58144	0.580458	0.605984	0.602224	0.700966	0.715313
6	1891	1872	1989	1901	2427	2391		6	0.60512	0.603676	0.626457	0.621851	0.732348	0.747188
7	1956	1937	2044	1951	2515	2477		7	0.62592	0.624637	0.64378	0.638207	0.758902	0.774062
8	2014	1994	2093	1993	2593	2552		8	0.64448	0.643018	0.659213	0.651946	0.782438	0.7975
9	2066	2049	2139	2035	2659	2616		9	0.66112	0.660755	0.673701	0.665685	0.802354	0.8175
10	2120	2105	2191	2082	2715	2672		10	0.6784	0.678813	0.690079	0.68106	0.819252	0.835
11	2173	2158	2244	2130	2766	2721		11	0.69536	0.695905	0.706772	0.696762	0.834641	0.850313
12	2224	2208	2296	2179	2807	2760		12	0.71168	0.712028	0.72315	0.71279	0.847013	0.8625
13	2272	2256	2349	2228	2841	2794		13	0.72704	0.727507	0.739843	0.728819	0.857272	0.873125
14	2316	2301	2400	2273	2871	2821		14	0.74112	0.742019	0.755906	0.743539	0.866325	0.881563
15	2358	2339	2445	2319	2893	2843		15	0.75456	0.754273	0.770079	0.758587	0.872963	0.888437
16	2395	2375	2489	2362	2912	2861		16	0.7664	0.765882	0.783937	0.772653	0.878696	0.894062
17	2426	2403	2528	2399	2928	2873		17	0.77632	0.774911	0.79622	0.784756	0.883524	0.897813
18	2454	2431	2563	2434	2938	2884		18	0.78528	0.783941	0.807244	0.796205	0.886542	0.90125
19	2479	2453	2595	2468	2948	2893		19	0.79328	0.791035	0.817323	0.807327	0.889559	0.904062
20	2500	2472	2623	2495	2955	2898		20	0.8	0.797162	0.826142	0.81616	0.891672	0.905625
21	2517	2490	2648	2523	2960	2904		21	0.80544	0.802967	0.834016	0.825319	0.89318	0.9075
22	2533	2504	2671	2546	2967	2908		22	0.81056	0.807481	0.84126	0.832843	0.895293	0.90875
23	2548	2518	2691	2566	2970	2911		23	0.81536	0.811996	0.847559	0.839385	0.896198	0.909687
24	2561	2529	2710	2587	2974	2917		24	0.81952	0.815543	0.853543	0.846254	0.897405	0.911563
25	2573	2542	2726	2603	2979	2917		25	0.82336	0.819736	0.858583	0.851488	0.898914	0.911563
26	2582	2550	2741	2619	2981	2920		26	0.82624	0.822315	0.863307	0.856722	0.899517	0.9125
27	2591	2560	2756	2635	2985	2923		27	0.82912	0.82554	0.868031	0.861956	0.900724	0.913438
28	2602	2569	2769	2647	2988	2924		28	0.83264	0.828442	0.872126	0.865882	0.901629	0.91375
29	2610	2578	2779	2660	2991	2928		29	0.8352	0.831345	0.875276	0.870134	0.902535	0.915
30	2618	2586	2792	2672	2995	2930		30	0.83776	0.833925	0.87937	0.87406	0.903742	0.915625
31	2626	2593	2803	2681	2998	2932		31	0.84032	0.836182	0.882835	0.877004	0.904647	0.91625
32	2635	2604	2811	2692	3002	2936		32	0.8432	0.839729	0.885354	0.880602	0.905854	0.9175
33	2643	2612	2821	2702	3007	2937		33	0.84576	0.842309	0.888504	0.883873	0.907363	0.917813
34	2651	2620	2831	2710	3009	2942		34	0.84832	0.844889	0.891654	0.88649	0.907966	0.919375
35	2661	2629	2839	2719	3015	2945		35	0.85152	0.847791	0.894173	0.889434	0.909777	0.920312
36	2669	2639	2847	2727	3019	2948		36	0.85408	0.851016	0.896693	0.892051	0.910984	0.92125
37	2680	2649	2857	2736	3025	2953		37	0.8576	0.854241	0.899843	0.894995	0.912794	0.922813
38	2688	2657	2863	2744	3031	2955		38	0.86016	0.85682	0.901732	0.897612	0.914605	0.923438
39	2698	2667	2871	2749	3037	2960		39	0.86336	0.860045	0.904252	0.899248	0.916415	0.925
40	2709	2679	2880	2757	3043	2965		40	0.86688	0.863915	0.907087	0.901865	0.918226	0.926562
41	2719	2689	2886	2765	3049	2969		41	0.87008	0.86714	0.908976	0.904482	0.920036	0.927813
42	2729	2698	2893	2771	3055	2975		42	0.87328	0.870042	0.911181	0.906444	0.921847	0.929688
43	2740	2712	2901	2777	3062	2978		43	0.8768	0.874557	0.913701	0.908407	0.923959	0.930625
44	2752	2722	2906	2784	3068	2983		44	0.88064	0.877781	0.915276	0.910697	0.925769	0.932187
45	2763	2733	2913	2789	3075	2989		45	0.88416	0.881329	0.91748	0.912332	0.927882	0.934063
46	2773	2745	2919	2797	3083	2993		46	0.88736	0.885198	0.91937	0.914949	0.930296	0.935312
47	2785	2757	2926	2802	3089	2999		47	0.8912	0.889068	0.921575	0.916585	0.932106	0.937187
48	2797	2769	2933	2807	3096	3004		48	0.89504	0.892938	0.92378	0.91822	0.934218	0.93875
49	2809	2781	2940	2814	3106	3009		49	0.89888	0.896807	0.925984	0.92051	0.937236	0.940312
50	2818	2792	2945	2819	3111	3016		50	0.90176	0.900355	0.927559	0.922146	0.938745	0.9425
51	2829	2805	2952	2824	3119	3021		51	0.90528	0.904547	0.929764	0.923781	0.941159	0.944063
52	2842	2816	2958	2831	3127	3026		52	0.90944	0.908094	0.931654	0.926071	0.943573	0.945625
53	2852	2826	2963	2835	3133	3033		53	0.91264	0.911319	0.933228	0.92738	0.945383	0.947812
54	2862	2839	2970	2840	3141	3037		54	0.91584	0.915511	0.935433	0.929015	0.947797	0.949063
55	2873	2850	2976	2847	3148	3044		55	0.91936	0.919058	0.937323	0.931305	0.949909	0.95125
56	2884	2860	2981	2850	3155	3050		56	0.92288	0.922283	0.938898	0.932287	0.952022	0.953125
57	2894	2870	2988	2855	3164	3054		57	0.92608	0.925508	0.941102	0.933922	0.954737	0.954375
58	2904	2880	2993	2861	3170	3061		58	0.92928	0.928733	0.942677	0.935885	0.956548	0.956562
59	2912	2891	2999	2866	3177	3066		59	0.93184	0.93228	0.944567	0.93752	0.95866	0.958125
60	2922	2899	3004	2871	3184	3072		60	0.93504	0.93486	0.946142	0.939156	0.960772	0.96
61	2931	2909	3010	2876	3190	3080		61	0.93792	0.938084	0.948031	0.940792	0.962583	0.9625
62	2940	2918	3015	2879	3196	3083		62	0.9408	0.940987	0.949606	0.941773	0.964393	0.963437
63	2948	2926	3020	2885	3202	3089		63	0.94336	0.943567	0.951181	0.943736	0.966204	0.965313
64	2957	2933	3024	2889	3207	3093		64	0.94624	0.945824	0.952441	0.945044	0.967713	0.966562
65	2965	2943	3030	2894	3214	3099		65	0.9488	0.949049	0.954331	0.94668	0.969825	0.968437
66	2973	2951	3035	2899	3219	3105		66	0.95136	0.951629	0.955906	0.948315	0.971334	0.970313
67	2979	2957	3040	2902	3224	3108		67	0.95328	0.953563	0.95748	0.949297	0.972842	0.97125
68	2985	2964	3045	2907	3230	3114		68	0.9552	0.955821	0.959055	0.950932	0.974653	0.973125
69	2993	2971	3050	2911	3234	3119		69	0.95776	0.958078	0.96063	0.952241	0.97586	0.974688
70	2999	2979	3053	2915	3239	3122		70	0.95968	0.960658	0.961575	0.953549	0.977369	0.975625
71	3004	2983	3058	2919	3243	3128		71	0.96128	0.961948	0.96315	0.954858	0.978576	0.9775
72	3011	2989	3063	2923	3248	3131		72	0.96352	0.963883	0.964724	0.956166	0.980084	0.978437
73	3016	2995	3066	2926	3251	3135		73	0.96512	0.965817	0.965669	0.957148	0.98099	0.979688
74	3023	3001	3070	2932	3255	3140		74	0.96736	0.967752	0.966929	0.95911	0.982197	0.98125
75	3027	3005	3075	2935	3259	3142		75	0.96864	0.969042	0.968504	0.960092	0.983404	0.981875
76	3032	3011	3078	2938	3263	3146		76	0.97024	0.970977	0.969449	0.961073	0.984611	0.983125
77	3038	3016	3082	2943	3265	3149		77	0.97216	0.972589	0.970709	0.962709	0.985214	0.984062
78	3042	3020	3086	2946	3269	3152		78	0.97344	0.973879	0.971969	0.96369	0.986421	0.985
79	3046	3024	3088	2948	3272	3155		79	0.97472	0.975169	0.972598	0.964344	0.987326	0.985938
80	3050	3027	3092	2953	3274	3157		80	0.976	0.976137	0.973858	0.96598	0.98793	0.986563
81	3053	3032	3097	2955	3278	3159		81	0.97696	0.977749	0.975433	0.966634	0.989137	0.987187
82	3059	3035	3099	2959	3279	3163		82	0.97888	0.978717	0.976063	0.967942	0.989439	0.988437
83	3061	3039	3102	2962	3281	3165		83	0.97952	0.980006	0.977008	0.968924	0.990042	0.989062
84	3063	3042	3107	2965	3285	3169		84	0.98016	0.980974	0.978583	0.969905	0.991249	0.990313
85	3068	3045	3108	2968	3285	3170		85	0.98176	0.981941	0.978898	0.970886	0.991249	0.990625
86	3071	3048	3111	2971	3289	3172		86	0.98272	0.982909	0.979843	0.971868	0.992456	0.99125
87	3073	3051	3114	2973	3291	3175		87	0.98336	0.983876	0.980787	0.972522	0.99306	0.992188
88	3075	3053	3116	2977	3291	3176		88	0.984	0.984521	0.981417	0.973831	0.99306	0.9925
89	3079	3056	3119	2980	3293	3178		89	0.98528	0.985489	0.982362	0.974812	0.993663	0.993125
90	3082	3058	3122	2981	3294	3179		90	0.98624	0.986134	0.983307	0.975139	0.993965	0.993437
91	3084	3061	3123	2985	3295	3179		91	0.98688	0.987101	0.983622	0.976447	0.994267	0.993437
92	3086	3064	3126	2987	3297	3181		92	0.98752	0.988068	0.984567	0.977102	0.99487	0.994062
93	3087	3064	3129	2988	3299	3183		93	0.98784	0.988068	0.985512	0.977429	0.995474	0.994687
94	3090	3067	3129	2992	3300	3184		94	0.9888	0.989036	0.985512	0.978737	0.995775	0.995
95	3093	3069	3132	2994	3301	3186		95	0.98976	0.989681	0.986457	0.979392	0.996077	0.995625
96	3094	3071	3134	2996	3301	3186		96	0.99008	0.990326	0.987087	0.980046	0.996077	0.995625
97	3095	3071	3135	2998	3302	3188		97	0.9904	0.990326	0.987402	0.9807	0.996379	0.99625
98	3096	3074	3137	2999	3303	3189		98	0.99072	0.991293	0.988031	0.981027	0.996681	0.996563
99	3099	3076	3141	3002	3303	3189		99	0.99168	0.991938	0.989291	0.982009	0.996681	0.996563
100	3100	3076	3140	3004	3305	3191		100	0.992	0.991938	0.988976	0.982663	0.997284	0.997188
101	3101	3078	3142	3005	3306	3190		101	0.99232	0.992583	0.989606	0.98299	0.997586	0.996875
102	3104	3079	3145	3008	3306	3192		102	0.99328	0.992906	0.990551	0.983971	0.997586	0.9975
103	3104	3083	3144	3009	3307	3193		103	0.99328	0.994195	0.990236	0.984298	0.997888	0.997812
104	3104	3080	3147	3011	3306	3192		104	0.99328	0.993228	0.991181	0.984953	0.997586	0.9975
105	3105	3081	3149	3013	3309	3193		105	0.9936	0.99355	0.991811	0.985607	0.998491	0.997812
106	3107	3084	3149	3013	3309	3194		106	0.99424	0.994518	0.991811	0.985607	0.998491	0.998125
107	3110	3085	3150	3016	3308	3194		107	0.9952	0.99484	0.992126	0.986588	0.998189	0.998125
108	3110	3086	3151	3018	3310	3195		108	0.9952	0.995163	0.992441	0.987242	0.998793	0.998437
109	3109	3085	3151	3018	3309	3194		109	0.99488	0.99484	0.992441	0.987242	0.998491	0.998125
110	3111	3087	3154	3020	3311	3196		110	0.99552	0.995485	0.993386	0.987897	0.999095	0.99875
111	3112	3087	3154	3023	3311	3196		111	0.99584	0.995485	0.993386	0.988878	0.999095	0.99875
112	3112	3088	3156	3023	3310	3196		112	0.99584	0.995808	0.994016	0.988878	0.998793	0.99875
113	3112	3089	3156	3024	3311	3197		113	0.99584	0.99613	0.994016	0.989205	0.999095	0.999062
114	3114	3090	3156	3025	3310	3197		114	0.99648	0.996453	0.994016	0.989532	0.998793	0.999062
115	3115	3090	3158	3026	3311	3196		115	0.9968	0.996453	0.994646	0.989859	0.999095	0.99875
116	3114	3090	3159	3027	3312	3197		116	0.99648	0.996453	0.994961	0.990186	0.999396	0.999062
117	3115	3092	3159	3028	3311	3197		117	0.9968	0.997098	0.994961	0.990514	0.999095	0.999062
118	3116	3093	3160	3030	3312	3198		118	0.99712	0.99742	0.995276	0.991168	0.999396	0.999375
119	3117	3092	3161	3031	3312	3198		119	0.99744	0.997098	0.995591	0.991495	0.999396	0.999375
120	3118	3092	3161	3032	3310	3196		120	0.99776	0.997098	0.995591	0.991822	0.998793	0.99875
121	3117	3093	3161	3032	3313	3198		121	0.99744	0.99742	0.995591	0.991822	0.999698	0.999375
122	3118	3094	3164	3035	3312	3198		122	0.99776	0.997743	0.996535	0.992803	0.999396	0.999375
123	3119	3094	3163	3034	3311	3199		123	0.99808	0.997743	0.99622	0.992476	0.999095	0.999687
124	3118	3094	3163	3035	3314	3198		124	0.99776	0.997743	0.99622	0.992803	1	0.999375
125	3119	3095	3164	3036	3312	3197		125	0.99808	0.998065	0.996535	0.993131	0.999396	0.999062
126	3119	3094	3165	3036	3312	3198		126	0.99808	0.997743	0.99685	0.993131	0.999396	0.999375
127	3120	3095	3165	3038	3313	3197		127	0.9984	0.998065	0.99685	0.993785	0.999698	0.999062
128	3120	3096	3166	3038	3312	3199		128	0.9984	0.998388	0.997165	0.993785	0.999396	0.999687
129	3119	3096	3165	3039	3313	3200		129	0.99808	0.998388	0.99685	0.994112	0.999698	1
130	3119	3095	3166	3040	3313	3198		130	0.99808	0.998065	0.997165	0.994439	0.999698	0.999375
131	3121	3096	3168	3041	3312	3198		131	0.99872	0.998388	0.997795	0.994766	0.999396	0.999375
132	3121	3097	3167	3041	3314	3199		132	0.99872	0.99871	0.99748	0.994766	1	0.999687
133	3120	3098	3167	3042	3312	3198		133	0.9984	0.999033	0.99748	0.995093	0.999396	0.999375
134	3120	3096	3167	3042	3312	3199		134	0.9984	0.998388	0.99748	0.995093	0.999396	0.999687
135	3122	3097	3167	3042	3313	3199		135	0.99904	0.99871	0.99748	0.995093	0.999698	0.999687
136	3123	3098	3168	3045	3312	3198		136	0.99936	0.999033	0.997795	0.996075	0.999396	0.999375
137	3122	3097	3170	3043	3312	3200		137	0.99904	0.99871	0.998425	0.99542	0.999396	1
138	3122	3097	3168	3044	3312	3198		138	0.99904	0.99871	0.997795	0.995747	0.999396	0.999375
139	3121	3097	3168	3045	3312	3199		139	0.99872	0.99871	0.997795	0.996075	0.999396	0.999687
140	3123	3098	3170	3044	3313	3198		140	0.99936	0.999033	0.998425	0.995747	0.999698	0.999375
141	3122	3099	3168	3046	3313	3198		141	0.99904	0.999355	0.997795	0.996402	0.999698	0.999375
142	3122	3098	3169	3046	3312	3200		142	0.99904	0.999033	0.99811	0.996402	0.999396	1
143	3123	3097	3170	3046	3313	3197		143	0.99936	0.99871	0.998425	0.996402	0.999698	0.999062
144	3123	3100	3170	3048	3312	3200		144	0.99936	0.999678	0.998425	0.997056	0.999396	1
145	3122	3098	3170	3047	3313	3199		145	0.99904	0.999033	0.998425	0.996729	0.999698	0.999687
146	3123	3098	3170	3048	3312	3198		146	0.99936	0.999033	0.998425	0.997056	0.999396	0.999375
147	3123	3099	3170	3050	3311	3199		147	0.99936	0.999355	0.998425	0.99771	0.999095	0.999687
148	3123	3100	3170	3047	3312	3198		148	0.99936	0.999678	0.998425	0.996729	0.999396	0.999375
149	3123	3099	3171	3048	3312	3198		149	0.99936	0.999355	0.99874	0.997056	0.999396	0.999375
150	3123	3099	3170	3049	3312	3199		150	0.99936	0.999355	0.998425	0.997383	0.999396	0.999687
151	3123	3099	3171	3048	3313	3197		151	0.99936	0.999355	0.99874	0.997056	0.999698	0.999062
152	3124	3099	3171	3049	3311	3200		152	0.99968	0.999355	0.99874	0.997383	0.999095	1
153	3123	3099	3170	3050	3311	3199		153	0.99936	0.999355	0.998425	0.99771	0.999095	0.999687
154	3123	3101	3171	3049	3313	3198		154	0.99936	1	0.99874	0.997383	0.999698	0.999375
155	3122	3100	3171	3050	3312	3199		155	0.99904	0.999678	0.99874	0.99771	0.999396	0.999687
156	3125	3099	3171	3051	3312	3197		156	1	0.999355	0.99874	0.998037	0.999396	0.999062
157	3123	3098	3173	3050	3310	3197		157	0.99936	0.999033	0.99937	0.99771	0.998793	0.999062
158	3123	3100	3171	3051	3311	3198		158	0.99936	0.999678	0.99874	0.998037	0.999095	0.999375
159	3123	3100	3172	3051	3312	3197		159	0.99936	0.999678	0.999055	0.998037	0.999396	0.999062
160	3124	3100	3174	3052	3312	3198		160	0.99968	0.999678	0.999685	0.998364	0.999396	0.999375
161	3123	3099	3172	3052	3311	3198		161	0.99936	0.999355	0.999055	0.998364	0.999095	0.999375
162	3123	3100	3172	3051	3312	3198		162	0.99936	0.999678	0.999055	0.998037	0.999396	0.999375
163	3123	3099	3173	3052	3310	3199		163	0.99936	0.999355	0.99937	0.998364	0.998793	0.999687
164	3125	3099	3172	3052	3312	3197		164	1	0.999355	0.999055	0.998364	0.999396	0.999062
165	3125	3100	3173	3052	3312	3198		165	1	0.999678	0.99937	0.998364	0.999396	0.999375
166	3123	3100	3173	3052	3311	3198		166	0.99936	0.999678	0.99937	0.998364	0.999095	0.999375
167	3123	3100	3173	3053	3312	3197		167	0.99936	0.999678	0.99937	0.998692	0.999396	0.999062
168	3124	3100	3173	3052	3310	3198		168	0.99968	0.999678	0.99937	0.998364	0.998793	0.999375
169	3123	3100	3173	3053	3311	3198		169	0.99936	0.999678	0.99937	0.998692	0.999095	0.999375
170	3124	3099	3173	3053	3311	3197		170	0.99968	0.999355	0.99937	0.998692	0.999095	0.999062
171	3123	3099	3172	3052	3310	3198		171	0.99936	0.999355	0.999055	0.998364	0.998793	0.999375
172	3122	3099	3174	3054	3312	3197		172	0.99904	0.999355	0.999685	0.999019	0.999396	0.999062
173	3124	3100	3172	3053	3311	3198		173	0.99968	0.999678	0.999055	0.998692	0.999095	0.999375
174	3124	3100	3172	3053	3309	3197		174	0.99968	0.999678	0.999055	0.998692	0.998491	0.999062
175	3123	3099	3175	3056	3310	3197		175	0.99936	0.999355	1	0.999673	0.998793	0.999062
176	3124	3099	3173	3052	3310	3198		176	0.99968	0.999355	0.99937	0.998364	0.998793	0.999375
177	3123	3100	3173	3053	3310	3196		177	0.99936	0.999678	0.99937	0.998692	0.998793	0.99875
178	3123	3099	3174	3054	3311	3198		178	0.99936	0.999355	0.999685	0.999019	0.999095	0.999375
179	3123	3099	3173	3055	3309	3198		179	0.99936	0.999355	0.99937	0.999346	0.998491	0.999375
180	3124	3100	3173	3055	3310	3196		180	0.99968	0.999678	0.99937	0.999346	0.998793	0.99875
181	3125	3101	3173	3054	3310	3197		181	1	1	0.99937	0.999019	0.998793	0.999062
182	3123	3100	3173	3054	3310	3196		182	0.99936	0.999678	0.99937	0.999019	0.998793	0.99875
183	3123	3099	3173	3054	3311	3197		183	0.99936	0.999355	0.99937	0.999019	0.999095	0.999062
184	3125	3100	3173	3055	3309	3198		184	1	0.999678	0.99937	0.999346	0.998491	0.999375
185	3124	3100	3173	3054	3310	3197		185	0.99968	0.999678	0.99937	0.999019	0.998793	0.999062
186	3123	3099	3174	3055	3310	3197		186	0.99936	0.999355	0.999685	0.999346	0.998793	0.999062
187	3124	3099	3174	3055	3310	3197		187	0.99968	0.999355	0.999685	0.999346	0.998793	0.999062
188	3123	3101	3173	3055	3310	3196		188	0.99936	1	0.99937	0.999346	0.998793	0.99875
189	3123	3100	3173	3055	3309	3197		189	0.99936	0.999678	0.99937	0.999346	0.998491	0.999062
190	3123	3099	3173	3054	3308	3195		190	0.99936	0.999355	0.99937	0.999019	0.998189	0.998437
191	3123	3100	3173	3055	3311	3197		191	0.99936	0.999678	0.99937	0.999346	0.999095	0.999062
192	3123	3101	3174	3056	3309	3197		192	0.99936	1	0.999685	0.999673	0.998491	0.999062
193	3124	3099	3174	3055	3310	3196		193	0.99968	0.999355	0.999685	0.999346	0.998793	0.99875
194	3124	3100	3173	3055	3310	3196		194	0.99968	0.999678	0.99937	0.999346	0.998793	0.99875
195	3123	3100	3173	3055	3309	3196		195	0.99936	0.999678	0.99937	0.999346	0.998491	0.99875
196	3123	3100	3172	3056	3309	3197		196	0.99936	0.999678	0.999055	0.999673	0.998491	0.999062
197	3124	3100	3173	3056	3309	3197		197	0.99968	0.999678	0.99937	0.999673	0.998491	0.999062
198	3123	3100	3173	3055	3308	3195		198	0.99936	0.999678	0.99937	0.999346	0.998189	0.998437
199	3124	3099	3173	3055	3309	3195		199	0.99968	0.999355	0.99937	0.999346	0.998491	0.998437
200	3124	3100	3172	3057	3308	3197		200	0.99968	0.999678	0.999055	1	0.998189	0.999062
201	3123	3099	3175	3054	3309	3195		201	0.99936	0.999355	1	0.999019	0.998491	0.998437
202	3123	3099	3173	3055	3310	3197		202	0.99936	0.999355	0.99937	0.999346	0.998793	0.999062
203	3123	3100	3173	3057	3308	3195		203	0.99936	0.999678	0.99937	1	0.998189	0.998437
204	3123	3100	3173	3055	3308	3196		204	0.99936	0.999678	0.99937	0.999346	0.998189	0.99875
205	3123	3100	3173	3055	3309	3196		205	0.99936	0.999678	0.99937	0.999346	0.998491	0.99875
206	3124	3100	3173	3056	3308	3196		206	0.99968	0.999678	0.99937	0.999673	0.998189	0.99875
207	3123	3100	3174	3055	3309	3196		207	0.99936	0.999678	0.999685	0.999346	0.998491	0.99875
208	3122	3099	3172	3057	3309	3195		208	0.99904	0.999355	0.999055	1	0.998491	0.998437
209	3123	3098	3173	3055	3307	3195		209	0.99936	0.999033	0.99937	0.999346	0.997888	0.998437
210	3124	3100	3174	3056	3309	3196		210	0.99968	0.999678	0.999685	0.999673	0.998491	0.99875
211	3123	3100	3173	3055	3308	3195		211	0.99936	0.999678	0.99937	0.999346	0.998189	0.998437
212	3123	3099	3173	3055	3308	3195		212	0.99936	0.999355	0.99937	0.999346	0.998189	0.998437
213	3122	3099	3175	3055	3309	3196		213	0.99904	0.999355	1	0.999346	0.998491	0.99875
214	3124	3099	3172	3057	3308	3195		214	0.99968	0.999355	0.999055	1	0.998189	0.998437
215	3123	3100	3173	3054	3307	3195		215	0.99936	0.999678	0.99937	0.999019	0.997888	0.998437
216	3123	3098	3173	3056	3307	3195		216	0.99936	0.999033	0.99937	0.999673	0.997888	0.998437
217	3122	3099	3173	3057	3307	3195		217	0.99904	0.999355	0.99937	1	0.997888	0.998437
218	3123	3100	3173	3055	3309	3196		218	0.99936	0.999678	0.99937	0.999346	0.998491	0.99875
219	3123	3100	3173	3055	3307	3195		219	0.99936	0.999678	0.99937	0.999346	0.997888	0.998437
220	3122	3099	3173	3055	3307	3195		220	0.99904	0.999355	0.99937	0.999346	0.997888	0.998437
221	3123	3098	3173	3056	3309	3195		221	0.99936	0.999033	0.99937	0.999673	0.998491	0.998437
222	3123	3099	3173	3055	3306	3194		222	0.99936	0.999355	0.99937	0.999346	0.997586	0.998125
223	3123	3099	3173	3056	3308	3195		223	0.99936	0.999355	0.99937	0.999673	0.998189	0.998437
224	3123	3099	3173	3055	3307	3194		224	0.99936	0.999355	0.99937	0.999346	0.997888	0.998125
225	3122	3100	3174	3057	3307	3194		225	0.99904	0.999678	0.999685	1	0.997888	0.998125
226	3123	3099	3173	3055	3308	3195		226	0.99936	0.999355	0.99937	0.999346	0.998189	0.998437
227	3122	3099	3173	3056	3307	3194		227	0.99904	0.999355	0.99937	0.999673	0.997888	0.998125
228	3122	3099	3172	3056	3307	3194		228	0.99904	0.999355	0.999055	0.999673	0.997888	0.998125
229	3122	3100	3171	3056	3307	3195		229	0.99904	0.999678	0.99874	0.999673	0.997888	0.998437
230	3123	3099	3173	3056	3307	3194		230	0.99936	0.999355	0.99937	0.999673	0.997888	0.998125
231	3122	3098	3172	3057	3307	3194		231	0.99904	0.999033	0.999055	1	0.997888	0.998125
232	3123	3098	3172	3056	3307	3194		232	0.99936	0.999033	0.999055	0.999673	0.997888	0.998125
233	3121	3100	3172	3056	3307	3194		233	0.99872	0.999678	0.999055	0.999673	0.997888	0.998125
234	3123	3098	3173	3056	3308	3195		234	0.99936	0.999033	0.99937	0.999673	0.998189	0.998437
235	3122	3098	3171	3055	3306	3194		235	0.99904	0.999033	0.99874	0.999346	0.997586	0.998125
236	3122	3099	3174	3057	3305	3194		236	0.99904	0.999355	0.999685	1	0.997284	0.998125
237	3121	3099	3173	3055	3307	3194		237	0.99872	0.999355	0.99937	0.999346	0.997888	0.998125
238	3123	3098	3172	3056	3305	3193		238	0.99936	0.999033	0.999055	0.999673	0.997284	0.997812
239	3122	3098	3172	3057	3306	3194		239	0.99904	0.999033	0.999055	1	0.997586	0.998125
240	3122	3100	3172	3056	3307	3193		240	0.99904	0.999678	0.999055	0.999673	0.997888	0.997812
241	3121	3098	3171	3056	3306	3194		241	0.99872	0.999033	0.99874	0.999673	0.997586	0.998125
242	3122	3098	3172	3057	3306	3194		242	0.99904	0.999033	0.999055	1	0.997586	0.998125
243	3123	3098	3172	3055	3306	3192		243	0.99936	0.999033	0.999055	0.999346	0.997586	0.9975
244	3121	3099	3172	3056	3305	3194		244	0.99872	0.999355	0.999055	0.999673	0.997284	0.998125
245	3121	3099	3172	3056	3306	3194		245	0.99872	0.999355	0.999055	0.999673	0.997586	0.998125
246	3122	3097	3171	3055	3305	3193		246	0.99904	0.99871	0.99874	0.999346	0.997284	0.997812
247	3123	3099	3171	3056	3305	3195		247	0.99936	0.999355	0.99874	0.999673	0.997284	0.998437
248	3122	3099	3174	3055	3306	3192		248	0.99904	0.999355	0.999685	0.999346	0.997586	0.9975
249	3121	3098	3171	3056	3304	3194		249	0.99872	0.999033	0.99874	0.999673	0.996982	0.998125
250	3121	3098	3172	3056	3306	3193		250	0.99872	0.999033	0.999055	0.999673	0.997586	0.997812
251	3121	3098	3172	3055	3305	3193		251	0.99872	0.999033	0.999055	0.999346	0.997284	0.997812
252	3121	3099	3171	3056	3305	3195		252	0.99872	0.999355	0.99874	0.999673	0.997284	0.998437
253	3122	3099	3172	3057	3307	3193		253	0.99904	0.999355	0.999055	1	0.997888	0.997812
254	3121	3098	3172	3055	3305	3193		254	0.99872	0.999033	0.999055	0.999346	0.997284	0.997812
255	3122	3098	3171	3055	3306	3193		255	0.99904	0.999033	0.99874	0.999346	0.997586	0.997812
256	3122	3097	3171	3055	3306	3192		256	0.99904	0.99871	0.99874	0.999346	0.997586	0.9975
257	3120	3098	3173	3056	3305	3194		257	0.9984	0.999033	0.99937	0.999673	0.997284	0.998125
258	3120	3098	3172	3055	3305	3193		258	0.9984	0.999033	0.999055	0.999346	0.997284	0.997812
259	3120	3097	3171	3055	3305	3193		259	0.9984	0.99871	0.99874	0.999346	0.997284	0.997812
260	3121	3098	3171	3055	3304	3193		260	0.99872	0.999033	0.99874	0.999346	0.996982	0.997812
261	3122	3097	3171	3055	3304	3194		261	0.99904	0.99871	0.99874	0.999346	0.996982	0.998125
262	3121	3097	3171	3055	3306	3192		262	0.99872	0.99871	0.99874	0.999346	0.997586	0.9975
263	3120	3097	3171	3055	3305	3192		263	0.9984	0.99871	0.99874	0.999346	0.997284	0.9975
264	3121	3098	3172	3055	3304	3192		264	0.99872	0.999033	0.999055	0.999346	0.996982	0.9975
265	3121	3098	3171	3055	3305	3192		265	0.99872	0.999033	0.99874	0.999346	0.997284	0.9975
266	3121	3096	3171	3054	3305	3193		266	0.99872	0.998388	0.99874	0.999019	0.997284	0.997812
267	3119	3097	3171	3055	3305	3192		267	0.99808	0.99871	0.99874	0.999346	0.997284	0.9975
268	3120	3097	3170	3056	3304	3193		268	0.9984	0.99871	0.998425	0.999673	0.996982	0.997812
269	3121	3096	3171	3055	3303	3192		269	0.99872	0.998388	0.99874	0.999346	0.996681	0.9975
270	3121	3097	3172	3055	3305	3192		270	0.99872	0.99871	0.999055	0.999346	0.997284	0.9975
271	3120	3098	3170	3057	3304	3192		271	0.9984	0.999033	0.998425	1	0.996982	0.9975
272	3120	3098	3170	3054	3303	3191		272	0.9984	0.999033	0.998425	0.999019	0.996681	0.997188
273	3120	3097	3173	3055	3305	3191		273	0.9984	0.99871	0.99937	0.999346	0.997284	0.997188
274	3120	3097	3171	3056	3303	3193		274	0.9984	0.99871	0.99874	0.999673	0.996681	0.997812
275	3120	3097	3170	3054	3304	3192		275	0.9984	0.99871	0.998425	0.999019	0.996982	0.9975
276	3120	3097	3171	3055	3303	3192		276	0.9984	0.99871	0.99874	0.999346	0.996681	0.9975
277	3120	3097	3170	3055	3302	3193		277	0.9984	0.99871	0.998425	0.999346	0.996379	0.997812
278	3121	3097	3170	3054	3304	3192		278	0.99872	0.99871	0.998425	0.999019	0.996982	0.9975
279	3119	3098	3171	3055	3303	3193		279	0.99808	0.999033	0.99874	0.999346	0.996681	0.997812
280	3120	3097	3170	3054	3304	3191		280	0.9984	0.99871	0.998425	0.999019	0.996982	0.997188
281	3121	3096	3170	3053	3305	3192		281	0.99872	0.998388	0.998425	0.998692	0.997284	0.9975
282	3121	3097	3171	3056	3303	3193		282	0.99872	0.99871	0.99874	0.999673	0.996681	0.997812
283	3120	3098	3170	3054	3303	3190		283	0.9984	0.999033	0.998425	0.999019	0.996681	0.996875
284	3119	3096	3171	3054	3304	3191		284	0.99808	0.998388	0.99874	0.999019	0.996982	0.997188
285	3120	3097	3171	3055	3303	3192		285	0.9984	0.99871	0.99874	0.999346	0.996681	0.9975
286	3121	3097	3169	3054	3304	3191		286	0.99872	0.99871	0.99811	0.999019	0.996982	0.997188
287	3120	3096	3171	3055	3304	3192		287	0.9984	0.998388	0.99874	0.999346	0.996982	0.9975
288	3119	3096	3170	3054	3303	3191		288	0.99808	0.998388	0.998425	0.999019	0.996681	0.997188
289	3120	3097	3168	3053	3304	3191		289	0.9984	0.99871	0.997795	0.998692	0.996982	0.997188
290	3120	3096	3170	3055	3302	3192		290	0.9984	0.998388	0.998425	0.999346	0.996379	0.9975
291	3119	3096	3170	3054	3302	3191		291	0.99808	0.998388	0.998425	0.999019	0.996379	0.997188
292	3120	3095	3169	3053	3303	3191		292	0.9984	0.998065	0.99811	0.998692	0.996681	0.997188
293	3120	3096	3170	3055	3302	3190		293	0.9984	0.998388	0.998425	0.999346	0.996379	0.996875
294	3121	3097	3170	3054	3303	3191		294	0.99872	0.99871	0.998425	0.999019	0.996681	0.997188
295	3119	3096	3169	3054	3302	3192		295	0.99808	0.998388	0.99811	0.999019	0.996379	0.9975
296	3118	3096	3170	3054	3302	3190		296	0.99776	0.998388	0.998425	0.999019	0.996379	0.996875
297	3119	3095	3170	3055	3303	3190		297	0.99808	0.998065	0.998425	0.999346	0.996681	0.996875
298	3121	3096	3170	3054	3302	3191		298	0.99872	0.998388	0.998425	0.999019	0.996379	0.997188
299	3120	3096	3171	3056	3302	3190		299	0.9984	0.998388	0.99874	0.999673	0.996379	0.996875
300	3119	3095	3170	3054	3303	3190		300	0.99808	0.998065	0.998425	0.999019	0.996681	0.996875
301	3119	3096	3169	3054	3301	3190		301	0.99808	0.998388	0.99811	0.999019	0.996077	0.996875
302	3120	3096	3169	3054	3302	3192		302	0.9984	0.998388	0.99811	0.999019	0.996379	0.9975
303	3120	3094	3169	3053	3302	3192		303	0.9984	0.997743	0.99811	0.998692	0.996379	0.9975
304	3119	3095	3169	3054	3301	3191		304	0.99808	0.998065	0.99811	0.999019	0.996077	0.997188
305	3119	3097	3170	3054	3303	3190		305	0.99808	0.99871	0.998425	0.999019	0.996681	0.996875
306	3120	3095	3167	3053	3301	3191		306	0.9984	0.998065	0.99748	0.998692	0.996077	0.997188
307	3120	3095	3169	3053	3302	3189		307	0.9984	0.998065	0.99811	0.998692	0.996379	0.996563
308	3118	3095	3170	3053	3302	3191		308	0.99776	0.998065	0.998425	0.998692	0.996379	0.997188
309	3119	3096	3169	3054	3301	3190		309	0.99808	0.998388	0.99811	0.999019	0.996077	0.996875
310	3119	3095	3168	3054	3303	3191		310	0.99808	0.998065	0.997795	0.999019	0.996681	0.997188
311	3120	3095	3170	3053	3301	3190		311	0.9984	0.998065	0.998425	0.998692	0.996077	0.996875
312	3118	3096	3168	3053	3302	3189		312	0.99776	0.998388	0.997795	0.998692	0.996379	0.996563
313	3118	3096	3169	3054	3302	3190		313	0.99776	0.998388	0.99811	0.999019	0.996379	0.996875
314	3119	3095	3169	3053	3301	3190		314	0.99808	0.998065	0.99811	0.998692	0.996077	0.996875
315	3119	3095	3169	3053	3301	3189		315	0.99808	0.998065	0.99811	0.998692	0.996077	0.996563
316	3119	3096	3169	3053	3302	3192		316	0.99808	0.998388	0.99811	0.998692	0.996379	0.9975
317	3118	3095	3169	3052	3301	3189		317	0.99776	0.998065	0.99811	0.998364	0.996077	0.996563
318	3119	3094	3169	3053	3301	3189		318	0.99808	0.997743	0.99811	0.998692	0.996077	0.996563
319	3119	3096	3167	3052	3302	3190		319	0.99808	0.998388	0.99748	0.998364	0.996379	0.996875
320	3117	3096	3170	3051	3301	3189		320	0.99744	0.998388	0.998425	0.998037	0.996077	0.996563
321	3117	3094	3168	3053	3301	3189		321	0.99744	0.997743	0.997795	0.998692	0.996077	0.996563
322	3119	3095	3168	3052	3301	3189		322	0.99808	0.998065	0.997795	0.998364	0.996077	0.996563
323	3118	3096	3169	3053	3301	3189		323	0.99776	0.998388	0.99811	0.998692	0.996077	0.996563
324	3118	3095	3168	3053	3301	3190		324	0.99776	0.998065	0.997795	0.998692	0.996077	0.996875
325	3117	3094	3169	3052	3301	3189		325	0.99744	0.997743	0.99811	0.998364	0.996077	0.996563
326	3118	3094	3168	3053	3301	3191		326	0.99776	0.997743	0.997795	0.998692	0.996077	0.997188
327	3119	3094	3167	3053	3301	3190		327	0.99808	0.997743	0.99748	0.998692	0.996077	0.996875
328	3118	3093	3168	3052	3299	3189		328	0.99776	0.99742	0.997795	0.998364	0.995474	0.996563
329	3118	3093	3168	3053	3301	3190		329	0.99776	0.99742	0.997795	0.998692	0.996077	0.996875
330	3118	3095	3168	3052	3301	3189		330	0.99776	0.998065	0.997795	0.998364	0.996077	0.996563
331	3119	3096	3168	3051	3301	3189		331	0.99808	0.998388	0.997795	0.998037	0.996077	0.996563
332	3118	3095	3167	3052	3302	3190		332	0.99776	0.998065	0.99748	0.998364	0.996379	0.996875
333	3117	3094	3167	3052	3301	3189		333	0.99744	0.997743	0.99748	0.998364	0.996077	0.996563
334	3118	3094	3167	3051	3300	3190		334	0.99776	0.997743	0.99748	0.998037	0.995775	0.996875
335	3118	3095	3168	3052	3301	3188		335	0.99776	0.998065	0.997795	0.998364	0.996077	0.99625
336	3118	3094	3167	3052	3300	3188		336	0.99776	0.997743	0.99748	0.998364	0.995775	0.99625
337	3116	3094	3167	3052	3301	3189		337	0.99712	0.997743	0.99748	0.998364	0.996077	0.996563
338	3116	3095	3167	3053	3299	3188		338	0.99712	0.998065	0.99748	0.998692	0.995474	0.99625
339	3118	3094	3167	3050	3299	3189		339	0.99776	0.997743	0.99748	0.99771	0.995474	0.996563
340	3118	3093	3167	3052	3301	3189		340	0.99776	0.99742	0.99748	0.998364	0.996077	0.996563
341	3117	3095	3167	3052	3299	3187		341	0.99744	0.998065	0.99748	0.998364	0.995474	0.995938
342	3116	3095	3166	3052	3299	3188		342	0.99712	0.998065	0.997165	0.998364	0.995474	0.99625
343	3117	3094	3168	3052	3300	3188		343	0.99744	0.997743	0.997795	0.998364	0.995775	0.99625
344	3117	3093	3166	3051	3299	3189		344	0.99744	0.99742	0.997165	0.998037	0.995474	0.996563
345	3117	3094	3166	3051	3299	3189		345	0.99744	0.997743	0.997165	0.998037	0.995474	0.996563
346	3118	3094	3167	3051	3299	3189		346	0.99776	0.997743	0.99748	0.998037	0.995474	0.996563
347	3116	3094	3167	3052	3299	3189		347	0.99712	0.997743	0.99748	0.998364	0.995474	0.996563
348	3118	3094	3165	3051	3299	3189		348	0.99776	0.997743	0.99685	0.998037	0.995474	0.996563
349	3117	3094	3166	3052	3299	3188		349	0.99744	0.997743	0.997165	0.998364	0.995474	0.99625
350	3115	3094	3166	3050	3299	3190		350	0.9968	0.997743	0.997165	0.99771	0.995474	0.996875
351	3116	3093	3165	3051	3300	3187		351	0.99712	0.99742	0.99685	0.998037	0.995775	0.995938
352	3117	3094	3167	3052	3298	3189		352	0.99744	0.997743	0.99748	0.998364	0.995172	0.996563
353	3117	3095	3165	3050	3300	3188		353	0.99744	0.998065	0.99685	0.99771	0.995775	0.99625
354	3116	3094	3165	3051	3298	3187		354	0.99712	0.997743	0.99685	0.998037	0.995172	0.995938
355	3117	3092	3167	3051	3299	3188		355	0.99744	0.997098	0.99748	0.998037	0.995474	0.99625
356	3116	3094	3165	3050	3300	3187		356	0.99712	0.997743	0.99685	0.99771	0.995775	0.995938
357	3116	3094	3166	3051	3298	3187		357	0.99712	0.997743	0.997165	0.998037	0.995172	0.995938
358	3116	3094	3167	3050	3298	3188		358	0.99712	0.997743	0.99748	0.99771	0.995172	0.99625
359	3116	3093	3165	3050	3299	3187		359	0.99712	0.99742	0.99685	0.99771	0.995474	0.995938
360	3117	3094	3165	3051	3298	3187		360	0.99744	0.997743	0.99685	0.998037	0.995172	0.995938
361	3116	3093	3167	3049	3298	3187		361	0.99712	0.99742	0.99748	0.997383	0.995172	0.995938
362	3116	3093	3165	3050	3298	3187		362	0.99712	0.99742	0.99685	0.99771	0.995172	0.995938
363	3117	3092	3165	3050	3299	3188		363	0.99744	0.997098	0.99685	0.99771	0.995474	0.99625
364	3118	3093	3166	3050	3299	3188		364	0.99776	0.99742	0.997165	0.99771	0.995474	0.99625
365	3115	3094	3165	3051	3298	3187		365	0.9968	0.997743	0.99685	0.998037	0.995172	0.995938
366	3115	3092	3165	3051	3299	3189		366	0.9968	0.997098	0.99685	0.998037	0.995474	0.996563
367	3116	3092	3167	3051	3299	3186		367	0.99712	0.997098	0.99748	0.998037	0.995474	0.995625
368	3117	3094	3164	3050	3297	3188		368	0.99744	0.997743	0.996535	0.99771	0.99487	0.99625
369	3116	3093	3165	3050	3298	3187		369	0.99712	0.99742	0.99685	0.99771	0.995172	0.995938
370	3116	3093	3166	3050	3296	3187		370	0.99712	0.99742	0.997165	0.99771	0.994568	0.995938
371	3115	3093	3165	3051	3296	3189		371	0.9968	0.99742	0.99685	0.998037	0.994568	0.996563
372	3115	3093	3166	3050	3299	3187		372	0.9968	0.99742	0.997165	0.99771	0.995474	0.995938
373	3117	3092	3166	3049	3297	3186		373	0.99744	0.997098	0.997165	0.997383	0.99487	0.995625
374	3115	3092	3164	3051	3298	3188		374	0.9968	0.997098	0.996535	0.998037	0.995172	0.99625
375	3116	3092	3165	3048	3299	3186		375	0.99712	0.997098	0.99685	0.997056	0.995474	0.995625
376	3116	3092	3165	3049	3298	3187		376	0.99712	0.997098	0.99685	0.997383	0.995172	0.995938
377	3116	3091	3164	3050	3298	3187		377	0.99712	0.996775	0.996535	0.99771	0.995172	0.995938
378	3115	3092	3165	3049	3297	3187		378	0.9968	0.997098	0.99685	0.997383	0.99487	0.995938
379	3116	3093	3165	3048	3296	3187		379	0.99712	0.99742	0.99685	0.997056	0.994568	0.995938
380	3116	3091	3164	3050	3298	3186		380	0.99712	0.996775	0.996535	0.99771	0.995172	0.995625
381	3117	3093	3164	3048	3297	3186		381	0.99744	0.99742	0.996535	0.997056	0.99487	0.995625
382	3115	3092	3163	3049	3296	3186		382	0.9968	0.997098	0.99622	0.997383	0.994568	0.995625
383	3114	3092	3164	3048	3298	3185		383	0.99648	0.997098	0.996535	0.997056	0.995172	0.995313
384	3115	3091	3164	3049	3296	3187		384	0.9968	0.996775	0.996535	0.997383	0.994568	0.995938
385	3116	3091	3164	3049	3297	3186		385	0.99712	0.996775	0.996535	0.997383	0.99487	0.995625
386	3114	3092	3164	3049	3297	3187		386	0.99648	0.997098	0.996535	0.997383	0.99487	0.995938
387	3114	3092	3163	3048	3296	3187		387	0.99648	0.997098	0.99622	0.997056	0.994568	0.995938
388	3115	3092	3164	3050	3298	3186		388	0.9968	0.997098	0.996535	0.99771	0.995172	0.995625
389	3116	3091	3162	3048	3296	3187		389	0.99712	0.996775	0.995906	0.997056	0.994568	0.995938
390	3115	3093	3164	3048	3297	3186		390	0.9968	0.99742	0.996535	0.997056	0.99487	0.995625
391	3114	3091	3163	3049	3297	3185		391	0.99648	0.996775	0.99622	0.997383	0.99487	0.995313
392	3115	3091	3163	3049	3296	3187		392	0.9968	0.996775	0.99622	0.997383	0.994568	0.995938
393	3115	3091	3162	3048	3297	3186		393	0.9968	0.996775	0.995906	0.997056	0.99487	0.995625
394	3114	3093	3163	3049	3296	3187		394	0.99648	0.99742	0.99622	0.997383	0.994568	0.995938
395	3115	3091	3164	3048	3295	3186		395	0.9968	0.996775	0.996535	0.997056	0.994267	0.995625
396	3115	3090	3164	3047	3297	3185		396	0.9968	0.996453	0.996535	0.996729	0.99487	0.995313
397	3115	3092	3163	3048	3296	3186		397	0.9968	0.997098	0.99622	0.997056	0.994568	0.995625
398	3115	3092	3163	3047	3296	3185		398	0.9968	0.997098	0.99622	0.996729	0.994568	0.995313
399	3114	3091	3164	3049	3297	3185		399	0.99648	0.996775	0.996535	0.997383	0.99487	0.995313
400	3114	3090	3162	3048	3296	3186		400	0.99648	0.996453	0.995906	0.997056	0.994568	0.995625
401	3114	3092	3161	3047	3295	3186		401	0.99648	0.997098	0.995591	0.996729	0.994267	0.995625
402	3114	3091	3164	3049	3297	3186		402	0.99648	0.996775	0.996535	0.997383	0.99487	0.995625
403	3114	3091	3162	3047	3295	3186		403	0.99648	0.996775	0.995906	0.996729	0.994267	0.995625
404	3114	3090	3163	3048	3297	3185		404	0.99648	0.996453	0.99622	0.997056	0.99487	0.995313
405	3114	3092	3163	3049	3295	3186		405	0.99648	0.997098	0.99622	0.997383	0.994267	0.995625
406	3114	3089	3162	3047	3295	3185		406	0.99648	0.99613	0.995906	0.996729	0.994267	0.995313
407	3113	3089	3162	3047	3297	3186		407	0.99616	0.99613	0.995906	0.996729	0.99487	0.995625
408	3114	3092	3163	3048	3294	3185		408	0.99648	0.997098	0.99622	0.997056	0.993965	0.995313
409	3114	3091	3162	3047	3295	3185		409	0.99648	0.996775	0.995906	0.996729	0.994267	0.995313
410	3114	3091	3161	3047	3296	3186		410	0.99648	0.996775	0.995591	0.996729	0.994568	0.995625
411	3113	3090	3162	3046	3295	3184		411	0.99616	0.996453	0.995906	0.996402	0.994267	0.995
412	3113	3091	3161	3047	3295	3184		412	0.99616	0.996775	0.995591	0.996729	0.994267	0.995
413	3114	3091	3161	3048	3295	3185		413	0.99648	0.996775	0.995591	0.997056	0.994267	0.995313
414	3114	3090	3162	3046	3295	3185		414	0.99648	0.996453	0.995906	0.996402	0.994267	0.995313
415	3113	3090	3161	3046	3296	3185		415	0.99616	0.996453	0.995591	0.996402	0.994568	0.995313
416	3113	3090	3162	3048	3294	3185		416	0.99616	0.996453	0.995906	0.997056	0.993965	0.995313
417	3113	3090	3162	3046	3294	3184		417	0.99616	0.996453	0.995906	0.996402	0.993965	0.995
418	3115	3089	3161	3047	3295	3186		418	0.9968	0.99613	0.995591	0.996729	0.994267	0.995625
419	3113	3091	3162	3047	3294	3184		419	0.99616	0.996775	0.995906	0.996729	0.993965	0.995
420	3112	3090	3161	3045	3295	3185		420	0.99584	0.996453	0.995591	0.996075	0.994267	0.995313
421	3112	3090	3160	3047	3295	3185		421	0.99584	0.996453	0.995276	0.996729	0.994267	0.995313
422	3113	3089	3161	3047	3295	3183		422	0.99616	0.99613	0.995591	0.996729	0.994267	0.994687
423	3111	3090	3161	3045	3295	3184		423	0.99552	0.996453	0.995591	0.996075	0.994267	0.995
424	3113	3091	3161	3046	3293	3184		424	0.99616	0.996775	0.995591	0.996402	0.993663	0.995
425	3113	3090	3162	3046	3294	3184		425	0.99616	0.996453	0.995906	0.996402	0.993965	0.995
426	3114	3091	3160	3046	3295	3184		426	0.99648	0.996775	0.995276	0.996402	0.994267	0.995
427	3113	3091	3160	3046	3294	3185		427	0.99616	0.996775	0.995276	0.996402	0.993965	0.995313
428	3112	3090	3161	3046	3295	3184		428	0.99584	0.996453	0.995591	0.996402	0.994267	0.995
429	3112	3089	3160	3045	3294	3184		429	0.99584	0.99613	0.995276	0.996075	0.993965	0.995
430	3113	3088	3160	3046	3294	3184		430	0.99616	0.995808	0.995276	0.996402	0.993965	0.995
431	3113	3092	3161	3045	3294	3186		431	0.99616	0.997098	0.995591	0.996075	0.993965	0.995625
432	3112	3090	3160	3046	3294	3184		432	0.99584	0.996453	0.995276	0.996402	0.993965	0.995
433	3113	3089	3159	3046	3294	3184		433	0.99616	0.99613	0.994961	0.996402	0.993965	0.995
434	3112	3090	3161	3045	3293	3184		434	0.99584	0.996453	0.995591	0.996075	0.993663	0.995
435	3113	3090	3160	3046	3295	3184		435	0.99616	0.996453	0.995276	0.996402	0.994267	0.995
436	3112	3089	3161	3046	3294	3184		436	0.99584	0.99613	0.995591	0.996402	0.993965	0.995
437	3112	3089	3160	3046	3294	3185		437	0.99584	0.99613	0.995276	0.996402	0.993965	0.995313
438	3113	3090	3160	3045	3293	3183		438	0.99616	0.996453	0.995276	0.996075	0.993663	0.994687
439	3112	3089	3159	3045	3295	3183		439	0.99584	0.99613	0.994961	0.996075	0.994267	0.994687
440	3112	3089	3161	3045	3294	3182		440	0.99584	0.99613	0.995591	0.996075	0.993965	0.994375
441	3113	3089	3159	3046	3293	3184		441	0.99616	0.99613	0.994961	0.996402	0.993663	0.995
442	3113	3090	3160	3045	3295	3184		442	0.99616	0.996453	0.995276	0.996075	0.994267	0.995
443	3112	3089	3161	3046	3293	3182		443	0.99584	0.99613	0.995591	0.996402	0.993663	0.994375
444	3112	3088	3159	3045	3293	3183		444	0.99584	0.995808	0.994961	0.996075	0.993663	0.994687
445	3112	3089	3159	3044	3294	3182		445	0.99584	0.99613	0.994961	0.995747	0.993965	0.994375
446	3113	3089	3160	3045	3292	3183		446	0.99616	0.99613	0.995276	0.996075	0.993361	0.994687
447	3111	3089	3158	3045	3293	3183		447	0.99552	0.99613	0.994646	0.996075	0.993663	0.994687
448	3110	3089	3158	3044	3292	3182		448	0.9952	0.99613	0.994646	0.995747	0.993361	0.994375
449	3112	3089	3160	3045	3292	3182		449	0.99584	0.99613	0.995276	0.996075	0.993361	0.994375
450	3113	3088	3159	3044	3294	3183		450	0.99616	0.995808	0.994961	0.995747	0.993965	0.994687
451	3112	3088	3159	3044	3292	3181		451	0.99584	0.995808	0.994961	0.995747	0.993361	0.994062
452	3111	3089	3160	3044	3292	3183		452	0.99552	0.99613	0.995276	0.995747	0.993361	0.994687
453	3111	3089	3158	3043	3294	3183		453	0.99552	0.99613	0.994646	0.99542	0.993965	0.994687
454	3111	3088	3158	3045	3292	3182		454	0.99552	0.995808	0.994646	0.996075	0.993361	0.994375
455	3112	3087	3159	3045	3293	3182		455	0.99584	0.995485	0.994961	0.996075	0.993663	0.994375
456	3111	3088	3157	3043	3292	3181		456	0.99552	0.995808	0.994331	0.99542	0.993361	0.994062
457	3111	3089	3159	3044	3292	3182		457	0.99552	0.99613	0.994961	0.995747	0.993361	0.994375
458	3110	3089	3159	3044	3294	3181		458	0.9952	0.99613	0.994961	0.995747	0.993965	0.994062
459	3112	3088	3158	3044	3292	3182		459	0.99584	0.995808	0.994646	0.995747	0.993361	0.994375
460	3109	3089	3158	3044	3293	3183		460	0.99488	0.99613	0.994646	0.995747	0.993663	0.994687
461	3110	3088	3158	3045	3292	3181		461	0.9952	0.995808	0.994646	0.996075	0.993361	0.994062
462	3110	3088	3157	3044	3292	3181		462	0.9952	0.995808	0.994331	0.995747	0.993361	0.994062
463	3111	3089	3158	3044	3292	3182		463	0.99552	0.99613	0.994646	0.995747	0.993361	0.994375
464	3110	3089	3158	3044	3292	3181		464	0.9952	0.99613	0.994646	0.995747	0.993361	0.994062
465	3110	3088	3157	3043	3291	3183		465	0.9952	0.995808	0.994331	0.99542	0.99306	0.994687
466	3111	3087	3158	3044	3293	3181		466	0.99552	0.995485	0.994646	0.995747	0.993663	0.994062
467	3111	3087	3159	3043	3291	3181		467	0.99552	0.995485	0.994961	0.99542	0.99306	0.994062
468	3110	3089	3157	3043	3293	3182		468	0.9952	0.99613	0.994331	0.99542	0.993663	0.994375
469	3109	3087	3158	3043	3292	3181		469	0.99488	0.995485	0.994646	0.99542	0.993361	0.994062
470	3110	3087	3157	3043	3291	3183		470	0.9952	0.995485	0.994331	0.99542	0.99306	0.994687
471	3111	3088	3157	3043	3292	3182		471	0.99552	0.995808	0.994331	0.99542	0.993361	0.994375
472	3110	3087	3158	3043	3291	3180		472	0.9952	0.995485	0.994646	0.99542	0.99306	0.99375
473	3110	3087	3157	3042	3291	3181		473	0.9952	0.995485	0.994331	0.995093	0.99306	0.994062
474	3110	3087	3157	3045	3292	3181		474	0.9952	0.995485	0.994331	0.996075	0.993361	0.994062
475	3110	3088	3157	3044	3290	3180		475	0.9952	0.995808	0.994331	0.995747	0.992758	0.99375
476	3110	3088	3157	3043	3291	3182		476	0.9952	0.995808	0.994331	0.99542	0.99306	0.994375
477	3109	3087	3157	3042	3293	3181		477	0.99488	0.995485	0.994331	0.995093	0.993663	0.994062
478	3109	3087	3157	3042	3291	3181		478	0.99488	0.995485	0.994331	0.995093	0.99306	0.994062
479	3110	3088	3157	3042	3291	3181		479	0.9952	0.995808	0.994331	0.995093	0.99306	0.994062
480	3110	3086	3156	3043	3291	3180		480	0.9952	0.995163	0.994016	0.99542	0.99306	0.99375
481	3110	3087	3157	3042	3291	3180		481	0.9952	0.995485	0.994331	0.995093	0.99306	0.99375
482	3109	3087	3157	3042	3292	3179		482	0.99488	0.995485	0.994331	0.995093	0.993361	0.993437
483	3110	3087	3156	3043	3289	3181		483	0.9952	0.995485	0.994016	0.99542	0.992456	0.994062
484	3111	3086	3158	3042	3291	3180		484	0.99552	0.995163	0.994646	0.995093	0.99306	0.99375
485	3108	3087	3155	3041	3291	3180		485	0.99456	0.995485	0.993701	0.994766	0.99306	0.99375
486	3110	3087	3156	3042	3290	3181		486	0.9952	0.995485	0.994016	0.995093	0.992758	0.994062
487	3110	3087	3156	3041	3290	3180		487	0.9952	0.995485	0.994016	0.994766	0.992758	0.99375
488	3110	3085	3155	3042	3290	3180		488	0.9952	0.99484	0.993701	0.995093	0.992758	0.99375
489	3108	3087	3155	3043	3290	3181		489	0.99456	0.995485	0.993701	0.99542	0.992758	0.994062
490	3108	3088	3157	3041	3291	3180		490	0.99456	0.995808	0.994331	0.994766	0.99306	0.99375
491	3109	3086	3155	3042	3289	3180		491	0.99488	0.995163	0.993701	0.995093	0.992456	0.99375
492	3110	3086	3155	3041	3291	3181		492	0.9952	0.995163	0.993701	0.994766	0.99306	0.994062
493	3108	3087	3156	3041	3291	3179		493	0.99456	0.995485	0.994016	0.994766	0.99306	0.993437
494	3108	3087	3155	3043	3290	3181		494	0.99456	0.995485	0.993701	0.99542	0.992758	0.994062
495	3109	3085	3155	3042	3290	3179		495	0.99488	0.99484	0.993701	0.995093	0.992758	0.993437
496	3109	3086	3155	3042	3289	3180		496	0.99488	0.995163	0.993701	0.995093	0.992456	0.99375
497	3108	3087	3154	3042	3290	3180		497	0.99456	0.995485	0.993386	0.995093	0.992758	0.99375
498	3109	3086	3156	3040	3291	3179		498	0.99488	0.995163	0.994016	0.994439	0.99306	0.993437
499	3109	3085	3154	3041	3289	3180		499	0.99488	0.99484	0.993386	0.994766	0.992456	0.99375
500	3110	3085	3154	3041	3289	3179		500	0.9952	0.99484	0.993386	0.994766	0.992456	0.993437
501	3108	3086	3155	3040	3290	3179		501	0.99456	0.995163	0.993701	0.994439	0.992758	0.993437
502	3108	3086	3155	3042	3289	3180		502	0.99456	0.995163	0.993701	0.995093	0.992456	0.99375
503	3109	3085	3154	3041	3290	3179		503	0.99488	0.99484	0.993386	0.994766	0.992758	0.993437
504	3111	3086	3155	3039	3289	3179		504	0.99552	0.995163	0.993701	0.994112	0.992456	0.993437
505	3109	3086	3155	3040	3289	3179		505	0.99488	0.995163	0.993701	0.994439	0.992456	0.993437
506	3108	3086	3152	3039	3290	3179		506	0.99456	0.995163	0.992756	0.994112	0.992758	0.993437
507	3108	3085	3154	3039	3288	3179		507	0.99456	0.99484	0.993386	0.994112	0.992154	0.993437
508	3108	3086	3154	3041	3288	3179		508	0.99456	0.995163	0.993386	0.994766	0.992154	0.993437
509	3109	3086	3154	3039	3290	3179		509	0.99488	0.995163	0.993386	0.994112	0.992758	0.993437
510	3107	3085	3154	3040	3288	3179		510	0.99424	0.99484	0.993386	0.994439	0.992154	0.993437
511	3108	3085	3154	3041	3289	3178		511	0.99456	0.99484	0.993386	0.994766	0.992456	0.993125
512	3108	3086	3154	3039	3289	3180		512	0.99456	0.995163	0.993386	0.994112	0.992456	0.99375
513	3109	3085	3155	3040	3289	3178		513	0.99488	0.99484	0.993701	0.994439	0.992456	0.993125
514	3109	3086	3155	3040	3288	3178		514	0.99488	0.995163	0.993701	0.994439	0.992154	0.993125
515	3108	3085	3154	3041	3289	3179		515	0.99456	0.99484	0.993386	0.994766	0.992456	0.993437
516	3107	3084	3153	3038	3288	3179		516	0.99424	0.994518	0.993071	0.993785	0.992154	0.993437
517	3108	3085	3154	3040	3286	3178		517	0.99456	0.99484	0.993386	0.994439	0.991551	0.993125
518	3108	3086	3153	3039	3289	3178		518	0.99456	0.995163	0.993071	0.994112	0.992456	0.993125
519	3108	3085	3153	3038	3288	3179		519	0.99456	0.99484	0.993071	0.993785	0.992154	0.993437
520	3107	3085	3153	3039	3287	3177		520	0.99424	0.99484	0.993071	0.994112	0.991853	0.992812
521	3107	3085	3154	3039	3289	3178		521	0.99424	0.99484	0.993386	0.994112	0.992456	0.993125
522	3107	3085	3153	3038	3287	3178		522	0.99424	0.99484	0.993071	0.993785	0.991853	0.993125
523	3107	3084	3153	3040	3288	3177		523	0.99424	0.994518	0.993071	0.994439	0.992154	0.992812
524	3106	3085	3153	3039	3287	3178		524	0.99392	0.99484	0.993071	0.994112	0.991853	0.993125
525	3107	3086	3153	3039	3288	3178		525	0.99424	0.995163	0.993071	0.994112	0.992154	0.993125
526	3106	3083	3153	3040	3288	3178		526	0.99392	0.994195	0.993071	0.994439	0.992154	0.993125
527	3108	3084	3153	3038	3288	3178		527	0.99456	0.994518	0.993071	0.993785	0.992154	0.993125
528	3107	3085	3152	3038	3287	3176		528	0.99424	0.99484	0.992756	0.993785	0.991853	0.9925
529	3107	3086	3152	3040	3287	3178		529	0.99424	0.995163	0.992756	0.994439	0.991853	0.993125
530	3108	3083	3152	3037	3286	3177		530	0.99456	0.994195	0.992756	0.993458	0.991551	0.992812
531	3107	3084	3152	3038	3287	3177		531	0.99424	0.994518	0.992756	0.993785	0.991853	0.992812
532	3106	3085	3153	3039	3287	3179		532	0.99392	0.99484	0.993071	0.994112	0.991853	0.993437
533	3107	3084	3151	3038	3286	3177		533	0.99424	0.994518	0.992441	0.993785	0.991551	0.992812
534	3107	3084	3151	3039	3287	3177		534	0.99424	0.994518	0.992441	0.994112	0.991853	0.992812
535	3107	3084	3152	3038	3286	3178		535	0.99424	0.994518	0.992756	0.993785	0.991551	0.993125
536	3106	3085	3152	3038	3287	3177		536	0.99392	0.99484	0.992756	0.993785	0.991853	0.992812
537	3106	3084	3151	3038	3288	3177		537	0.99392	0.994518	0.992441	0.993785	0.992154	0.992812
538	3106	3084	3153	3037	3287	3177		538	0.99392	0.994518	0.993071	0.993458	0.991853	0.992812
539	3109	3084	3151	3037	3286	3177		539	0.99488	0.994518	0.992441	0.993458	0.991551	0.992812
540	3106	3084	3151	3038	3287	3178		540	0.99392	0.994518	0.992441	0.993785	0.991853	0.993125
541	3106	3083	3152	3038	3287	3176		541	0.99392	0.994195	0.992756	0.993785	0.991853	0.9925
542	3106	3084	3151	3038	3287	3176		542	0.99392	0.994518	0.992441	0.993785	0.991853	0.9925
543	3106	3083	3151	3039	3285	3177		543	0.99392	0.994195	0.992441	0.994112	0.991249	0.992812
544	3106	3084	3152	3037	3285	3175		544	0.99392	0.994518	0.992756	0.993458	0.991249	0.992188
545	3105	3083	3151	3038	3287	3176		545	0.9936	0.994195	0.992441	0.993785	0.991853	0.9925
546	3107	3083	3151	3038	3285	3176		546	0.99424	0.994195	0.992441	0.993785	0.991249	0.9925
547	3106	3084	3151	3037	3286	3176		547	0.99392	0.994518	0.992441	0.993458	0.991551	0.9925
548	3105	3084	3150	3038	3286	3176		548	0.9936	0.994518	0.992126	0.993785	0.991551	0.9925
549	3105	3083	3150	3038	3285	3175		549	0.9936	0.994195	0.992126	0.993785	0.991249	0.992188
550	3106	3084	3151	3037	3286	3177		550	0.99392	0.994518	0.992441	0.993458	0.991551	0.992812
551	3107	3085	3150	3039	3286	3176		551	0.99424	0.99484	0.992126	0.994112	0.991551	0.9925
552	3105	3083	3150	3036	3286	3176		552	0.9936	0.994195	0.992126	0.993131	0.991551	0.9925
553	3105	3083	3152	3037	3286	3177		553	0.9936	0.994195	0.992756	0.993458	0.991551	0.992812
554	3105	3083	3150	3038	3285	3175		554	0.9936	0.994195	0.992126	0.993785	0.991249	0.992188
555	3105	3083	3150	3037	3285	3175		555	0.9936	0.994195	0.992126	0.993458	0.991249	0.992188
556	3106	3082	3152	3037	3286	3176		556	0.99392	0.993873	0.992756	0.993458	0.991551	0.9925
557	3105	3083	3150	3037	3285	3175		557	0.9936	0.994195	0.992126	0.993458	0.991249	0.992188
558	3105	3083	3150	3036	3286	3175		558	0.9936	0.994195	0.992126	0.993131	0.991551	0.992188
559	3105	3083	3150	3037	3285	3175		559	0.9936	0.994195	0.992126	0.993458	0.991249	0.992188
560	3106	3082	3149	3035	3284	3175		560	0.99392	0.993873	0.991811	0.992803	0.990947	0.992188
561	3105	3083	3149	3036	3286	3176		561	0.9936	0.994195	0.991811	0.993131	0.991551	0.9925
562	3103	3084	3150	3036	3285	3175		562	0.99296	0.994518	0.992126	0.993131	0.991249	0.992188
563	3105	3082	3148	3036	3284	3175		563	0.9936	0.993873	0.991496	0.993131	0.990947	0.992188
564	3106	3082	3150	3035	3284	3175		564	0.99392	0.993873	0.992126	0.992803	0.990947	0.992188
565	3104	3083	3150	3036	3284	3174		565	0.99328	0.994195	0.992126	0.993131	0.990947	0.991875
566	3104	3083	3149	3035	3284	3176		566	0.99328	0.994195	0.991811	0.992803	0.990947	0.9925
567	3105	3082	3149	3035	3284	3175		567	0.9936	0.993873	0.991811	0.992803	0.990947	0.992188
568	3105	3082	3150	3036	3283	3175		568	0.9936	0.993873	0.992126	0.993131	0.990646	0.992188
569	3104	3083	3149	3034	3283	3175		569	0.99328	0.994195	0.991811	0.992476	0.990646	0.992188
570	3104	3083	3150	3035	3284	3175		570	0.99328	0.994195	0.992126	0.992803	0.990947	0.992188
571	3104	3082	3148	3035	3284	3175		571	0.99328	0.993873	0.991496	0.992803	0.990947	0.992188
572	3105	3081	3149	3035	3284	3174		572	0.9936	0.99355	0.991811	0.992803	0.990947	0.991875
573	3104	3082	3149	3035	3283	3174		573	0.99328	0.993873	0.991811	0.992803	0.990646	0.991875
574	3103	3081	3149	3034	3282	3175		574	0.99296	0.99355	0.991811	0.992476	0.990344	0.992188
575	3103	3081	3147	3035	3284	3174		575	0.99296	0.99355	0.991181	0.992803	0.990947	0.991875
576	3106	3082	3150	3036	3283	3175		576	0.99392	0.993873	0.992126	0.993131	0.990646	0.992188
577	3104	3083	3147	3035	3283	3174		577	0.99328	0.994195	0.991181	0.992803	0.990646	0.991875
578	3103	3081	3149	3035	3282	3174		578	0.99296	0.99355	0.991811	0.992803	0.990344	0.991875
579	3103	3081	3149	3036	3283	3175		579	0.99296	0.99355	0.991811	0.993131	0.990646	0.992188
580	3105	3082	3149	3033	3283	3173		580	0.9936	0.993873	0.991811	0.992149	0.990646	0.991563
581	3104	3082	3148	3035	3283	3174		581	0.99328	0.993873	0.991496	0.992803	0.990646	0.991875
582	3103	3081	3148	3035	3284	3174		582	0.99296	0.99355	0.991496	0.992803	0.990947	0.991875
583	3103	3081	3147	3035	3283	3173		583	0.99296	0.99355	0.991181	0.992803	0.990646	0.991563
584	3104	3083	3147	3035	3282	3174		584	0.99328	0.994195	0.991181	0.992803	0.990344	0.991875
585	3104	3083	3149	3035	3282	3174		585	0.99328	0.994195	0.991811	0.992803	0.990344	0.991875
586	3103	3081	3148	3034	3282	3173		586	0.99296	0.99355	0.991496	0.992476	0.990344	0.991563
587	3103	3081	3147	3035	3282	3174		587	0.99296	0.99355	0.991181	0.992803	0.990344	0.991875
588	3104	3082	3149	3034	3283	3173		588	0.99328	0.993873	0.991811	0.992476	0.990646	0.991563
589	3105	3081	3147	3034	3282	3173		589	0.9936	0.99355	0.991181	0.992476	0.990344	0.991563
590	3102	3080	3147	3034	3282	3172		590	0.99264	0.993228	0.991181	0.992476	0.990344	0.99125
591	3103	3081	3148	3033	3282	3173		591	0.99296	0.99355	0.991496	0.992149	0.990344	0.991563
592	3104	3082	3148	3033	3282	3173		592	0.99328	0.993873	0.991496	0.992149	0.990344	0.991563
593	3104	3082	3147	3034	3282	3172		593	0.99328	0.993873	0.991181	0.992476	0.990344	0.99125
594	3103	3081	3148	3032	3282	3173		594	0.99296	0.99355	0.991496	0.991822	0.990344	0.991563
595	3102	3081	3146	3034	3282	3174		595	0.99264	0.99355	0.990866	0.992476	0.990344	0.991875
596	3103	3080	3147	3034	3283	3171		596	0.99296	0.993228	0.991181	0.992476	0.990646	0.990938
597	3103	3080	3147	3033	3280	3173		597	0.99296	0.993228	0.991181	0.992149	0.98974	0.991563
598	3102	3082	3147	3034	3282	3172		598	0.99264	0.993873	0.991181	0.992476	0.990344	0.99125
599	3102	3081	3146	3034	3283	3172		599	0.99264	0.99355	0.990866	0.992476	0.990646	0.99125
600	3103	3080	3147	3033	3280	3172		600	0.99296	0.993228	0.991181	0.992149	0.98974	0.99125
601	3103	3080	3146	3034	3281	3172		601	0.99296	0.993228	0.990866	0.992476	0.990042	0.99125
602	3102	3080	3147	3033	3280	3173		602	0.99264	0.993228	0.991181	0.992149	0.98974	0.991563
603	3102	3081	3147	3033	3281	3173		603	0.99264	0.99355	0.991181	0.992149	0.990042	0.991563
604	3102	3079	3145	3033	3282	3171		604	0.99264	0.992906	0.990551	0.992149	0.990344	0.990938
605	3104	3080	3146	3033	3281	3172		605	0.99328	0.993228	0.990866	0.992149	0.990042	0.99125
606	3101	3080	3146	3032	3282	3171		606	0.99232	0.993228	0.990866	0.991822	0.990344	0.990938
607	3101	3080	3145	3033	3281	3171		607	0.99232	0.993228	0.990551	0.992149	0.990042	0.990938
608	3103	3080	3146	3032	3280	3172		608	0.99296	0.993228	0.990866	0.991822	0.98974	0.99125
609	3103	3080	3147	3032	3280	3171		609	0.99296	0.993228	0.991181	0.991822	0.98974	0.990938
610	3102	3081	3145	3032	3281	3172		610	0.99264	0.99355	0.990551	0.991822	0.990042	0.99125
611	3101	3080	3146	3032	3280	3171		611	0.99232	0.993228	0.990866	0.991822	0.98974	0.990938
612	3102	3079	3145	3033	3281	3171		612	0.99264	0.992906	0.990551	0.992149	0.990042	0.990938
613	3103	3080	3145	3032	3281	3173		613	0.99296	0.993228	0.990551	0.991822	0.990042	0.991563
614	3101	3080	3146	3032	3280	3170		614	0.99232	0.993228	0.990866	0.991822	0.98974	0.990625
615	3101	3079	3146	3034	3281	3171		615	0.99232	0.992906	0.990866	0.992476	0.990042	0.990938
616	3102	3080	3145	3032	3279	3171		616	0.99264	0.993228	0.990551	0.991822	0.989439	0.990938
617	3102	3079	3146	3031	3279	3170		617	0.99264	0.992906	0.990866	0.991495	0.989439	0.990625
618	3101	3080	3145	3033	3280	3170		618	0.99232	0.993228	0.990551	0.992149	0.98974	0.990625
619	3101	3078	3144	3032	3279	3171		619	0.99232	0.992583	0.990236	0.991822	0.989439	0.990938
620	3102	3079	3145	3032	3280	3170		620	0.99264	0.992906	0.990551	0.991822	0.98974	0.990625
621	3101	3080	3145	3032	3278	3172		621	0.99232	0.993228	0.990551	0.991822	0.989137	0.99125
622	3102	3079	3144	3032	3279	3171		622	0.99264	0.992906	0.990236	0.991822	0.989439	0.990938
623	3100	3079	3146	3031	3280	3171		623	0.992	0.992906	0.990866	0.991495	0.98974	0.990938
624	3101	3079	3145	3032	3279	3170		624	0.99232	0.992906	0.990551	0.991822	0.989439	0.990625
625	3102	3079	3144	3031	3279	3171		625	0.99264	0.992906	0.990236	0.991495	0.989439	0.990938
626	3101	3078	3146	3031	3278	3171		626	0.99232	0.992583	0.990866	0.991495	0.989137	0.990938
627	3100	3078	3144	3030	3279	3170		627	0.992	0.992583	0.990236	0.991168	0.989439	0.990625
628	3101	3079	3144	3031	3280	3170		628	0.99232	0.992906	0.990236	0.991495	0.98974	0.990625
629	3102	3079	3146	3031	3278	3170		629	0.99264	0.992906	0.990866	0.991495	0.989137	0.990625
630	3100	3078	3144	3031	3279	3169		630	0.992	0.992583	0.990236	0.991495	0.989439	0.990313
631	3100	3079	3144	3030	3279	3170		631	0.992	0.992906	0.990236	0.991168	0.989439	0.990625
632	3100	3079	3144	3031	3277	3170		632	0.992	0.992906	0.990236	0.991495	0.988835	0.990625
633	3102	3079	3144	3029	3278	3169		633	0.99264	0.992906	0.990236	0.990841	0.989137	0.990313
634	3101	3078	3145	3031	3280	3170		634	0.99232	0.992583	0.990551	0.991495	0.98974	0.990625
635	3100	3078	3145	3030	3278	3169		635	0.992	0.992583	0.990551	0.991168	0.989137	0.990313
636	3099	3079	3143	3031	3278	3169		636	0.99168	0.992906	0.989921	0.991495	0.989137	0.990313
637	3100	3078	3144	3030	3278	3170		637	0.992	0.992583	0.990236	0.991168	0.989137	0.990625
638	3101	3077	3145	3030	3277	3168		638	0.99232	0.992261	0.990551	0.991168	0.988835	0.99
639	3099	3078	3143	3030	3279	3170		639	0.99168	0.992583	0.989921	0.991168	0.989439	0.990625
640	3100	3079	3145	3031	3277	3168		640	0.992	0.992906	0.990551	0.991495	0.988835	0.99
641	3099	3077	3144	3030	3278	3169		641	0.99168	0.992261	0.990236	0.991168	0.989137	0.990313
642	3101	3078	3142	3030	3278	3170		642	0.99232	0.992583	0.989606	0.991168	0.989137	0.990625
643	3099	3077	3144	3031	3277	3168		643	0.99168	0.992261	0.990236	0.991495	0.988835	0.99
644	3099	3078	3143	3029	3278	3168		644	0.99168	0.992583	0.989921	0.990841	0.989137	0.99
645	3100	3078	3142	3030	3277	3168		645	0.992	0.992583	0.989606	0.991168	0.988835	0.99
646	3099	3077	3143	3030	3277	3168		646	0.99168	0.992261	0.989921	0.991168	0.988835	0.99
647	3099	3078	3144	3029	3278	3169		647	0.99168	0.992583	0.990236	0.990841	0.989137	0.990313
648	3099	3077	3143	3031	3276	3167		648	0.99168	0.992261	0.989921	0.991495	0.988533	0.989688
649	3100	3076	3143	3029	3277	3168		649	0.992	0.991938	0.989921	0.990841	0.988835	0.99
650	3100	3078	3142	3029	3276	3169		650	0.992	0.992583	0.989606	0.990841	0.988533	0.990313
651	3099	3078	3142	3029	3276	3167		651	0.99168	0.992583	0.989606	0.990841	0.988533	0.989688
652	3097	3076	3142	3030	3278	3167		652	0.99104	0.991938	0.989606	0.991168	0.989137	0.989688
653	3098	3077	3143	3029	3276	3167		653	0.99136	0.992261	0.989921	0.990841	0.988533	0.989688
654	3100	3078	3141	3030	3276	3168		654	0.992	0.992583	0.989291	0.991168	0.988533	0.99
655	3100	3078	3143	3029	3278	3169		655	0.992	0.992583	0.989921	0.990841	0.989137	0.990313
656	3098	3077	3141	3029	3277	3167		656	0.99136	0.992261	0.989291	0.990841	0.988835	0.989688
657	3098	3076	3141	3030	3276	3168		657	0.99136	0.991938	0.989291	0.991168	0.988533	0.99
658	3099	3078	3143	3029	3276	3168		658	0.99168	0.992583	0.989921	0.990841	0.988533	0.99
659	3099	3078	3142	3029	3276	3166		659	0.99168	0.992583	0.989606	0.990841	0.988533	0.989375
660	3098	3076	3143	3028	3276	3167		660	0.99136	0.991938	0.989921	0.990514	0.988533	0.989688
661	3098	3077	3142	3027	3275	3167		661	0.99136	0.992261	0.989606	0.990186	0.988232	0.989688
662	3100	3078	3142	3029	3275	3166		662	0.992	0.992583	0.989606	0.990841	0.988232	0.989375
663	3099	3077	3141	3029	3276	3168		663	0.99168	0.992261	0.989291	0.990841	0.988533	0.99
664	3098	3076	3142	3028	3276	3165		664	0.99136	0.991938	0.989606	0.990514	0.988533	0.989062
665	3098	3077	3140	3029	3275	3167		665	0.99136	0.992261	0.988976	0.990841	0.988232	0.989688
666	3099	3077	3142	3027	3275	3166		666	0.99168	0.992261	0.989606	0.990186	0.988232	0.989375
667	3098	3076	3141	3028	3275	3166		667	0.99136	0.991938	0.989291	0.990514	0.988232	0.989375
668	3098	3077	3141	3028	3276	3167		668	0.99136	0.992261	0.989291	0.990514	0.988533	0.989688
669	3098	3077	3141	3029	3275	3167		669	0.99136	0.992261	0.989291	0.990841	0.988232	0.989688
670	3098	3075	3142	3028	3275	3167		670	0.99136	0.991616	0.989606	0.990514	0.988232	0.989688
671	3099	3076	3140	3030	3276	3166		671	0.99168	0.991938	0.988976	0.991168	0.988533	0.989375
672	3097	3076	3141	3027	3274	3166		672	0.99104	0.991938	0.989291	0.990186	0.98793	0.989375
673	3098	3077	3141	3028	3275	3167		673	0.99136	0.992261	0.989291	0.990514	0.988232	0.989688
674	3098	3075	3140	3028	3275	3166		674	0.99136	0.991616	0.988976	0.990514	0.988232	0.989375
675	3099	3075	3141	3028	3274	3165		675	0.99168	0.991616	0.989291	0.990514	0.98793	0.989062
676	3096	3076	3140	3027	3275	3167		676	0.99072	0.991938	0.988976	0.990186	0.988232	0.989688
677	3097	3075	3139	3026	3275	3165		677	0.99104	0.991616	0.988661	0.989859	0.988232	0.989062
678	3098	3075	3140	3027	3274	3166		678	0.99136	0.991616	0.988976	0.990186	0.98793	0.989375
679	3099	3075	3141	3028	3276	3165		679	0.99168	0.991616	0.989291	0.990514	0.988533	0.989062
680	3097	3076	3140	3027	3274	3165		680	0.99104	0.991938	0.988976	0.990186	0.98793	0.989062
681	3098	3076	3140	3027	3275	3165		681	0.99136	0.991938	0.988976	0.990186	0.988232	0.989062
682	3097	3075	3140	3027	3274	3165		682	0.99104	0.991616	0.988976	0.990186	0.98793	0.989062
683	3098	3075	3139	3027	3273	3165		683	0.99136	0.991616	0.988661	0.990186	0.987628	0.989062
684	3096	3075	3139	3026	3275	3165		684	0.99072	0.991616	0.988661	0.989859	0.988232	0.989062
685	3096	3075	3140	3028	3273	3165		685	0.99072	0.991616	0.988976	0.990514	0.987628	0.989062
686	3096	3075	3138	3025	3274	3165		686	0.99072	0.991616	0.988346	0.989532	0.98793	0.989062
687	3097	3075	3139	3026	3274	3165		687	0.99104	0.991616	0.988661	0.989859	0.98793	0.989062
688	3096	3076	3140	3027	3273	3164		688	0.99072	0.991938	0.988976	0.990186	0.987628	0.98875
689	3096	3075	3138	3026	3273	3166		689	0.99072	0.991616	0.988346	0.989859	0.987628	0.989375
690	3095	3074	3140	3027	3274	3164		690	0.9904	0.991293	0.988976	0.990186	0.98793	0.98875
691	3096	3074	3139	3026	3273	3164		691	0.99072	0.991293	0.988661	0.989859	0.987628	0.98875
692	3096	3075	3138	3026	3274	3164		692	0.99072	0.991616	0.988346	0.989859	0.98793	0.98875
693	3096	3075	3138	3027	3274	3163		693	0.99072	0.991616	0.988346	0.990186	0.98793	0.988437
694	3097	3075	3139	3026	3273	3164		694	0.99104	0.991616	0.988661	0.989859	0.987628	0.98875
695	3097	3074	3138	3025	3274	3163		695	0.99104	0.991293	0.988346	0.989532	0.98793	0.988437
696	3097	3074	3140	3027	3272	3165		696	0.99104	0.991293	0.988976	0.990186	0.987326	0.989062
697	3096	3074	3138	3027	3273	3165		697	0.99072	0.991293	0.988346	0.990186	0.987628	0.989062
698	3095	3074	3138	3026	3273	3163		698	0.9904	0.991293	0.988346	0.989859	0.987628	0.988437
699	3097	3075	3139	3027	3272	3164		699	0.99104	0.991616	0.988661	0.990186	0.987326	0.98875
700	3096	3073	3137	3025	3273	3164		700	0.99072	0.990971	0.988031	0.989532	0.987628	0.98875
701	3094	3073	3137	3026	3273	3164		701	0.99008	0.990971	0.988031	0.989859	0.987628	0.98875
702	3095	3075	3138	3025	3272	3164		702	0.9904	0.991616	0.988346	0.989532	0.987326	0.98875
703	3097	3075	3138	3025	3273	3163		703	0.99104	0.991616	0.988346	0.989532	0.987628	0.988437
704	3096	3073	3138	3027	3272	3164		704	0.99072	0.990971	0.988346	0.990186	0.987326	0.98875
705	3095	3073	3138	3024	3273	3164		705	0.9904	0.990971	0.988346	0.989205	0.987628	0.98875
706	3094	3074	3137	3025	3274	3163		706	0.99008	0.991293	0.988031	0.989532	0.98793	0.988437
707	3095	3075	3137	3026	3271	3164		707	0.9904	0.991616	0.988031	0.989859	0.987025	0.98875
708	3096	3073	3139	3025	3272	3162		708	0.99072	0.990971	0.988661	0.989532	0.987326	0.988125
709	3094	3073	3137	3024	3272	3163		709	0.99008	0.990971	0.988031	0.989205	0.987326	0.988437
710	3095	3075	3138	3025	3272	3164		710	0.9904	0.991616	0.988346	0.989532	0.987326	0.98875
711	3096	3072	3139	3024	3272	3163		711	0.99072	0.990648	0.988661	0.989205	0.987326	0.988437
712	3096	3073	3137	3025	3272	3163		712	0.99072	0.990971	0.988031	0.989532	0.987326	0.988437
713	3095	3073	3137	3025	3272	3163		713	0.9904	0.990971	0.988031	0.989532	0.987326	0.988437
714	3095	3074	3138	3025	3272	3162		714	0.9904	0.991293	0.988346	0.989532	0.987326	0.988125
715	3095	3073	3137	3025	3271	3163		715	0.9904	0.990971	0.988031	0.989532	0.987025	0.988437
716	3096	3073	3137	3024	3271	3162		716	0.99072	0.990971	0.988031	0.989205	0.987025	0.988125
717	3095	3074	3137	3024	3271	3162		717	0.9904	0.991293	0.988031	0.989205	0.987025	0.988125
718	3094	3073	3136	3026	3270	3163		718	0.99008	0.990971	0.987717	0.989859	0.986723	0.988437
719	3094	3072	3136	3025	3271	3162		719	0.99008	0.990648	0.987717	0.989532	0.987025	0.988125
720	3095	3074	3137	3025	3271	3163		720	0.9904	0.991293	0.988031	0.989532	0.987025	0.988437
721	3094	3073	3136	3026	3271	3163		721	0.99008	0.990971	0.987717	0.989859	0.987025	0.988437
722	3094	3072	3136	3023	3271	3161		722	0.99008	0.990648	0.987717	0.988878	0.987025	0.987812
723	3094	3073	3137	3025	3270	3163		723	0.99008	0.990971	0.988031	0.989532	0.986723	0.988437
724	3094	3073	3136	3024	3270	3161		724	0.99008	0.990971	0.987717	0.989205	0.986723	0.987812
725	3095	3074	3135	3023	3271	3162		725	0.9904	0.991293	0.987402	0.988878	0.987025	0.988125
726	3093	3072	3136	3025	3269	3162		726	0.98976	0.990648	0.987717	0.989532	0.986421	0.988125
727	3093	3072	3135	3025	3270	3161		727	0.98976	0.990648	0.987402	0.989532	0.986723	0.987812
728	3094	3073	3137	3024	3269	3163		728	0.99008	0.990971	0.988031	0.989205	0.986421	0.988437
729	3094	3073	3137	3024	3269	3162		729	0.99008	0.990971	0.988031	0.989205	0.986421	0.988125
730	3093	3071	3136	3024	3270	3161		730	0.98976	0.990326	0.987717	0.989205	0.986723	0.987812
731	3094	3072	3135	3023	3269	3162		731	0.99008	0.990648	0.987402	0.988878	0.986421	0.988125
732	3094	3073	3136	3025	3270	3160		732	0.99008	0.990971	0.987717	0.989532	0.986723	0.9875
733	3094	3072	3135	3024	3269	3161		733	0.99008	0.990648	0.987402	0.989205	0.986421	0.987812
734	3092	3071	3136	3023	3269	3160		734	0.98944	0.990326	0.987717	0.988878	0.986421	0.9875
735	3093	3072	3136	3025	3270	3160		735	0.98976	0.990648	0.987717	0.989532	0.986723	0.9875
736	3093	3073	3135	3023	3269	3162		736	0.98976	0.990971	0.987402	0.988878	0.986421	0.988125
737	3094	3071	3135	3023	3269	3160		737	0.99008	0.990326	0.987402	0.988878	0.986421	0.9875
738	3093	3071	3135	3024	3270	3160		738	0.98976	0.990326	0.987402	0.989205	0.986723	0.9875
739	3093	3071	3134	3022	3269	3162		739	0.98976	0.990326	0.987087	0.988551	0.986421	0.988125
740	3094	3071	3136	3022	3269	3160		740	0.99008	0.990326	0.987717	0.988551	0.986421	0.9875
741	3093	3070	3134	3024	3269	3161		741	0.98976	0.990003	0.987087	0.989205	0.986421	0.987812
742	3092	3071	3133	3023	3269	3160		742	0.98944	0.990326	0.986772	0.988878	0.986421	0.9875
743	3092	3071	3135	3022	3271	3160		743	0.98944	0.990326	0.987402	0.988551	0.987025	0.9875
744	3092	3071	3134	3023	3268	3160		744	0.98944	0.990326	0.987087	0.988878	0.986119	0.9875
745	3093	3071	3134	3023	3268	3159		745	0.98976	0.990326	0.987087	0.988878	0.986119	0.987187
746	3092	3071	3135	3023	3268	3160		746	0.98944	0.990326	0.987402	0.988878	0.986119	0.9875
747	3092	3071	3134	3022	3268	3160		747	0.98944	0.990326	0.987087	0.988551	0.986119	0.9875
748	3091	3070	3135	3022	3268	3158		748	0.98912	0.990003	0.987402	0.988551	0.986119	0.986875
749	3092	3070	3134	3024	3269	3160		749	0.98944	0.990003	0.987087	0.989205	0.986421	0.9875
750	3092	3071	3134	3021	3269	3160		750	0.98944	0.990326	0.987087	0.988224	0.986421	0.9875
751	3091	3072	3133	3021	3268	3161		751	0.98912	0.990648	0.986772	0.988224	0.986119	0.987812
752	3092	3070	3135	3021	3267	3160		752	0.98944	0.990003	0.987402	0.988224	0.985818	0.9875
753	3092	3069	3134	3021	3267	3159		753	0.98944	0.989681	0.987087	0.988224	0.985818	0.987187
754	3091	3071	3134	3023	3268	3159		754	0.98912	0.990326	0.987087	0.988878	0.986119	0.987187
755	3091	3071	3134	3021	3267	3159		755	0.98912	0.990326	0.987087	0.988224	0.985818	0.987187
756	3091	3071	3134	3021	3268	3159		756	0.98912	0.990326	0.987087	0.988224	0.986119	0.987187
757	3094	3070	3133	3021	3268	3159		757	0.99008	0.990003	0.986772	0.988224	0.986119	0.987187
758	3091	3072	3135	3021	3267	3159		758	0.98912	0.990648	0.987402	0.988224	0.985818	0.987187
759	3092	3070	3133	3022	3268	3159		759	0.98944	0.990003	0.986772	0.988551	0.986119	0.987187
760	3091	3069	3134	3022	3266	3159		760	0.98912	0.989681	0.987087	0.988551	0.985516	0.987187
761	3092	3069	3134	3021	3267	3158		761	0.98944	0.989681	0.987087	0.988224	0.985818	0.986875
762	3091	3070	3134	3021	3268	3159		762	0.98912	0.990003	0.987087	0.988224	0.986119	0.987187
763	3091	3069	3133	3022	3266	3158		763	0.98912	0.989681	0.986772	0.988551	0.985516	0.986875
764	3091	3070	3133	3020	3267	3158		764	0.98912	0.990003	0.986772	0.987897	0.985818	0.986875
765	3091	3070	3133	3022	3268	3160		765	0.98912	0.990003	0.986772	0.988551	0.986119	0.9875
766	3092	3071	3133	3020	3266	3158		766	0.98944	0.990326	0.986772	0.987897	0.985516	0.986875
767	3091	3068	3134	3021	3267	3159		767	0.98912	0.989358	0.987087	0.988224	0.985818	0.987187
768	3090	3070	3134	3021	3267	3158		768	0.9888	0.990003	0.987087	0.988224	0.985818	0.986875
769	3091	3070	3134	3020	3266	3157		769	0.98912	0.990003	0.987087	0.987897	0.985516	0.986563
770	3091	3070	3133	3021	3266	3157		770	0.98912	0.990003	0.986772	0.988224	0.985516	0.986563
771	3091	3070	3134	3020	3266	3158		771	0.98912	0.990003	0.987087	0.987897	0.985516	0.986875
772	3090	3069	3132	3021	3266	3158		772	0.9888	0.989681	0.986457	0.988224	0.985516	0.986875
773	3090	3069	3132	3021	3266	3158		773	0.9888	0.989681	0.986457	0.988224	0.985516	0.986875
774	3090	3069	3132	3020	3267	3158		774	0.9888	0.989681	0.986457	0.987897	0.985818	0.986875
775	3090	3069	3132	3021	3266	3157		775	0.9888	0.989681	0.986457	0.988224	0.985516	0.986563
776	3090	3069	3132	3020	3266	3158		776	0.9888	0.989681	0.986457	0.987897	0.985516	0.986875
777	3089	3069	3133	3020	3266	3157		777	0.98848	0.989681	0.986772	0.987897	0.985516	0.986563
778	3089	3069	3131	3020	3265	3158		778	0.98848	0.989681	0.986142	0.987897	0.985214	0.986875
779	3090	3068	3132	3020	3265	3157		779	0.9888	0.989358	0.986457	0.987897	0.985214	0.986563
780	3090	3069	3131	3020	3265	3157		780	0.9888	0.989681	0.986142	0.987897	0.985214	0.986563
781	3090	3069	3130	3020	3265	3158		781	0.9888	0.989681	0.985827	0.987897	0.985214	0.986875
782	3090	3069	3132	3018	3265	3158		782	0.9888	0.989681	0.986457	0.987242	0.985214	0.986875
783	3090	3067	3132	3019	3265	3156		783	0.9888	0.989036	0.986457	0.98757	0.985214	0.98625
784	3091	3068	3131	3019	3265	3157		784	0.98912	0.989358	0.986142	0.98757	0.985214	0.986563
785	3089	3068	3131	3018	3266	3156		785	0.98848	0.989358	0.986142	0.987242	0.985516	0.98625
786	3089	3070	3131	3020	3263	3157		786	0.98848	0.990003	0.986142	0.987897	0.984611	0.986563
787	3090	3068	3131	3019	3265	3157		787	0.9888	0.989358	0.986142	0.98757	0.985214	0.986563
788	3089	3068	3131	3019	3265	3156		788	0.98848	0.989358	0.986142	0.98757	0.985214	0.98625
789	3088	3069	3132	3019	3265	3157		789	0.98816	0.989681	0.986457	0.98757	0.985214	0.986563
790	3089	3068	3131	3020	3266	3156		790	0.98848	0.989358	0.986142	0.987897	0.985516	0.98625
791	3090	3067	3131	3019	3264	3156		791	0.9888	0.989036	0.986142	0.98757	0.984912	0.98625
792	3091	3068	3131	3020	3265	3157		792	0.98912	0.989358	0.986142	0.987897	0.985214	0.986563
793	3088	3068	3130	3018	3265	3156		793	0.98816	0.989358	0.985827	0.987242	0.985214	0.98625
794	3088	3069	3131	3019	3264	3156		794	0.98816	0.989681	0.986142	0.98757	0.984912	0.98625
795	3089	3066	3131	3019	3264	3157		795	0.98848	0.988713	0.986142	0.98757	0.984912	0.986563
796	3088	3067	3129	3018	3264	3155		796	0.98816	0.989036	0.985512	0.987242	0.984912	0.985938
797	3087	3068	3131	3019	3263	3155		797	0.98784	0.989358	0.986142	0.98757	0.984611	0.985938
798	3088	3067	3130	3018	3265	3156		798	0.98816	0.989036	0.985827	0.987242	0.985214	0.98625
799	3088	3067	3131	3018	3263	3155		799	0.98816	0.989036	0.986142	0.987242	0.984611	0.985938
800	3089	3066	3131	3019	3264	3157		800	0.98848	0.988713	0.986142	0.98757	0.984912	0.986563
801	3089	3068	3130	3018	3264	3155		801	0.98848	0.989358	0.985827	0.987242	0.984912	0.985938
802	3088	3067	3130	3018	3262	3156		802	0.98816	0.989036	0.985827	0.987242	0.984309	0.98625
803	3087	3067	3131	3019	3264	3156		803	0.98784	0.989036	0.986142	0.98757	0.984912	0.98625
804	3089	3068	3130	3019	3262	3154		804	0.98848	0.989358	0.985827	0.98757	0.984309	0.985625
805	3088	3066	3129	3018	3263	3155		805	0.98816	0.988713	0.985512	0.987242	0.984611	0.985938
806	3087	3066	3130	3019	3263	3154		806	0.98784	0.988713	0.985827	0.98757	0.984611	0.985625
807	3089	3066	3130	3017	3262	3155		807	0.98848	0.988713	0.985827	0.986915	0.984309	0.985938
808	3088	3067	3129	3019	3264	3155		808	0.98816	0.989036	0.985512	0.98757	0.984912	0.985938
809	3088	3068	3130	3018	3264	3155		809	0.98816	0.989358	0.985827	0.987242	0.984912	0.985938
810	3087	3065	3129	3017	3263	3156		810	0.98784	0.988391	0.985512	0.986915	0.984611	0.98625
811	3087	3067	3128	3019	3263	3155		811	0.98784	0.989036	0.985197	0.98757	0.984611	0.985938
812	3088	3066	3130	3017	3263	3154		812	0.98816	0.988713	0.985827	0.986915	0.984611	0.985625
813	3088	3066	3128	3016	3262	3155		813	0.98816	0.988713	0.985197	0.986588	0.984309	0.985938
814	3087	3067	3130	3019	3263	3154		814	0.98784	0.989036	0.985827	0.98757	0.984611	0.985625
815	3087	3067	3130	3017	3263	3154		815	0.98784	0.989036	0.985827	0.986915	0.984611	0.985625
816	3089	3066	3129	3017	3263	3155		816	0.98848	0.988713	0.985512	0.986915	0.984611	0.985938
817	3087	3065	3129	3018	3264	3154		817	0.98784	0.988391	0.985512	0.987242	0.984912	0.985625
818	3087	3067	3129	3016	3261	3155		818	0.98784	0.989036	0.985512	0.986588	0.984007	0.985938
819	3087	3067	3128	3016	3262	3153		819	0.98784	0.989036	0.985197	0.986588	0.984309	0.985313
820	3088	3066	3128	3016	3261	3154		820	0.98816	0.988713	0.985197	0.986588	0.984007	0.985625
821	3088	3065	3129	3016	3261	3155		821	0.98816	0.988391	0.985512	0.986588	0.984007	0.985938
822	3087	3066	3128	3018	3262	3153		822	0.98784	0.988713	0.985197	0.987242	0.984309	0.985313
823	3087	3067	3128	3017	3261	3154		823	0.98784	0.989036	0.985197	0.986915	0.984007	0.985625
824	3087	3065	3128	3016	3261	3154		824	0.98784	0.988391	0.985197	0.986588	0.984007	0.985625
825	3087	3065	3128	3017	3263	3153		825	0.98784	0.988391	0.985197	0.986915	0.984611	0.985313
826	3086	3066	3128	3016	3261	3154		826	0.98752	0.988713	0.985197	0.986588	0.984007	0.985625
827	3087	3066	3130	3016	3261	3153		827	0.98784	0.988713	0.985827	0.986588	0.984007	0.985313
828	3087	3065	3127	3017	3261	3153		828	0.98784	0.988391	0.984882	0.986915	0.984007	0.985313
829	3087	3065	3128	3015	3261	3154		829	0.98784	0.988391	0.985197	0.986261	0.984007	0.985625
830	3086	3067	3128	3016	3261	3153		830	0.98752	0.989036	0.985197	0.986588	0.984007	0.985313
831	3085	3066	3127	3017	3261	3153		831	0.9872	0.988713	0.984882	0.986915	0.984007	0.985313
832	3086	3065	3128	3016	3261	3152		832	0.98752	0.988391	0.985197	0.986588	0.984007	0.985
833	3087	3064	3129	3017	3261	3153		833	0.98784	0.988068	0.985512	0.986915	0.984007	0.985313
834	3086	3065	3127	3016	3260	3154		834	0.98752	0.988391	0.984882	0.986588	0.983705	0.985625
835	3086	3065	3127	3015	3260	3152		835	0.98752	0.988391	0.984882	0.986261	0.983705	0.985
836	3086	3064	3127	3016	3261	3153		836	0.98752	0.988068	0.984882	0.986588	0.984007	0.985313
837	3087	3066	3127	3015	3259	3154		837	0.98784	0.988713	0.984882	0.986261	0.983404	0.985625
838	3085	3065	3127	3015	3261	3152		838	0.9872	0.988391	0.984882	0.986261	0.984007	0.985
839	3084	3064	3127	3015	3260	3152		839	0.98688	0.988068	0.984882	0.986261	0.983705	0.985
840	3085	3065	3126	3014	3261	3152		840	0.9872	0.988391	0.984567	0.985934	0.984007	0.985
841	3087	3066	3127	3016	3261	3151		841	0.98784	0.988713	0.984882	0.986588	0.984007	0.984688
842	3085	3063	3127	3016	3259	3154		842	0.9872	0.987746	0.984882	0.986588	0.983404	0.985625
843	3083	3065	3127	3015	3259	3151		843	0.98656	0.988391	0.984882	0.986261	0.983404	0.984688
844	3085	3065	3127	3015	3259	3153		844	0.9872	0.988391	0.984882	0.986261	0.983404	0.985313
845	3087	3065	3126	3016	3260	3152		845	0.98784	0.988391	0.984567	0.986588	0.983705	0.985
846	3085	3064	3127	3015	3260	3152		846	0.9872	0.988068	0.984882	0.986261	0.983705	0.985
847	3085	3064	3126	3015	3259	3152		847	0.9872	0.988068	0.984567	0.986261	0.983404	0.985
848	3085	3065	3126	3014	3259	3152		848	0.9872	0.988391	0.984567	0.985934	0.983404	0.985
849	3085	3065	3126	3015	3260	3152		849	0.9872	0.988391	0.984567	0.986261	0.983705	0.985
850	3084	3063	3128	3015	3260	3152		850	0.98688	0.987746	0.985197	0.986261	0.983705	0.985
851	3084	3065	3126	3013	3260	3151		851	0.98688	0.988391	0.984567	0.985607	0.983705	0.984688
852	3084	3065	3126	3013	3259	3152		852	0.98688	0.988391	0.984567	0.985607	0.983404	0.985
853	3086	3063	3126	3016	3257	3153		853	0.98752	0.987746	0.984567	0.986588	0.9828	0.985313
854	3085	3064	3125	3013	3260	3151		854	0.9872	0.988068	0.984252	0.985607	0.983705	0.984688
855	3083	3064	3127	3014	3259	3152		855	0.98656	0.988068	0.984882	0.985934	0.983404	0.985
856	3084	3064	3126	3015	3260	3150		856	0.98688	0.988068	0.984567	0.986261	0.983705	0.984375
857	3085	3064	3125	3013	3260	3150		857	0.9872	0.988068	0.984252	0.985607	0.983705	0.984375
858	3084	3063	3126	3015	3259	3152		858	0.98688	0.987746	0.984567	0.986261	0.983404	0.985
859	3083	3063	3126	3015	3258	3151		859	0.98656	0.987746	0.984567	0.986261	0.983102	0.984688
860	3084	3063	3125	3013	3259	3151		860	0.98688	0.987746	0.984252	0.985607	0.983404	0.984688
861	3085	3064	3125	3014	3258	3151		861	0.9872	0.988068	0.984252	0.985934	0.983102	0.984688
862	3084	3063	3126	3013	3258	3151		862	0.98688	0.987746	0.984567	0.985607	0.983102	0.984688
863	3084	3064	3125	3013	3259	3151		863	0.98688	0.988068	0.984252	0.985607	0.983404	0.984688
864	3083	3063	3125	3015	3257	3150		864	0.98656	0.987746	0.984252	0.986261	0.9828	0.984375
865	3083	3063	3125	3013	3258	3152		865	0.98656	0.987746	0.984252	0.985607	0.983102	0.985
866	3085	3063	3124	3013	3258	3151		866	0.9872	0.987746	0.983937	0.985607	0.983102	0.984688
867	3083	3064	3125	3014	3258	3150		867	0.98656	0.988068	0.984252	0.985934	0.983102	0.984375
868	3083	3062	3125	3013	3259	3150		868	0.98656	0.987423	0.984252	0.985607	0.983404	0.984375
869	3083	3061	3124	3014	3258	3150		869	0.98656	0.987101	0.983937	0.985934	0.983102	0.984375
870	3084	3063	3125	3013	3258	3150		870	0.98688	0.987746	0.984252	0.985607	0.983102	0.984375
871	3083	3062	3125	3013	3258	3151		871	0.98656	0.987423	0.984252	0.985607	0.983102	0.984688
872	3083	3063	3124	3015	3257	3149		872	0.98656	0.987746	0.983937	0.986261	0.9828	0.984062
873	3083	3062	3125	3014	3257	3149		873	0.98656	0.987423	0.984252	0.985934	0.9828	0.984062
874	3083	3063	3124	3012	3257	3150		874	0.98656	0.987746	0.983937	0.98528	0.9828	0.984375
875	3083	3063	3123	3014	3257	3149		875	0.98656	0.987746	0.983622	0.985934	0.9828	0.984062
876	3082	3062	3123	3013	3258	3150		876	0.98624	0.987423	0.983622	0.985607	0.983102	0.984375
877	3082	3062	3123	3013	3256	3149		877	0.98624	0.987423	0.983622	0.985607	0.982498	0.984062
878	3083	3062	3124	3014	3257	3149		878	0.98656	0.987423	0.983937	0.985934	0.9828	0.984062
879	3083	3062	3124	3013	3257	3150		879	0.98656	0.987423	0.983937	0.985607	0.9828	0.984375
880	3081	3061	3123	3011	3257	3149		880	0.98592	0.987101	0.983622	0.984953	0.9828	0.984062
881	3083	3062	3123	3013	3257	3149		881	0.98656	0.987423	0.983622	0.985607	0.9828	0.984062
882	3083	3062	3125	3013	3256	3149		882	0.98656	0.987423	0.984252	0.985607	0.982498	0.984062
883	3082	3061	3124	3012	3256	3148		883	0.98624	0.987101	0.983937	0.98528	0.982498	0.98375
884	3082	3060	3123	3012	3257	3149		884	0.98624	0.986778	0.983622	0.98528	0.9828	0.984062
885	3082	3062	3124	3012	3256	3149		885	0.98624	0.987423	0.983937	0.98528	0.982498	0.984062
886	3083	3061	3123	3012	3255	3149		886	0.98656	0.987101	0.983622	0.98528	0.982197	0.984062
887	3082	3061	3123	3012	3256	3149		887	0.98624	0.987101	0.983622	0.98528	0.982498	0.984062
888	3081	3062	3124	3012	3255	3148		888	0.98592	0.987423	0.983937	0.98528	0.982197	0.98375
889	3081	3061	3123	3012	3256	3148		889	0.98592	0.987101	0.983622	0.98528	0.982498	0.98375
890	3083	3061	3123	3011	3256	3149		890	0.98656	0.987101	0.983622	0.984953	0.982498	0.984062
891	3082	3061	3124	3011	3255	3148		891	0.98624	0.987101	0.983937	0.984953	0.982197	0.98375
892	3081	3061	3122	3013	3257	3150		892	0.98592	0.987101	0.983307	0.985607	0.9828	0.984375
893	3082	3062	3123	3011	3255	3147		893	0.98624	0.987423	0.983622	0.984953	0.982197	0.983437
894	3081	3061	3123	3011	3256	3149		894	0.98592	0.987101	0.983622	0.984953	0.982498	0.984062
895	3081	3060	3122	3013	3256	3147		895	0.98592	0.986778	0.983307	0.985607	0.982498	0.983437
896	3080	3061	3122	3011	3256	3147		896	0.9856	0.987101	0.983307	0.984953	0.982498	0.983437
897	3081	3061	3123	3012	3256	3149		897	0.98592	0.987101	0.983622	0.98528	0.982498	0.984062
898	3082	3060	3123	3012	3255	3147		898	0.98624	0.986778	0.983622	0.98528	0.982197	0.983437
899	3082	3060	3122	3010	3254	3148		899	0.98624	0.986778	0.983307	0.984625	0.981895	0.98375
900	3080	3061	3122	3012	3255	3147		900	0.9856	0.987101	0.983307	0.98528	0.982197	0.983437
901	3081	3061	3122	3011	3255	3147		901	0.98592	0.987101	0.983307	0.984953	0.982197	0.983437
902	3081	3060	3123	3011	3255	3147		902	0.98592	0.986778	0.983622	0.984953	0.982197	0.983437
903	3082	3060	3121	3012	3255	3149		903	0.98624	0.986778	0.982992	0.98528	0.982197	0.984062
904	3080	3061	3122	3010	3254	3147		904	0.9856	0.987101	0.983307	0.984625	0.981895	0.983437
905	3080	3060	3123	3011	3255	3148		905	0.9856	0.986778	0.983622	0.984953	0.982197	0.98375
906	3081	3059	3122	3012	3255	3147		906	0.98592	0.986456	0.983307	0.98528	0.982197	0.983437
907	3081	3060	3121	3010	3255	3146		907	0.98592	0.986778	0.982992	0.984625	0.982197	0.983125
908	3081	3060	3122	3010	3254	3146		908	0.98592	0.986778	0.983307	0.984625	0.981895	0.983125
909	3079	3060	3123	3011	3254	3147		909	0.98528	0.986778	0.983622	0.984953	0.981895	0.983437
910	3081	3059	3121	3009	3254	3147		910	0.98592	0.986456	0.982992	0.984298	0.981895	0.983437
911	3081	3061	3122	3010	3255	3147		911	0.98592	0.987101	0.983307	0.984625	0.982197	0.983437
912	3080	3059	3122	3010	3253	3147		912	0.9856	0.986456	0.983307	0.984625	0.981593	0.983437
913	3079	3059	3121	3009	3254	3148		913	0.98528	0.986456	0.982992	0.984298	0.981895	0.98375
914	3080	3060	3121	3011	3254	3146		914	0.9856	0.986778	0.982992	0.984953	0.981895	0.983125
915	3081	3061	3121	3011	3253	3146		915	0.98592	0.987101	0.982992	0.984953	0.981593	0.983125
916	3079	3059	3120	3011	3255	3146		916	0.98528	0.986456	0.982677	0.984953	0.982197	0.983125
917	3078	3059	3122	3010	3253	3146		917	0.98496	0.986456	0.983307	0.984625	0.981593	0.983125
918	3079	3060	3121	3010	3253	3147		918	0.98528	0.986778	0.982992	0.984625	0.981593	0.983437
919	3081	3060	3119	3009	3253	3146		919	0.98592	0.986778	0.982362	0.984298	0.981593	0.983125
920	3079	3058	3121	3010	3252	3146		920	0.98528	0.986134	0.982992	0.984625	0.981291	0.983125
921	3080	3058	3121	3009	3254	3146		921	0.9856	0.986134	0.982992	0.984298	0.981895	0.983125
922	3079	3060	3121	3010	3253	3145		922	0.98528	0.986778	0.982992	0.984625	0.981593	0.982812
923	3079	3059	3121	3010	3253	3146		923	0.98528	0.986456	0.982992	0.984625	0.981593	0.983125
924	3078	3059	3120	3008	3254	3145		924	0.98496	0.986456	0.982677	0.983971	0.981895	0.982812
925	3079	3059	3120	3010	3253	3145		925	0.98528	0.986456	0.982677	0.984625	0.981593	0.982812
926	3079	3060	3121	3010	3253	3145		926	0.98528	0.986778	0.982992	0.984625	0.981593	0.982812
927	3079	3057	3120	3009	3253	3144		927	0.98528	0.985811	0.982677	0.984298	0.981593	0.9825
928	3079	3058	3119	3009	3253	3145		928	0.98528	0.986134	0.982362	0.984298	0.981593	0.982812
929	3079	3059	3120	3008	3252	3145		929	0.98528	0.986456	0.982677	0.983971	0.981291	0.982812
930	3079	3059	3120	3009	3252	3144		930	0.98528	0.986456	0.982677	0.984298	0.981291	0.9825
931	3079	3057	3121	3009	3251	3146		931	0.98528	0.985811	0.982992	0.984298	0.98099	0.983125
932	3079	3057	3122	3009	3253	3145		932	0.98528	0.985811	0.983307	0.984298	0.981593	0.982812
933	3078	3058	3120	3009	3251	3144		933	0.98496	0.986134	0.982677	0.984298	0.98099	0.9825
934	3078	3058	3120	3009	3252	3144		934	0.98496	0.986134	0.982677	0.984298	0.981291	0.9825
935	3079	3057	3120	3008	3253	3144		935	0.98528	0.985811	0.982677	0.983971	0.981593	0.9825
936	3079	3057	3118	3009	3251	3144		936	0.98528	0.985811	0.982047	0.984298	0.98099	0.9825
937	3077	3058	3119	3008	3251	3144		937	0.98464	0.986134	0.982362	0.983971	0.98099	0.9825
938	3078	3057	3120	3009	3251	3145		938	0.98496	0.985811	0.982677	0.984298	0.98099	0.982812
939	3078	3057	3119	3008	3250	3146		939	0.98496	0.985811	0.982362	0.983971	0.980688	0.983125
940	3078	3057	3119	3008	3252	3144		940	0.98496	0.985811	0.982362	0.983971	0.981291	0.9825
941	3077	3059	3120	3007	3251	3145		941	0.98464	0.986456	0.982677	0.983644	0.98099	0.982812
942	3077	3057	3119	3009	3251	3144		942	0.98464	0.985811	0.982362	0.984298	0.98099	0.9825
943	3078	3057	3120	3007	3251	3143		943	0.98496	0.985811	0.982677	0.983644	0.98099	0.982187
944	3079	3057	3119	3007	3251	3145		944	0.98528	0.985811	0.982362	0.983644	0.98099	0.982812
945	3077	3057	3119	3009	3251	3143		945	0.98464	0.985811	0.982362	0.984298	0.98099	0.982187
946	3077	3057	3118	3007	3251	3144		946	0.98464	0.985811	0.982047	0.983644	0.98099	0.9825
947	3077	3057	3119	3008	3251	3145		947	0.98464	0.985811	0.982362	0.983971	0.98099	0.982812
948	3078	3058	3119	3008	3251	3143		948	0.98496	0.986134	0.982362	0.983971	0.98099	0.982187
949	3078	3056	3117	3007	3250	3144		949	0.98496	0.985489	0.981732	0.983644	0.980688	0.9825
950	3077	3056	3118	3008	3251	3143		950	0.98464	0.985489	0.982047	0.983971	0.98099	0.982187
951	3077	3057	3118	3007	3251	3143		951	0.98464	0.985811	0.982047	0.983644	0.98099	0.982187
952	3078	3058	3119	3007	3251	3144		952	0.98496	0.986134	0.982362	0.983644	0.98099	0.9825
953	3077	3056	3119	3007	3250	3142		953	0.98464	0.985489	0.982362	0.983644	0.980688	0.981875
954	3076	3056	3118	3006	3251	3144		954	0.98432	0.985489	0.982047	0.983317	0.98099	0.9825
955	3076	3057	3119	3007	3250	3143		955	0.98432	0.985811	0.982362	0.983644	0.980688	0.982187
956	3078	3058	3119	3007	3250	3143		956	0.98496	0.986134	0.982362	0.983644	0.980688	0.982187
957	3077	3056	3117	3006	3250	3143		957	0.98464	0.985489	0.981732	0.983317	0.980688	0.982187
958	3076	3056	3119	3006	3250	3142		958	0.98432	0.985489	0.982362	0.983317	0.980688	0.981875
959	3077	3056	3118	3008	3251	3143		959	0.98464	0.985489	0.982047	0.983971	0.98099	0.982187
960	3076	3056	3118	3007	3249	3143		960	0.98432	0.985489	0.982047	0.983644	0.980386	0.982187
961	3077	3056	3118	3007	3249	3143		961	0.98464	0.985489	0.982047	0.983644	0.980386	0.982187
962	3076	3056	3117	3007	3250	3144		962	0.98432	0.985489	0.981732	0.983644	0.980688	0.9825
963	3077	3057	3117	3006	3249	3143		963	0.98464	0.985811	0.981732	0.983317	0.980386	0.982187
964	3077	3055	3119	3007	3250	3141		964	0.98464	0.985166	0.982362	0.983644	0.980688	0.981563
965	3077	3056	3118	3007	3249	3143		965	0.98464	0.985489	0.982047	0.983644	0.980386	0.982187
966	3076	3056	3117	3007	3249	3142		966	0.98432	0.985489	0.981732	0.983644	0.980386	0.981875
967	3076	3057	3118	3007	3250	3142		967	0.98432	0.985811	0.982047	0.983644	0.980688	0.981875
968	3077	3054	3117	3007	3249	3142		968	0.98464	0.984844	0.981732	0.983644	0.980386	0.981875
969	3077	3055	3117	3006	3249	3141		969	0.98464	0.985166	0.981732	0.983317	0.980386	0.981563
970	3075	3057	3118	3007	3249	3143		970	0.984	0.985811	0.982047	0.983644	0.980386	0.982187
971	3074	3056	3116	3007	3249	3142		971	0.98368	0.985489	0.981417	0.983644	0.980386	0.981875
972	3075	3056	3117	3007	3249	3142		972	0.984	0.985489	0.981732	0.983644	0.980386	0.981875
973	3076	3055	3118	3008	3248	3142		973	0.98432	0.985166	0.982047	0.983971	0.980084	0.981875
974	3075	3057	3116	3005	3249	3141		974	0.984	0.985811	0.981417	0.98299	0.980386	0.981563
975	3074	3056	3117	3007	3249	3141		975	0.98368	0.985489	0.981732	0.983644	0.980386	0.981563
976	3076	3055	3117	3006	3247	3142		976	0.98432	0.985166	0.981732	0.983317	0.979783	0.981875
977	3075	3054	3117	3005	3248	3140		977	0.984	0.984844	0.981732	0.98299	0.980084	0.98125
978	3074	3057	3116	3006	3249	3141		978	0.98368	0.985811	0.981417	0.983317	0.980386	0.981563
979	3075	3055	3118	3006	3248	3140		979	0.984	0.985166	0.982047	0.983317	0.980084	0.98125
980	3075	3054	3116	3005	3249	3142		980	0.984	0.984844	0.981417	0.98299	0.980386	0.981875
981	3075	3055	3117	3005	3248	3141		981	0.984	0.985166	0.981732	0.98299	0.980084	0.981563
982	3074	3056	3116	3005	3247	3141		982	0.98368	0.985489	0.981417	0.98299	0.979783	0.981563
983	3075	3054	3115	3005	3249	3142		983	0.984	0.984844	0.981102	0.98299	0.980386	0.981875
984	3075	3055	3116	3006	3247	3141		984	0.984	0.985166	0.981417	0.983317	0.979783	0.981563
985	3076	3056	3116	3006	3247	3141		985	0.98432	0.985489	0.981417	0.983317	0.979783	0.981563
986	3074	3055	3115	3005	3248	3141		986	0.98368	0.985166	0.981102	0.98299	0.980084	0.981563
987	3074	3054	3115	3006	3247	3140		987	0.98368	0.984844	0.981102	0.983317	0.979783	0.98125
988	3075	3055	3115	3004	3248	3141		988	0.984	0.985166	0.981102	0.982663	0.980084	0.981563
989	3075	3055	3116	3005	3248	3140		989	0.984	0.985166	0.981417	0.98299	0.980084	0.98125
990	3073	3054	3115	3003	3247	3140		990	0.98336	0.984844	0.981102	0.982336	0.979783	0.98125
991	3073	3054	3115	3004	3248	3140		991	0.98336	0.984844	0.981102	0.982663	0.980084	0.98125
992	3074	3055	3116	3005	3246	3140		992	0.98368	0.985166	0.981417	0.98299	0.979481	0.98125
993	3074	3055	3115	3005	3247	3139		993	0.98368	0.985166	0.981102	0.98299	0.979783	0.980938
994	3073	3054	3115	3004	3246	3140		994	0.98336	0.984844	0.981102	0.982663	0.979481	0.98125
995	3073	3053	3115	3005	3247	3139		995	0.98336	0.984521	0.981102	0.98299	0.979783	0.980938
996	3074	3054	3116	3004	3248	3140		996	0.98368	0.984844	0.981417	0.982663	0.980084	0.98125
997	3074	3054	3116	3004	3247	3139		997	0.98368	0.984844	0.981417	0.982663	0.979783	0.980938
998	3073	3052	3115	3004	3247	3139		998	0.98336	0.984199	0.981102	0.982663	0.979783	0.980938
999	3072	3054	3115	3003	3248	3139		999	0.98304	0.984844	0.981102	0.982336	0.980084	0.980938
1000	3073	3054	3115	3005	3245	3140		1000	0.98336	0.984844	0.981102	0.98299	0.979179	0.98125
1100	3066	3048	3110	2999	3240	3133		1100	0.98112	0.982909	0.979528	0.981027	0.97767	0.979062
1200	3059	3040	3101	2993	3231	3127		1200	0.97888	0.980329	0.976693	0.979064	0.974955	0.977187
1300	3053	3035	3095	2985	3224	3118		1300	0.97696	0.978717	0.974803	0.976447	0.972842	0.974375
1400	3045	3028	3088	2979	3217	3112		1400	0.9744	0.976459	0.972598	0.974485	0.97073	0.9725
1500	3038	3020	3082	2972	3209	3105		1500	0.97216	0.973879	0.970709	0.972195	0.968316	0.970313
1600	3033	3015	3076	2967	3200	3097		1600	0.97056	0.972267	0.968819	0.970559	0.9656	0.967812
1700	3025	3008	3069	2962	3195	3091		1700	0.968	0.97001	0.966614	0.968924	0.964092	0.965938
1800	3019	3001	3065	2956	3185	3083		1800	0.96608	0.967752	0.965354	0.966961	0.961074	0.963437
1900	3013	2995	3058	2948	3180	3079		1900	0.96416	0.965817	0.96315	0.964344	0.959565	0.962187
2000	3006	2989	3053	2943	3172	3070		2000	0.96192	0.963883	0.961575	0.962709	0.957151	0.959375
2100	2999	2983	3046	2936	3165	3064		2100	0.95968	0.961948	0.95937	0.960419	0.955039	0.9575
2200	2994	2976	3040	2932	3157	3056		2200	0.95808	0.95969	0.95748	0.95911	0.952625	0.955
2300	2988	2971	3033	2927	3149	3050		2300	0.95616	0.958078	0.955276	0.957475	0.950211	0.953125
2400	2981	2964	3027	2919	3142	3042		2400	0.95392	0.955821	0.953386	0.954858	0.948099	0.950625
2500	2974	2957	3021	2913	3134	3035		2500	0.95168	0.953563	0.951496	0.952895	0.945685	0.948438
2600	2968	2949	3014	2908	3126	3025		2600	0.94976	0.950984	0.949291	0.951259	0.943271	0.945312
2700	2961	2944	3008	2901	3119	3018		2700	0.94752	0.949371	0.947402	0.94897	0.941159	0.943125
2800	2954	2935	3001	2894	3108	3011		2800	0.94528	0.946469	0.945197	0.94668	0.937839	0.940937
2900	2946	2929	2995	2887	3102	3002		2900	0.94272	0.944534	0.943307	0.94439	0.936029	0.938125
3000	2938	2920	2988	2881	3091	2994		3000	0.94016	0.941632	0.941102	0.942427	0.93271	0.935625
3100	2930	2913	2981	2873	3082	2984		3100	0.9376	0.939374	0.938898	0.93981	0.929994	0.9325
3200	2922	2904	2973	2868	3074	2976		3200	0.93504	0.936472	0.936378	0.938175	0.92758	0.93
3300	2914	2896	2966	2859	3062	2967		3300	0.93248	0.933892	0.934173	0.935231	0.923959	0.927188
3400	2907	2887	2959	2853	3054	2959		3400	0.93024	0.93099	0.931969	0.933268	0.921545	0.924687
3500	2899	2877	2951	2846	3044	2948		3500	0.92768	0.927765	0.929449	0.930978	0.918527	0.92125
3600	2890	2869	2946	2838	3033	2939		3600	0.9248	0.925185	0.927874	0.928361	0.915208	0.918438
3700	2880	2860	2937	2831	3024	2930		3700	0.9216	0.922283	0.925039	0.926071	0.912492	0.915625
3800	2872	2849	2931	2823	3013	2921		3800	0.91904	0.918736	0.92315	0.923454	0.909173	0.912813
3900	2863	2841	2922	2817	3003	2912		3900	0.91616	0.916156	0.920315	0.921492	0.906156	0.91
4000	2853	2830	2914	2809	2993	2903		4000	0.91296	0.912609	0.917795	0.918875	0.903138	0.907188
4100	2843	2819	2908	2801	2983	2894		4100	0.90976	0.909062	0.915906	0.916258	0.900121	0.904375
4200	2834	2809	2900	2795	2973	2884		4200	0.90688	0.905837	0.913386	0.914295	0.897103	0.90125
4300	2823	2797	2893	2786	2962	2876		4300	0.90336	0.901967	0.911181	0.911351	0.893784	0.89875
4400	2814	2786	2885	2779	2953	2865		4400	0.90048	0.89842	0.908661	0.909061	0.891068	0.895312
4500	2803	2776	2877	2772	2941	2857		4500	0.89696	0.895195	0.906142	0.906771	0.887447	0.892813
4600	2794	2765	2870	2763	2931	2846		4600	0.89408	0.891648	0.903937	0.903827	0.88443	0.889375
4700	2782	2754	2862	2757	2921	2838		4700	0.89024	0.888101	0.901417	0.901865	0.881412	0.886875
4800	2773	2741	2855	2750	2911	2829		4800	0.88736	0.883908	0.899213	0.899575	0.878395	0.884062
4900	2762	2731	2849	2740	2900	2819		4900	0.88384	0.880684	0.897323	0.896304	0.875075	0.880938
5000	2751	2720	2840	2735	2890	2812		5000	0.88032	0.877136	0.894488	0.894668	0.872058	0.87875

## Sheet: HL_Exp1
	Raw Data								Normalized to Fm
time ms	WT HL	WT HL	pgr6-2 HL	pgr6-2 HL	sps2 HL	sps2 HL		time ms	WT HL	WT HL	pgr6-2 HL	pgr6-2 HL	sps2 HL	sps2 HL
0.01	79	84	94	84	114	113		0.01	0.0275165	0.0312849	0.0351796	0.0373333	0.0392157	0.0493234
0.02	330	332	364	338	450	445		0.02	0.114943	0.12365	0.136228	0.150222	0.154799	0.194238
0.03	475	473	520	484	647	640		0.03	0.165448	0.176164	0.194611	0.215111	0.222566	0.279354
0.04	542	535	584	550	741	736		0.04	0.188784	0.199255	0.218563	0.244444	0.254902	0.321257
0.05	577	571	622	588	799	796		0.05	0.200975	0.212663	0.232784	0.261333	0.274854	0.347447
0.06	604	596	650	616	843	843		0.06	0.21038	0.221974	0.243263	0.273778	0.28999	0.367962
0.07	629	617	673	638	885	889		0.07	0.219087	0.229795	0.251871	0.283556	0.304438	0.38804
0.08	654	642	701	667	931	935		0.08	0.227795	0.239106	0.26235	0.296444	0.320261	0.408119
0.09	679	665	728	694	973	981		0.09	0.236503	0.247672	0.272455	0.308444	0.334709	0.428197
0.1	707	690	754	719	1020	1028		0.1	0.246256	0.256983	0.282186	0.319556	0.350877	0.448712
0.11	734	716	783	747	1068	1074		0.11	0.25566	0.266667	0.293039	0.332	0.367389	0.468791
0.12	762	741	812	774	1114	1119		0.12	0.265413	0.275978	0.303892	0.344	0.383213	0.488433
0.13	793	767	842	802	1161	1165		0.13	0.27621	0.285661	0.31512	0.356444	0.399381	0.508512
0.14	820	793	872	829	1208	1210		0.14	0.285615	0.295345	0.326347	0.368444	0.415549	0.528154
0.15	849	819	900	858	1253	1250		0.15	0.295716	0.305028	0.336826	0.381333	0.431029	0.545613
0.16	876	845	927	884	1298	1292		0.16	0.30512	0.314711	0.346931	0.392889	0.446508	0.563946
0.17	905	871	959	911	1341	1330		0.17	0.315221	0.324395	0.358907	0.404889	0.4613	0.580533
0.18	931	896	987	940	1383	1367		0.18	0.324277	0.333706	0.369386	0.417778	0.475748	0.596683
0.19	958	919	1014	961	1421	1403		0.19	0.333682	0.342272	0.379491	0.427111	0.48882	0.612396
0.2	984	943	1041	986	1462	1437		0.2	0.342738	0.35121	0.389596	0.438222	0.502924	0.627237
0.21	1009	967	1068	1009	1497	1467		0.21	0.351445	0.360149	0.399701	0.448444	0.514964	0.640332
0.22	1032	988	1093	1031	1533	1498		0.22	0.359457	0.36797	0.409057	0.458222	0.527348	0.653863
0.23	1055	1010	1118	1053	1566	1525		0.23	0.367468	0.376164	0.418413	0.468	0.5387	0.665648
0.24	1077	1032	1141	1075	1597	1551		0.24	0.375131	0.384358	0.427021	0.477778	0.549364	0.676997
0.25	1100	1052	1160	1095	1626	1577		0.25	0.383142	0.391806	0.434132	0.486667	0.55934	0.688346
0.26	1119	1072	1185	1114	1654	1600		0.26	0.38976	0.399255	0.443488	0.495111	0.568971	0.698385
0.27	1141	1091	1207	1133	1680	1618		0.27	0.397423	0.406331	0.451722	0.503556	0.577915	0.706242
0.28	1160	1109	1226	1151	1707	1641		0.28	0.40404	0.413035	0.458832	0.511556	0.587203	0.716281
0.29	1178	1126	1246	1168	1731	1660		0.29	0.41031	0.419367	0.466317	0.519111	0.595459	0.724574
0.3	1196	1143	1264	1183	1750	1678		0.3	0.41658	0.425698	0.473054	0.525778	0.601995	0.732431
0.31	1213	1160	1282	1196	1774	1695		0.31	0.422501	0.43203	0.47979	0.531556	0.610251	0.739852
0.32	1229	1175	1300	1211	1797	1711		0.32	0.428074	0.437616	0.486527	0.538222	0.618163	0.746835
0.33	1245	1190	1317	1226	1814	1726		0.33	0.433647	0.443203	0.492889	0.544889	0.624011	0.753383
0.34	1260	1204	1332	1239	1833	1742		0.34	0.438871	0.448417	0.498503	0.550667	0.630547	0.760367
0.35	1272	1218	1347	1251	1850	1752		0.35	0.443051	0.453631	0.504117	0.556	0.636395	0.764732
0.36	1289	1232	1363	1263	1865	1762		0.36	0.448972	0.458845	0.510105	0.561333	0.641555	0.769096
0.37	1303	1245	1376	1275	1881	1777		0.37	0.453849	0.463687	0.51497	0.566667	0.647059	0.775644
0.38	1315	1258	1388	1287	1898	1788		0.38	0.458029	0.468529	0.519461	0.572	0.652907	0.780445
0.39	1328	1270	1401	1296	1912	1799		0.39	0.462557	0.472998	0.524326	0.576	0.657723	0.785247
0.4	1340	1281	1414	1302	1927	1808		0.4	0.466736	0.477095	0.529192	0.578667	0.662883	0.789175
0.41	1351	1293	1425	1316	1942	1818		0.41	0.470568	0.481564	0.533308	0.584889	0.668043	0.79354
0.42	1363	1304	1437	1324	1950	1827		0.42	0.474747	0.485661	0.537799	0.588444	0.670795	0.797468
0.43	1373	1315	1446	1333	1964	1835		0.43	0.478231	0.489758	0.541168	0.592444	0.675611	0.80096
0.44	1383	1325	1457	1342	1975	1842		0.44	0.481714	0.493482	0.545284	0.596444	0.679395	0.804016
0.45	1394	1334	1469	1351	1984	1849		0.45	0.485545	0.496834	0.549775	0.600444	0.682491	0.807071
0.46	1407	1343	1478	1357	1996	1857		0.46	0.490073	0.500186	0.553144	0.603111	0.686619	0.810563
0.47	1413	1354	1485	1365	2007	1865		0.47	0.492163	0.504283	0.555763	0.606667	0.690402	0.814055
0.48	1423	1362	1495	1371	2015	1870		0.48	0.495646	0.507263	0.559506	0.609333	0.693154	0.816237
0.49	1430	1369	1502	1378	2025	1877		0.49	0.498084	0.50987	0.562126	0.612444	0.696594	0.819293
0.5	1438	1379	1511	1385	2035	1881		0.5	0.500871	0.513594	0.565494	0.615556	0.700034	0.821039
0.51	1447	1388	1520	1391	2043	1887		0.51	0.504006	0.516946	0.568862	0.618222	0.702786	0.823658
0.52	1455	1394	1528	1396	2052	1892		0.52	0.506792	0.519181	0.571856	0.620444	0.705882	0.82584
0.53	1462	1403	1535	1404	2060	1898		0.53	0.50923	0.522533	0.574476	0.624	0.708634	0.828459
0.54	1470	1409	1541	1408	2066	1902		0.54	0.512017	0.524767	0.576722	0.625778	0.710698	0.830205
0.55	1477	1415	1547	1413	2075	1908		0.55	0.514455	0.527002	0.578967	0.628	0.713794	0.832824
0.56	1483	1422	1553	1417	2081	1913		0.56	0.516545	0.529609	0.581213	0.629778	0.715858	0.835007
0.57	1492	1429	1562	1422	2089	1916		0.57	0.51968	0.532216	0.584581	0.632	0.71861	0.836316
0.58	1497	1435	1566	1427	2095	1918		0.58	0.521421	0.534451	0.586078	0.634222	0.720674	0.837189
0.59	1502	1442	1573	1432	2102	1923		0.59	0.523163	0.537058	0.588698	0.636444	0.723082	0.839371
0.6	1510	1449	1580	1437	2108	1925		0.6	0.525949	0.539665	0.591317	0.638667	0.725146	0.840244
0.61	1515	1454	1584	1440	2115	1930		0.61	0.527691	0.541527	0.592814	0.64	0.727554	0.842427
0.62	1521	1460	1590	1446	2121	1934		0.62	0.529781	0.543762	0.59506	0.642667	0.729618	0.844173
0.63	1526	1465	1594	1449	2123	1936		0.63	0.531522	0.545624	0.596557	0.644	0.730306	0.845046
0.64	1531	1469	1599	1452	2133	1940		0.64	0.533264	0.547114	0.598428	0.645333	0.733746	0.846792
0.65	1536	1475	1605	1456	2138	1943		0.65	0.535005	0.549348	0.600674	0.647111	0.735466	0.848101
0.66	1543	1480	1609	1460	2143	1946		0.66	0.537443	0.55121	0.602171	0.648889	0.737186	0.849411
0.67	1546	1485	1612	1463	2149	1948		0.67	0.538488	0.553073	0.603293	0.650222	0.73925	0.850284
0.68	1546	1490	1618	1466	2153	1952		0.68	0.538488	0.554935	0.605539	0.651556	0.740626	0.85203
0.69	1555	1494	1625	1469	2157	1954		0.69	0.541623	0.556425	0.608159	0.652889	0.742002	0.852903
0.7	1558	1499	1627	1471	2162	1957		0.7	0.542668	0.558287	0.608907	0.653778	0.743722	0.854212
0.71	1564	1504	1632	1475	2168	1961		0.71	0.544758	0.560149	0.610778	0.655556	0.745786	0.855958
0.72	1569	1507	1634	1478	2172	1962		0.72	0.546499	0.561266	0.611527	0.656889	0.747162	0.856395
0.73	1572	1509	1638	1480	2176	1965		0.73	0.547544	0.562011	0.613024	0.657778	0.748538	0.857704
0.74	1575	1514	1642	1484	2182	1967		0.74	0.548589	0.563873	0.614521	0.659556	0.750602	0.858577
0.75	1579	1517	1646	1486	2184	1968		0.75	0.549983	0.564991	0.616018	0.660444	0.75129	0.859014
0.76	1582	1521	1649	1488	2188	1971		0.76	0.551028	0.56648	0.617141	0.661333	0.752666	0.860323
0.77	1583	1525	1653	1491	2192	1972		0.77	0.551376	0.56797	0.618638	0.662667	0.754042	0.860759
0.78	1588	1529	1660	1493	2197	1973		0.78	0.553117	0.56946	0.621257	0.663556	0.755762	0.861196
0.79	1591	1532	1659	1494	2201	1977		0.79	0.554162	0.570577	0.620883	0.664	0.757138	0.862942
0.8	1595	1538	1663	1497	2204	1982		0.8	0.555556	0.572812	0.62238	0.665333	0.75817	0.865124
0.81	1601	1538	1666	1499	2208	1981		0.81	0.557645	0.572812	0.623503	0.666222	0.759546	0.864688
0.82	1601	1538	1666	1499	2212	1983		0.82	0.557645	0.572812	0.623503	0.666222	0.760922	0.865561
0.83	1604	1544	1670	1504	2217	1985		0.83	0.55869	0.575047	0.625	0.668444	0.762642	0.866434
0.84	1606	1546	1673	1507	2218	1987		0.84	0.559387	0.575791	0.626123	0.669778	0.762986	0.867307
0.85	1608	1550	1676	1507	2221	1989		0.85	0.560084	0.577281	0.627246	0.669778	0.764018	0.86818
0.86	1612	1554	1679	1509	2225	1990		0.86	0.561477	0.578771	0.628368	0.670667	0.765394	0.868616
0.87	1614	1556	1681	1511	2228	1991		0.87	0.562173	0.579516	0.629117	0.671556	0.766426	0.869053
0.88	1614	1558	1684	1512	2231	1993		0.88	0.562173	0.580261	0.63024	0.672	0.767458	0.869926
0.89	1618	1560	1687	1514	2235	1999		0.89	0.563567	0.581006	0.631362	0.672889	0.768834	0.872545
0.9	1624	1562	1689	1516	2237	1997		0.9	0.565657	0.58175	0.632111	0.673778	0.769522	0.871672
0.91	1623	1562	1689	1517	2240	1998		0.91	0.565308	0.58175	0.632111	0.674222	0.770554	0.872108
0.92	1625	1566	1694	1519	2243	1999		0.92	0.566005	0.58324	0.633982	0.675111	0.771586	0.872545
0.93	1626	1567	1695	1523	2246	1999		0.93	0.566353	0.583613	0.634356	0.676889	0.772618	0.872545
0.94	1627	1569	1697	1522	2248	2002		0.94	0.566701	0.584358	0.635105	0.676444	0.773306	0.873854
0.95	1630	1573	1699	1525	2253	2005		0.95	0.567746	0.585847	0.635853	0.677778	0.775026	0.875164
0.96	1632	1573	1701	1524	2254	2006		0.96	0.568443	0.585847	0.636602	0.677333	0.77537	0.8756
0.97	1632	1576	1703	1524	2257	2006		0.97	0.568443	0.586965	0.63735	0.677333	0.776402	0.8756
0.98	1635	1577	1707	1526	2260	2007		0.98	0.569488	0.587337	0.638847	0.678222	0.777434	0.876037
0.99	1641	1579	1708	1528	2261	2009		0.99	0.571578	0.588082	0.639222	0.679111	0.777778	0.87691
1	1638	1580	1704	1530	2264	2009		1	0.570533	0.588454	0.637725	0.68	0.77881	0.87691
1.01	1639	1582	1710	1531	2266	2012		1.01	0.570881	0.589199	0.63997	0.680444	0.779498	0.878219
1.02	1640	1581	1711	1532	2269	2012		1.02	0.57123	0.588827	0.640344	0.680889	0.78053	0.878219
1.03	1640	1585	1713	1533	2272	2014		1.03	0.57123	0.590317	0.641093	0.681333	0.781562	0.879092
1.04	1643	1588	1715	1535	2274	2016		1.04	0.572274	0.591434	0.641841	0.682222	0.78225	0.879965
1.05	1644	1588	1716	1535	2273	2016		1.05	0.572623	0.591434	0.642216	0.682222	0.781906	0.879965
1.06	1644	1590	1718	1534	2278	2017		1.06	0.572623	0.592179	0.642964	0.681778	0.783626	0.880402
1.07	1645	1590	1720	1536	2282	2018		1.07	0.572971	0.592179	0.643713	0.682667	0.785002	0.880838
1.08	1647	1590	1722	1537	2283	2019		1.08	0.573668	0.592179	0.644461	0.683111	0.785346	0.881275
1.09	1647	1592	1722	1538	2285	2019		1.09	0.573668	0.592924	0.644461	0.683556	0.786034	0.881275
1.1	1649	1593	1724	1539	2286	2021		1.1	0.574364	0.593296	0.64521	0.684	0.786378	0.882148
1.11	1649	1594	1725	1540	2288	2022		1.11	0.574364	0.593669	0.645584	0.684444	0.787066	0.882584
1.12	1648	1595	1726	1540	2291	2023		1.12	0.574016	0.594041	0.645958	0.684444	0.788098	0.883021
1.13	1650	1599	1729	1543	2292	2025		1.13	0.574713	0.595531	0.647081	0.685778	0.788442	0.883893
1.14	1651	1596	1728	1542	2293	2026		1.14	0.575061	0.594413	0.646707	0.685333	0.788786	0.88433
1.15	1651	1598	1729	1538	2296	2026		1.15	0.575061	0.595158	0.647081	0.683556	0.789818	0.88433
1.16	1651	1598	1730	1543	2302	2028		1.16	0.575061	0.595158	0.647455	0.685778	0.791882	0.885203
1.17	1652	1597	1731	1542	2299	2028		1.17	0.575409	0.594786	0.647829	0.685333	0.79085	0.885203
1.18	1652	1600	1733	1544	2301	2030		1.18	0.575409	0.595903	0.648578	0.686222	0.791538	0.886076
1.19	1655	1600	1734	1546	2302	2030		1.19	0.576454	0.595903	0.648952	0.687111	0.791882	0.886076
1.2	1653	1601	1735	1546	2303	2030		1.2	0.575758	0.596276	0.649326	0.687111	0.792226	0.886076
1.21	1650	1601	1736	1546	2306	2031		1.21	0.574713	0.596276	0.649701	0.687111	0.793258	0.886512
1.22	1654	1602	1739	1547	2308	2034		1.22	0.576106	0.596648	0.650823	0.687556	0.793946	0.887822
1.23	1654	1601	1738	1547	2310	2034		1.23	0.576106	0.596276	0.650449	0.687556	0.794634	0.887822
1.24	1655	1604	1738	1546	2312	2033		1.24	0.576454	0.597393	0.650449	0.687111	0.795322	0.887385
1.25	1657	1603	1739	1548	2313	2035		1.25	0.577151	0.59702	0.650823	0.688	0.795666	0.888258
1.26	1656	1601	1739	1549	2314	2035		1.26	0.576803	0.596276	0.650823	0.688444	0.79601	0.888258
1.27	1656	1603	1740	1549	2315	2036		1.27	0.576803	0.59702	0.651198	0.688444	0.796354	0.888695
1.28	1656	1603	1740	1551	2317	2039		1.28	0.576803	0.59702	0.651198	0.689333	0.797042	0.890004
1.29	1656	1604	1741	1550	2317	2038		1.29	0.576803	0.597393	0.651572	0.688889	0.797042	0.889568
1.3	1653	1605	1742	1550	2320	2039		1.3	0.575758	0.597765	0.651946	0.688889	0.798074	0.890004
1.31	1655	1604	1747	1550	2323	2041		1.31	0.576454	0.597393	0.653817	0.688889	0.799106	0.890877
1.32	1655	1604	1744	1551	2323	2039		1.32	0.576454	0.597393	0.652695	0.689333	0.799106	0.890004
1.33	1655	1606	1744	1550	2324	2036		1.33	0.576454	0.598138	0.652695	0.688889	0.79945	0.888695
1.34	1657	1604	1745	1551	2326	2042		1.34	0.577151	0.597393	0.653069	0.689333	0.800138	0.891314
1.35	1656	1600	1745	1552	2327	2041		1.35	0.576803	0.595903	0.653069	0.689778	0.800482	0.890877
1.36	1655	1605	1746	1552	2327	2043		1.36	0.576454	0.597765	0.653443	0.689778	0.800482	0.89175
1.37	1655	1604	1747	1554	2329	2044		1.37	0.576454	0.597393	0.653817	0.690667	0.80117	0.892187
1.38	1655	1605	1747	1552	2328	2044		1.38	0.576454	0.597765	0.653817	0.689778	0.800826	0.892187
1.39	1654	1606	1746	1553	2332	2045		1.39	0.576106	0.598138	0.653443	0.690222	0.802202	0.892623
1.4	1654	1605	1747	1553	2333	2045		1.4	0.576106	0.597765	0.653817	0.690222	0.802546	0.892623
1.41	1654	1605	1747	1553	2333	2046		1.41	0.576106	0.597765	0.653817	0.690222	0.802546	0.89306
1.42	1654	1605	1747	1553	2334	2044		1.42	0.576106	0.597765	0.653817	0.690222	0.80289	0.892187
1.43	1656	1605	1748	1554	2335	2047		1.43	0.576803	0.597765	0.654192	0.690667	0.803234	0.893496
1.44	1654	1604	1748	1553	2336	2047		1.44	0.576106	0.597393	0.654192	0.690222	0.803578	0.893496
1.45	1654	1606	1749	1552	2338	2048		1.45	0.576106	0.598138	0.654566	0.689778	0.804266	0.893933
1.46	1655	1604	1751	1554	2339	2050		1.46	0.576454	0.597393	0.655314	0.690667	0.80461	0.894806
1.47	1653	1605	1750	1554	2340	2049		1.47	0.575758	0.597765	0.65494	0.690667	0.804954	0.894369
1.48	1653	1606	1750	1553	2341	2050		1.48	0.575758	0.598138	0.65494	0.690222	0.805298	0.894806
1.49	1653	1604	1750	1554	2343	2051		1.49	0.575758	0.597393	0.65494	0.690667	0.805986	0.895242
1.5	1653	1603	1750	1553	2343	2051		1.5	0.575758	0.59702	0.65494	0.690222	0.805986	0.895242
1.51	1651	1604	1749	1553	2343	2052		1.51	0.575061	0.597393	0.654566	0.690222	0.805986	0.895679
1.52	1657	1603	1751	1554	2344	2052		1.52	0.577151	0.59702	0.655314	0.690667	0.80633	0.895679
1.53	1651	1604	1750	1554	2344	2052		1.53	0.575061	0.597393	0.65494	0.690667	0.80633	0.895679
1.54	1650	1603	1751	1553	2345	2052		1.54	0.574713	0.59702	0.655314	0.690222	0.806674	0.895679
1.55	1650	1602	1752	1553	2348	2054		1.55	0.574713	0.596648	0.655689	0.690222	0.807706	0.896552
1.56	1648	1603	1752	1553	2348	2053		1.56	0.574016	0.59702	0.655689	0.690222	0.807706	0.896115
1.57	1649	1605	1752	1551	2349	2054		1.57	0.574364	0.597765	0.655689	0.689333	0.80805	0.896552
1.58	1650	1602	1752	1553	2351	2055		1.58	0.574713	0.596648	0.655689	0.690222	0.808738	0.896988
1.59	1649	1601	1753	1555	2350	2056		1.59	0.574364	0.596276	0.656063	0.691111	0.808394	0.897425
1.6	1648	1601	1753	1553	2350	2056		1.6	0.574016	0.596276	0.656063	0.690222	0.808394	0.897425
1.61	1649	1600	1753	1554	2352	2056		1.61	0.574364	0.595903	0.656063	0.690667	0.809082	0.897425
1.62	1648	1601	1752	1553	2353	2057		1.62	0.574016	0.596276	0.655689	0.690222	0.809426	0.897861
1.63	1648	1600	1752	1552	2354	2056		1.63	0.574016	0.595903	0.655689	0.689778	0.80977	0.897425
1.64	1647	1600	1753	1553	2355	2058		1.64	0.573668	0.595903	0.656063	0.690222	0.810114	0.898298
1.65	1646	1600	1753	1552	2354	2057		1.65	0.573319	0.595903	0.656063	0.689778	0.80977	0.897861
1.66	1646	1604	1753	1552	2356	2057		1.66	0.573319	0.597393	0.656063	0.689778	0.810458	0.897861
1.67	1646	1599	1752	1553	2356	2058		1.67	0.573319	0.595531	0.655689	0.690222	0.810458	0.898298
1.68	1645	1600	1752	1554	2357	2059		1.68	0.572971	0.595903	0.655689	0.690667	0.810802	0.898734
1.69	1645	1598	1753	1552	2356	2059		1.69	0.572971	0.595158	0.656063	0.689778	0.810458	0.898734
1.7	1644	1596	1753	1553	2359	2060		1.7	0.572623	0.594413	0.656063	0.690222	0.81149	0.899171
1.71	1644	1597	1752	1551	2358	2059		1.71	0.572623	0.594786	0.655689	0.689333	0.811146	0.898734
1.72	1644	1598	1752	1550	2360	2060		1.72	0.572623	0.595158	0.655689	0.688889	0.811834	0.899171
1.73	1643	1597	1754	1550	2361	2060		1.73	0.572274	0.594786	0.656437	0.688889	0.812178	0.899171
1.74	1637	1597	1752	1551	2360	2061		1.74	0.570185	0.594786	0.655689	0.689333	0.811834	0.899607
1.75	1641	1596	1752	1550	2361	2059		1.75	0.571578	0.594413	0.655689	0.688889	0.812178	0.898734
1.76	1641	1596	1751	1551	2361	2062		1.76	0.571578	0.594413	0.655314	0.689333	0.812178	0.900044
1.77	1641	1596	1750	1551	2362	2063		1.77	0.571578	0.594413	0.65494	0.689333	0.812521	0.90048
1.78	1642	1595	1751	1550	2363	2062		1.78	0.571926	0.594041	0.655314	0.688889	0.812865	0.900044
1.79	1640	1593	1751	1551	2362	2063		1.79	0.57123	0.593296	0.655314	0.689333	0.812521	0.90048
1.8	1640	1595	1751	1550	2360	2063		1.8	0.57123	0.594041	0.655314	0.688889	0.811834	0.90048
1.81	1639	1594	1751	1548	2364	2063		1.81	0.570881	0.593669	0.655314	0.688	0.813209	0.90048
1.82	1638	1594	1751	1549	2368	2064		1.82	0.570533	0.593669	0.655314	0.688444	0.814585	0.900917
1.83	1636	1593	1750	1549	2366	2064		1.83	0.569836	0.593296	0.65494	0.688444	0.813897	0.900917
1.84	1638	1593	1749	1549	2366	2063		1.84	0.570533	0.593296	0.654566	0.688444	0.813897	0.90048
1.85	1636	1592	1750	1549	2367	2064		1.85	0.569836	0.592924	0.65494	0.688444	0.814241	0.900917
1.86	1637	1593	1748	1548	2366	2068		1.86	0.570185	0.593296	0.654192	0.688	0.813897	0.902663
1.87	1638	1593	1749	1549	2366	2065		1.87	0.570533	0.593296	0.654566	0.688444	0.813897	0.901353
1.88	1636	1588	1751	1550	2367	2066		1.88	0.569836	0.591434	0.655314	0.688889	0.814241	0.90179
1.89	1635	1591	1750	1548	2368	2065		1.89	0.569488	0.592551	0.65494	0.688	0.814585	0.901353
1.9	1636	1591	1750	1543	2368	2064		1.9	0.569836	0.592551	0.65494	0.685778	0.814585	0.900917
1.91	1634	1591	1748	1547	2372	2066		1.91	0.56914	0.592551	0.654192	0.687556	0.815961	0.90179
1.92	1634	1590	1748	1546	2368	2065		1.92	0.56914	0.592179	0.654192	0.687111	0.814585	0.901353
1.93	1634	1590	1749	1547	2369	2066		1.93	0.56914	0.592179	0.654566	0.687556	0.814929	0.90179
1.94	1633	1590	1749	1547	2369	2066		1.94	0.568791	0.592179	0.654566	0.687556	0.814929	0.90179
1.95	1633	1590	1746	1546	2369	2067		1.95	0.568791	0.592179	0.653443	0.687111	0.814929	0.902226
1.96	1636	1588	1749	1546	2370	2067		1.96	0.569836	0.591434	0.654566	0.687111	0.815273	0.902226
1.97	1632	1587	1750	1546	2371	2069		1.97	0.568443	0.591061	0.65494	0.687111	0.815617	0.903099
1.98	1633	1588	1748	1546	2371	2068		1.98	0.568791	0.591434	0.654192	0.687111	0.815617	0.902663
1.99	1632	1588	1747	1543	2372	2066		1.99	0.568443	0.591434	0.653817	0.685778	0.815961	0.90179
2	1632	1587	1747	1545	2372	2067		2	0.568443	0.591061	0.653817	0.686667	0.815961	0.902226
3	1635	1584	1729	1532	2395	2082		3	0.569488	0.589944	0.647081	0.680889	0.823873	0.908773
4	1698	1629	1746	1551	2423	2098		4	0.591432	0.606704	0.653443	0.689333	0.833505	0.915757
5	1774	1685	1784	1588	2456	2115		5	0.617903	0.627561	0.667665	0.705778	0.844857	0.923178
6	1841	1733	1824	1625	2494	2135		6	0.64124	0.645438	0.682635	0.722222	0.857929	0.931907
7	1898	1774	1870	1659	2529	2151		7	0.661094	0.660708	0.69985	0.737333	0.869969	0.938891
8	1951	1809	1908	1688	2563	2166		8	0.679554	0.673743	0.714072	0.750222	0.881665	0.945439
9	1998	1842	1945	1715	2590	2178		9	0.695925	0.686034	0.727919	0.762222	0.890953	0.950677
10	2047	1878	1979	1739	2613	2187		10	0.712992	0.699441	0.740644	0.772889	0.898865	0.954605
11	2095	1915	2010	1764	2634	2196		11	0.729711	0.713222	0.752246	0.784	0.906089	0.958533
12	2142	1957	2042	1789	2650	2203		12	0.746082	0.728864	0.764222	0.795111	0.911593	0.961589
13	2187	1993	2075	1812	2665	2208		13	0.761755	0.742272	0.776572	0.805333	0.916753	0.963771
14	2227	2027	2104	1832	2675	2213		14	0.775688	0.754935	0.787425	0.814222	0.920193	0.965954
15	2266	2063	2132	1854	2683	2217		15	0.789272	0.768343	0.797904	0.824	0.922945	0.9677
16	2298	2094	2158	1872	2689	2221		16	0.800418	0.779888	0.807635	0.832	0.925009	0.969446
17	2328	2127	2177	1890	2694	2224		17	0.810867	0.792179	0.814746	0.84	0.926729	0.970755
18	2353	2152	2200	1906	2698	2227		18	0.819575	0.80149	0.823353	0.847111	0.928105	0.972065
19	2376	2174	2219	1923	2700	2229		19	0.827586	0.809683	0.830464	0.854667	0.928793	0.972938
20	2396	2195	2235	1931	2699	2230		20	0.834552	0.817505	0.836452	0.858222	0.928449	0.973374
21	2411	2215	2252	1943	2702	2230		21	0.839777	0.824953	0.842814	0.863556	0.929481	0.973374
22	2426	2233	2266	1954	2703	2233		22	0.845002	0.831657	0.848054	0.868444	0.929825	0.974684
23	2439	2250	2276	1963	2704	2233		23	0.84953	0.837989	0.851796	0.872444	0.930169	0.974684
24	2451	2256	2288	1970	2703	2232		24	0.85371	0.840223	0.856287	0.875556	0.929825	0.974247
25	2461	2272	2298	1977	2704	2234		25	0.857193	0.846182	0.86003	0.878667	0.930169	0.97512
26	2468	2284	2307	1984	2702	2235		26	0.859631	0.850652	0.863398	0.881778	0.929481	0.975557
27	2476	2295	2317	1992	2703	2235		27	0.862417	0.854749	0.867141	0.885333	0.929825	0.975557
28	2483	2302	2325	1998	2702	2235		28	0.864855	0.857356	0.870135	0.888	0.929481	0.975557
29	2489	2308	2330	2002	2701	2230		29	0.866945	0.85959	0.872006	0.889778	0.929137	0.973374
30	2495	2319	2339	2006	2701	2234		30	0.869035	0.863687	0.875374	0.891556	0.929137	0.97512
31	2501	2325	2346	2011	2701	2235		31	0.871125	0.865922	0.877994	0.893778	0.929137	0.975557
32	2505	2333	2351	2016	2702	2234		32	0.872518	0.868901	0.879865	0.896	0.929481	0.97512
33	2511	2337	2357	2022	2703	2234		33	0.874608	0.870391	0.882111	0.898667	0.929825	0.97512
34	2515	2342	2362	2023	2705	2233		34	0.876001	0.872253	0.883982	0.899111	0.930513	0.974684
35	2523	2348	2367	2025	2702	2233		35	0.878788	0.874488	0.885853	0.9	0.929481	0.974684
36	2524	2355	2372	2029	2703	2233		36	0.879136	0.877095	0.887725	0.901778	0.929825	0.974684
37	2529	2358	2376	2034	2704	2234		37	0.880878	0.878212	0.889222	0.904	0.930169	0.97512
38	2535	2360	2381	2037	2707	2233		38	0.882968	0.878957	0.891093	0.905333	0.931201	0.974684
39	2539	2367	2386	2040	2706	2232		39	0.884361	0.881564	0.892964	0.906667	0.930857	0.974247
40	2542	2369	2390	2043	2709	2236		40	0.885406	0.882309	0.894461	0.908	0.931889	0.975993
41	2550	2375	2396	2049	2713	2233		41	0.888192	0.884544	0.896707	0.910667	0.933265	0.974684
42	2552	2374	2399	2050	2718	2233		42	0.888889	0.884171	0.897829	0.911111	0.934985	0.974684
43	2557	2381	2403	2052	2716	2232		43	0.89063	0.886778	0.899326	0.912	0.934297	0.974247
44	2563	2384	2408	2054	2718	2232		44	0.89272	0.887896	0.901198	0.912889	0.934985	0.974247
45	2567	2387	2414	2056	2720	2232		45	0.894114	0.889013	0.903443	0.913778	0.935673	0.974247
46	2573	2392	2418	2059	2723	2232		46	0.896203	0.890875	0.90494	0.915111	0.936705	0.974247
47	2578	2394	2421	2062	2724	2233		47	0.897945	0.89162	0.906063	0.916444	0.937049	0.974684
48	2584	2399	2426	2064	2729	2230		48	0.900035	0.893482	0.907934	0.917333	0.938768	0.973374
49	2589	2403	2430	2067	2733	2231		49	0.901776	0.894972	0.909431	0.918667	0.940144	0.973811
50	2594	2407	2435	2070	2737	2231		50	0.903518	0.896462	0.911302	0.92	0.94152	0.973811
51	2600	2411	2442	2071	2739	2232		51	0.905608	0.897952	0.913922	0.920444	0.942208	0.974247
52	2607	2414	2443	2074	2744	2232		52	0.908046	0.899069	0.914296	0.921778	0.943928	0.974247
53	2615	2419	2447	2075	2746	2230		53	0.910832	0.900931	0.915793	0.922222	0.944616	0.973374
54	2616	2420	2452	2077	2749	2231		54	0.911181	0.901304	0.917665	0.923111	0.945648	0.973811
55	2624	2427	2458	2079	2751	2231		55	0.913967	0.903911	0.91991	0.924	0.946336	0.973811
56	2630	2432	2461	2082	2759	2236		56	0.916057	0.905773	0.921033	0.925333	0.949088	0.975993
57	2638	2435	2464	2084	2762	2232		57	0.918844	0.90689	0.922156	0.926222	0.95012	0.974247
58	2644	2439	2471	2084	2763	2232		58	0.920933	0.90838	0.924775	0.926222	0.950464	0.974247
59	2647	2442	2475	2086	2769	2232		59	0.921978	0.909497	0.926272	0.927111	0.952528	0.974247
60	2655	2447	2480	2089	2774	2233		60	0.924765	0.911359	0.928144	0.928444	0.954248	0.974684
61	2660	2454	2484	2091	2778	2234		61	0.926506	0.913966	0.929641	0.929333	0.955624	0.97512
62	2668	2458	2488	2094	2783	2233		62	0.929293	0.915456	0.931138	0.930667	0.957344	0.974684
63	2675	2462	2493	2096	2789	2233		63	0.931731	0.916946	0.933009	0.931556	0.959408	0.974684
64	2679	2468	2498	2101	2790	2234		64	0.933124	0.919181	0.93488	0.933778	0.959752	0.97512
65	2688	2472	2502	2100	2794	2234		65	0.936259	0.92067	0.936377	0.933333	0.961128	0.97512
66	2691	2480	2503	2103	2799	2236		66	0.937304	0.92365	0.936751	0.934667	0.962848	0.975993
67	2698	2482	2511	2104	2803	2235		67	0.939742	0.924395	0.939746	0.935111	0.964224	0.975557
68	2703	2487	2517	2105	2807	2235		68	0.941484	0.926257	0.941991	0.935556	0.9656	0.975557
69	2709	2492	2521	2108	2810	2236		69	0.943574	0.928119	0.943488	0.936889	0.966632	0.975993
70	2715	2498	2525	2109	2815	2237		70	0.945664	0.930354	0.944985	0.937333	0.968352	0.97643
71	2720	2504	2527	2113	2819	2238		71	0.947405	0.932588	0.945734	0.939111	0.969728	0.976866
72	2729	2506	2533	2114	2822	2240		72	0.95054	0.933333	0.947979	0.939556	0.97076	0.977739
73	2731	2512	2538	2115	2825	2236		73	0.951237	0.935568	0.94985	0.94	0.971792	0.975993
74	2735	2518	2541	2117	2828	2239		74	0.95263	0.937803	0.950973	0.940889	0.972824	0.977302
75	2740	2523	2546	2119	2833	2239		75	0.954371	0.939665	0.952844	0.941778	0.974544	0.977302
76	2746	2527	2549	2121	2837	2239		76	0.956461	0.941155	0.953967	0.942667	0.97592	0.977302
77	2750	2531	2553	2122	2843	2238		77	0.957854	0.942644	0.955464	0.943111	0.977984	0.976866
78	2757	2540	2557	2126	2844	2239		78	0.960293	0.945996	0.956961	0.944889	0.978328	0.977302
79	2758	2542	2562	2126	2847	2240		79	0.960641	0.946741	0.958832	0.944889	0.97936	0.977739
80	2764	2547	2565	2127	2854	2243		80	0.962731	0.948603	0.959955	0.945333	0.981768	0.979048
81	2768	2551	2567	2131	2854	2242		81	0.964124	0.950093	0.960704	0.947111	0.981768	0.978612
82	2773	2554	2571	2130	2855	2241		82	0.965866	0.95121	0.962201	0.946667	0.982112	0.978175
83	2776	2560	2575	2133	2857	2242		83	0.96691	0.953445	0.963698	0.948	0.9828	0.978612
84	2784	2565	2579	2135	2861	2244		84	0.969697	0.955307	0.965195	0.948889	0.984176	0.979485
85	2784	2569	2581	2136	2862	2245		85	0.969697	0.956797	0.965943	0.949333	0.98452	0.979921
86	2788	2572	2584	2138	2866	2243		86	0.97109	0.957914	0.967066	0.950222	0.985896	0.979048
87	2792	2576	2587	2140	2867	2244		87	0.972483	0.959404	0.968189	0.951111	0.98624	0.979485
88	2794	2579	2592	2141	2870	2246		88	0.97318	0.960521	0.97006	0.951556	0.987272	0.980358
89	2797	2584	2594	2144	2872	2246		89	0.974225	0.962384	0.970808	0.952889	0.98796	0.980358
90	2799	2586	2595	2144	2875	2248		90	0.974922	0.963128	0.971183	0.952889	0.988992	0.981231
91	2804	2591	2595	2147	2876	2248		91	0.976663	0.964991	0.971183	0.954222	0.989336	0.981231
92	2806	2593	2602	2151	2878	2247		92	0.97736	0.965736	0.973802	0.956	0.990024	0.980794
93	2808	2597	2605	2148	2879	2249		93	0.978056	0.967225	0.974925	0.954667	0.990368	0.981667
94	2812	2601	2608	2150	2881	2250		94	0.97945	0.968715	0.976048	0.955556	0.991056	0.982104
95	2814	2603	2609	2152	2884	2249		95	0.980146	0.96946	0.976422	0.956444	0.992088	0.981667
96	2818	2607	2610	2153	2885	2250		96	0.98154	0.97095	0.976796	0.956889	0.992432	0.982104
97	2820	2608	2613	2154	2885	2251		97	0.982236	0.971322	0.977919	0.957333	0.992432	0.98254
98	2821	2612	2615	2155	2885	2253		98	0.982584	0.972812	0.978668	0.957778	0.992432	0.983413
99	2823	2616	2617	2157	2888	2253		99	0.983281	0.974302	0.979416	0.958667	0.993464	0.983413
100	2826	2616	2619	2159	2889	2253		100	0.984326	0.974302	0.980165	0.959556	0.993808	0.983413
101	2829	2618	2619	2160	2891	2252		101	0.985371	0.975047	0.980165	0.96	0.994496	0.982977
102	2829	2621	2622	2160	2891	2254		102	0.985371	0.976164	0.981287	0.96	0.994496	0.98385
103	2830	2624	2624	2162	2891	2255		103	0.985719	0.977281	0.982036	0.960889	0.994496	0.984286
104	2833	2627	2626	2164	2894	2257		104	0.986764	0.978399	0.982784	0.961778	0.995528	0.985159
105	2834	2628	2627	2166	2894	2258		105	0.987113	0.978771	0.983159	0.962667	0.995528	0.985596
106	2837	2630	2630	2164	2894	2257		106	0.988157	0.979516	0.984281	0.961778	0.995528	0.985159
107	2837	2632	2631	2167	2895	2257		107	0.988157	0.980261	0.984656	0.963111	0.995872	0.985159
108	2837	2636	2632	2169	2896	2259		108	0.988157	0.98175	0.98503	0.964	0.996216	0.986032
109	2840	2637	2633	2169	2896	2260		109	0.989202	0.982123	0.985404	0.964	0.996216	0.986469
110	2843	2637	2634	2172	2898	2259		110	0.990247	0.982123	0.985778	0.965333	0.996904	0.986032
111	2841	2639	2632	2169	2898	2261		111	0.989551	0.982868	0.98503	0.964	0.996904	0.986905
112	2844	2641	2638	2172	2896	2260		112	0.990596	0.983613	0.987275	0.965333	0.996216	0.986469
113	2844	2643	2639	2174	2898	2262		113	0.990596	0.984358	0.98765	0.966222	0.996904	0.987342
114	2849	2646	2640	2174	2900	2261		114	0.992337	0.985475	0.988024	0.966222	0.997592	0.986905
115	2849	2645	2640	2177	2899	2263		115	0.992337	0.985102	0.988024	0.967556	0.997248	0.987778
116	2848	2647	2642	2176	2899	2263		116	0.991989	0.985847	0.988772	0.967111	0.997248	0.987778
117	2849	2649	2643	2177	2902	2263		117	0.992337	0.986592	0.989147	0.967556	0.99828	0.987778
118	2850	2650	2644	2178	2902	2265		118	0.992685	0.986965	0.989521	0.968	0.99828	0.988651
119	2852	2652	2643	2180	2901	2267		119	0.993382	0.987709	0.989147	0.968889	0.997936	0.989524
120	2854	2651	2646	2181	2901	2264		120	0.994079	0.987337	0.990269	0.969333	0.997936	0.988215
121	2853	2652	2645	2181	2901	2266		121	0.99373	0.987709	0.989895	0.969333	0.997936	0.989088
122	2854	2654	2647	2181	2901	2268		122	0.994079	0.988454	0.990644	0.969333	0.997936	0.989961
123	2853	2654	2648	2183	2900	2269		123	0.99373	0.988454	0.991018	0.970222	0.997592	0.990397
124	2856	2656	2648	2184	2904	2268		124	0.994775	0.989199	0.991018	0.970667	0.998968	0.989961
125	2857	2656	2646	2188	2903	2269		125	0.995124	0.989199	0.990269	0.972444	0.998624	0.990397
126	2855	2659	2650	2185	2903	2269		126	0.994427	0.990317	0.991766	0.971111	0.998624	0.990397
127	2857	2659	2651	2185	2903	2270		127	0.995124	0.990317	0.992141	0.971111	0.998624	0.990834
128	2858	2660	2651	2188	2903	2274		128	0.995472	0.990689	0.992141	0.972444	0.998624	0.99258
129	2859	2659	2651	2188	2903	2271		129	0.99582	0.990317	0.992141	0.972444	0.998624	0.99127
130	2859	2660	2652	2188	2903	2273		130	0.99582	0.990689	0.992515	0.972444	0.998624	0.992143
131	2859	2661	2653	2188	2903	2272		131	0.99582	0.991061	0.992889	0.972444	0.998624	0.991707
132	2861	2663	2654	2191	2904	2272		132	0.996517	0.991806	0.993263	0.973778	0.998968	0.991707
133	2860	2664	2655	2192	2903	2274		133	0.996169	0.992179	0.993638	0.974222	0.998624	0.99258
134	2862	2664	2654	2190	2903	2273		134	0.996865	0.992179	0.993263	0.973333	0.998624	0.992143
135	2863	2666	2655	2192	2904	2273		135	0.997214	0.992924	0.993638	0.974222	0.998968	0.992143
136	2861	2665	2656	2192	2903	2275		136	0.996517	0.992551	0.994012	0.974222	0.998624	0.993016
137	2861	2667	2658	2193	2903	2275		137	0.996517	0.993296	0.99476	0.974667	0.998624	0.993016
138	2862	2667	2656	2194	2904	2275		138	0.996865	0.993296	0.994012	0.975111	0.998968	0.993016
139	2864	2667	2656	2193	2906	2275		139	0.997562	0.993296	0.994012	0.974667	0.999656	0.993016
140	2862	2667	2660	2196	2903	2276		140	0.996865	0.993296	0.995509	0.976	0.998624	0.993453
141	2862	2670	2659	2197	2903	2276		141	0.996865	0.994413	0.995135	0.976444	0.998624	0.993453
142	2865	2670	2659	2199	2904	2278		142	0.99791	0.994413	0.995135	0.977333	0.998968	0.994326
143	2863	2669	2659	2197	2904	2277		143	0.997214	0.994041	0.995135	0.976444	0.998968	0.993889
144	2863	2669	2659	2197	2904	2277		144	0.997214	0.994041	0.995135	0.976444	0.998968	0.993889
145	2863	2670	2657	2198	2904	2277		145	0.997214	0.994413	0.994386	0.976889	0.998968	0.993889
146	2863	2671	2660	2198	2904	2277		146	0.997214	0.994786	0.995509	0.976889	0.998968	0.993889
147	2865	2670	2661	2200	2905	2279		147	0.99791	0.994413	0.995883	0.977778	0.999312	0.994762
148	2865	2672	2659	2200	2906	2279		148	0.99791	0.995158	0.995135	0.977778	0.999656	0.994762
149	2864	2672	2661	2201	2905	2278		149	0.997562	0.995158	0.995883	0.978222	0.999312	0.994326
150	2864	2673	2661	2200	2905	2280		150	0.997562	0.995531	0.995883	0.977778	0.999312	0.995199
151	2865	2673	2662	2201	2905	2279		151	0.99791	0.995531	0.996257	0.978222	0.999312	0.994762
152	2866	2674	2662	2202	2904	2281		152	0.998258	0.995903	0.996257	0.978667	0.998968	0.995635
153	2866	2672	2663	2202	2904	2281		153	0.998258	0.995158	0.996632	0.978667	0.998968	0.995635
154	2864	2672	2661	2203	2904	2280		154	0.997562	0.995158	0.995883	0.979111	0.998968	0.995199
155	2865	2673	2662	2203	2904	2280		155	0.99791	0.995531	0.996257	0.979111	0.998968	0.995199
156	2867	2675	2664	2204	2906	2282		156	0.998607	0.996276	0.997006	0.979556	0.999656	0.996072
157	2867	2675	2663	2205	2905	2282		157	0.998607	0.996276	0.996632	0.98	0.999312	0.996072
158	2867	2675	2664	2206	2906	2281		158	0.998607	0.996276	0.997006	0.980444	0.999656	0.995635
159	2866	2675	2665	2204	2904	2281		159	0.998258	0.996276	0.99738	0.979556	0.998968	0.995635
160	2867	2676	2663	2206	2904	2283		160	0.998607	0.996648	0.996632	0.980444	0.998968	0.996508
161	2867	2676	2665	2205	2904	2283		161	0.998607	0.996648	0.99738	0.98	0.998968	0.996508
162	2867	2675	2664	2207	2904	2283		162	0.998607	0.996276	0.997006	0.980889	0.998968	0.996508
163	2868	2676	2663	2208	2905	2282		163	0.998955	0.996648	0.996632	0.981333	0.999312	0.996072
164	2866	2676	2664	2208	2902	2283		164	0.998258	0.996648	0.997006	0.981333	0.99828	0.996508
165	2866	2677	2666	2207	2903	2283		165	0.998258	0.99702	0.997754	0.980889	0.998624	0.996508
166	2867	2678	2666	2208	2905	2284		166	0.998607	0.997393	0.997754	0.981333	0.999312	0.996945
167	2867	2677	2665	2208	2904	2283		167	0.998607	0.99702	0.99738	0.981333	0.998968	0.996508
168	2868	2678	2664	2209	2905	2283		168	0.998955	0.997393	0.997006	0.981778	0.999312	0.996508
169	2866	2677	2665	2211	2905	2283		169	0.998258	0.99702	0.99738	0.982667	0.999312	0.996508
170	2867	2679	2666	2209	2903	2284		170	0.998607	0.997765	0.997754	0.981778	0.998624	0.996945
171	2866	2678	2667	2210	2903	2284		171	0.998258	0.997393	0.998129	0.982222	0.998624	0.996945
172	2868	2678	2666	2211	2903	2285		172	0.998955	0.997393	0.997754	0.982667	0.998624	0.997381
173	2867	2677	2667	2210	2904	2285		173	0.998607	0.99702	0.998129	0.982222	0.998968	0.997381
174	2867	2679	2666	2211	2902	2285		174	0.998607	0.997765	0.997754	0.982667	0.99828	0.997381
175	2866	2680	2666	2209	2903	2284		175	0.998258	0.998138	0.997754	0.981778	0.998624	0.996945
176	2867	2680	2666	2212	2903	2286		176	0.998607	0.998138	0.997754	0.983111	0.998624	0.997818
177	2868	2680	2666	2213	2907	2285		177	0.998955	0.998138	0.997754	0.983556	1	0.997381
178	2866	2679	2666	2213	2904	2287		178	0.998258	0.997765	0.997754	0.983556	0.998968	0.998254
179	2867	2680	2668	2213	2903	2284		179	0.998607	0.998138	0.998503	0.983556	0.998624	0.996945
180	2868	2680	2668	2212	2902	2286		180	0.998955	0.998138	0.998503	0.983111	0.99828	0.997818
181	2870	2680	2668	2214	2903	2287		181	0.999652	0.998138	0.998503	0.984	0.998624	0.998254
182	2867	2679	2667	2215	2904	2286		182	0.998607	0.997765	0.998129	0.984444	0.998968	0.997818
183	2867	2679	2665	2215	2903	2287		183	0.998607	0.997765	0.99738	0.984444	0.998624	0.998254
184	2868	2680	2668	2211	2902	2286		184	0.998955	0.998138	0.998503	0.982667	0.99828	0.997818
185	2867	2680	2669	2214	2904	2286		185	0.998607	0.998138	0.998877	0.984	0.998968	0.997818
186	2869	2681	2667	2216	2904	2287		186	0.999303	0.99851	0.998129	0.984889	0.998968	0.998254
187	2870	2680	2666	2215	2904	2286		187	0.999652	0.998138	0.997754	0.984444	0.998968	0.997818
188	2865	2681	2666	2215	2904	2285		188	0.99791	0.99851	0.997754	0.984444	0.998968	0.997381
189	2867	2680	2666	2216	2903	2286		189	0.998607	0.998138	0.997754	0.984889	0.998624	0.997818
190	2867	2681	2667	2215	2902	2286		190	0.998607	0.99851	0.998129	0.984444	0.99828	0.997818
191	2868	2681	2667	2217	2902	2287		191	0.998955	0.99851	0.998129	0.985333	0.99828	0.998254
192	2867	2681	2667	2217	2904	2286		192	0.998607	0.99851	0.998129	0.985333	0.998968	0.997818
193	2864	2680	2667	2216	2904	2285		193	0.997562	0.998138	0.998129	0.984889	0.998968	0.997381
194	2868	2681	2668	2217	2903	2283		194	0.998955	0.99851	0.998503	0.985333	0.998624	0.996508
195	2868	2682	2668	2216	2903	2287		195	0.998955	0.998883	0.998503	0.984889	0.998624	0.998254
196	2867	2681	2669	2218	2903	2287		196	0.998607	0.99851	0.998877	0.985778	0.998624	0.998254
197	2867	2680	2667	2217	2904	2286		197	0.998607	0.998138	0.998129	0.985333	0.998968	0.997818
198	2866	2682	2668	2213	2902	2286		198	0.998258	0.998883	0.998503	0.983556	0.99828	0.997818
199	2870	2682	2671	2217	2901	2285		199	0.999652	0.998883	0.999626	0.985333	0.997936	0.997381
200	2866	2683	2669	2218	2903	2287		200	0.998258	0.999255	0.998877	0.985778	0.998624	0.998254
201	2869	2682	2668	2219	2902	2287		201	0.999303	0.998883	0.998503	0.986222	0.99828	0.998254
202	2866	2681	2668	2219	2904	2287		202	0.998258	0.99851	0.998503	0.986222	0.998968	0.998254
203	2867	2681	2667	2217	2902	2286		203	0.998607	0.99851	0.998129	0.985333	0.99828	0.997818
204	2867	2682	2667	2219	2902	2287		204	0.998607	0.998883	0.998129	0.986222	0.99828	0.998254
205	2866	2683	2672	2219	2902	2287		205	0.998258	0.999255	1	0.986222	0.99828	0.998254
206	2871	2681	2668	2220	2903	2287		206	1	0.99851	0.998503	0.986667	0.998624	0.998254
207	2867	2683	2667	2221	2902	2287		207	0.998607	0.999255	0.998129	0.987111	0.99828	0.998254
208	2867	2682	2668	2220	2901	2287		208	0.998607	0.998883	0.998503	0.986667	0.997936	0.998254
209	2868	2683	2669	2219	2902	2289		209	0.998955	0.999255	0.998877	0.986222	0.99828	0.999127
210	2868	2681	2669	2221	2904	2287		210	0.998955	0.99851	0.998877	0.987111	0.998968	0.998254
211	2866	2682	2668	2221	2903	2286		211	0.998258	0.998883	0.998503	0.987111	0.998624	0.997818
212	2868	2682	2667	2218	2901	2285		212	0.998955	0.998883	0.998129	0.985778	0.997936	0.997381
213	2867	2682	2668	2221	2900	2287		213	0.998607	0.998883	0.998503	0.987111	0.997592	0.998254
214	2867	2683	2670	2221	2901	2286		214	0.998607	0.999255	0.999251	0.987111	0.997936	0.997818
215	2868	2682	2668	2221	2903	2291		215	0.998955	0.998883	0.998503	0.987111	0.998624	1
216	2867	2682	2667	2222	2904	2286		216	0.998607	0.998883	0.998129	0.987556	0.998968	0.997818
217	2867	2682	2668	2220	2902	2286		217	0.998607	0.998883	0.998503	0.986667	0.99828	0.997818
218	2865	2683	2667	2221	2900	2288		218	0.99791	0.999255	0.998129	0.987111	0.997592	0.998691
219	2868	2685	2669	2223	2902	2287		219	0.998955	1	0.998877	0.988	0.99828	0.998254
220	2867	2683	2668	2224	2901	2287		220	0.998607	0.999255	0.998503	0.988444	0.997936	0.998254
221	2866	2682	2668	2224	2901	2286		221	0.998258	0.998883	0.998503	0.988444	0.997936	0.997818
222	2866	2682	2667	2223	2901	2287		222	0.998258	0.998883	0.998129	0.988	0.997936	0.998254
223	2868	2683	2668	2222	2901	2289		223	0.998955	0.999255	0.998503	0.987556	0.997936	0.999127
224	2868	2685	2669	2223	2903	2288		224	0.998955	1	0.998877	0.988	0.998624	0.998691
225	2867	2682	2669	2222	2902	2287		225	0.998607	0.998883	0.998877	0.987556	0.99828	0.998254
226	2866	2682	2669	2221	2901	2288		226	0.998258	0.998883	0.998877	0.987111	0.997936	0.998691
227	2865	2683	2668	2223	2902	2287		227	0.99791	0.999255	0.998503	0.988	0.99828	0.998254
228	2867	2685	2670	2223	2901	2287		228	0.998607	1	0.999251	0.988	0.997936	0.998254
229	2867	2684	2669	2224	2900	2287		229	0.998607	0.999628	0.998877	0.988444	0.997592	0.998254
230	2867	2683	2667	2224	2902	2287		230	0.998607	0.999255	0.998129	0.988444	0.99828	0.998254
231	2866	2684	2669	2228	2900	2289		231	0.998258	0.999628	0.998877	0.990222	0.997592	0.999127
232	2867	2683	2668	2223	2901	2287		232	0.998607	0.999255	0.998503	0.988	0.997936	0.998254
233	2867	2684	2668	2223	2900	2287		233	0.998607	0.999628	0.998503	0.988	0.997592	0.998254
234	2867	2682	2672	2225	2901	2289		234	0.998607	0.998883	1	0.988889	0.997936	0.999127
235	2865	2682	2667	2225	2901	2287		235	0.99791	0.998883	0.998129	0.988889	0.997936	0.998254
236	2867	2683	2667	2225	2899	2287		236	0.998607	0.999255	0.998129	0.988889	0.997248	0.998254
237	2867	2685	2668	2226	2899	2287		237	0.998607	1	0.998503	0.989333	0.997248	0.998254
238	2867	2684	2668	2226	2900	2287		238	0.998607	0.999628	0.998503	0.989333	0.997592	0.998254
239	2868	2684	2666	2226	2901	2287		239	0.998955	0.999628	0.997754	0.989333	0.997936	0.998254
240	2866	2681	2668	2229	2901	2286		240	0.998258	0.99851	0.998503	0.990667	0.997936	0.997818
241	2866	2683	2667	2225	2900	2285		241	0.998258	0.999255	0.998129	0.988889	0.997592	0.997381
242	2864	2683	2668	2224	2899	2285		242	0.997562	0.999255	0.998503	0.988444	0.997248	0.997381
243	2867	2684	2669	2226	2899	2287		243	0.998607	0.999628	0.998877	0.989333	0.997248	0.998254
244	2866	2682	2668	2227	2900	2286		244	0.998258	0.998883	0.998503	0.989778	0.997592	0.997818
245	2867	2683	2665	2229	2902	2286		245	0.998607	0.999255	0.99738	0.990667	0.99828	0.997818
246	2865	2684	2667	2226	2899	2285		246	0.99791	0.999628	0.998129	0.989333	0.997248	0.997381
247	2865	2684	2668	2225	2900	2286		247	0.99791	0.999628	0.998503	0.988889	0.997592	0.997818
248	2868	2685	2669	2222	2900	2287		248	0.998955	1	0.998877	0.987556	0.997592	0.998254
249	2865	2680	2668	2228	2900	2287		249	0.99791	0.998138	0.998503	0.990222	0.997592	0.998254
250	2866	2683	2667	2228	2899	2284		250	0.998258	0.999255	0.998129	0.990222	0.997248	0.996945
251	2864	2682	2667	2227	2896	2286		251	0.997562	0.998883	0.998129	0.989778	0.996216	0.997818
252	2866	2684	2668	2227	2898	2285		252	0.998258	0.999628	0.998503	0.989778	0.996904	0.997381
253	2867	2684	2669	2224	2898	2287		253	0.998607	0.999628	0.998877	0.988444	0.996904	0.998254
254	2866	2683	2665	2229	2896	2286		254	0.998258	0.999255	0.99738	0.990667	0.996216	0.997818
255	2865	2681	2668	2228	2899	2286		255	0.99791	0.99851	0.998503	0.990222	0.997248	0.997818
256	2865	2684	2669	2227	2898	2286		256	0.99791	0.999628	0.998877	0.989778	0.996904	0.997818
257	2869	2684	2668	2228	2898	2284		257	0.999303	0.999628	0.998503	0.990222	0.996904	0.996945
258	2866	2685	2668	2227	2899	2285		258	0.998258	1	0.998503	0.989778	0.997248	0.997381
259	2866	2683	2668	2227	2899	2285		259	0.998258	0.999255	0.998503	0.989778	0.997248	0.997381
260	2865	2685	2668	2229	2899	2287		260	0.99791	1	0.998503	0.990667	0.997248	0.998254
261	2865	2684	2668	2227	2900	2285		261	0.99791	0.999628	0.998503	0.989778	0.997592	0.997381
262	2865	2683	2667	2226	2901	2284		262	0.99791	0.999255	0.998129	0.989333	0.997936	0.996945
263	2865	2684	2667	2229	2898	2286		263	0.99791	0.999628	0.998129	0.990667	0.996904	0.997818
264	2866	2684	2669	2229	2898	2287		264	0.998258	0.999628	0.998877	0.990667	0.996904	0.998254
265	2866	2683	2669	2229	2899	2289		265	0.998258	0.999255	0.998877	0.990667	0.997248	0.999127
266	2865	2683	2667	2230	2899	2286		266	0.99791	0.999255	0.998129	0.991111	0.997248	0.997818
267	2864	2681	2667	2229	2897	2285		267	0.997562	0.99851	0.998129	0.990667	0.99656	0.997381
268	2865	2684	2668	2229	2898	2285		268	0.99791	0.999628	0.998503	0.990667	0.996904	0.997381
269	2869	2684	2669	2229	2899	2286		269	0.999303	0.999628	0.998877	0.990667	0.997248	0.997818
270	2865	2684	2666	2229	2900	2286		270	0.99791	0.999628	0.997754	0.990667	0.997592	0.997818
271	2865	2683	2667	2231	2899	2285		271	0.99791	0.999255	0.998129	0.991556	0.997248	0.997381
272	2865	2683	2668	2230	2898	2285		272	0.99791	0.999255	0.998503	0.991111	0.996904	0.997381
273	2864	2683	2667	2230	2897	2286		273	0.997562	0.999255	0.998129	0.991111	0.99656	0.997818
274	2865	2684	2668	2231	2897	2286		274	0.99791	0.999628	0.998503	0.991556	0.99656	0.997818
275	2861	2682	2669	2231	2897	2287		275	0.996517	0.998883	0.998877	0.991556	0.99656	0.998254
276	2864	2684	2667	2233	2898	2287		276	0.997562	0.999628	0.998129	0.992444	0.996904	0.998254
277	2864	2683	2666	2231	2897	2285		277	0.997562	0.999255	0.997754	0.991556	0.99656	0.997381
278	2865	2684	2667	2229	2899	2285		278	0.99791	0.999628	0.998129	0.990667	0.997248	0.997381
279	2866	2685	2668	2232	2897	2286		279	0.998258	1	0.998503	0.992	0.99656	0.997818
280	2865	2683	2667	2231	2898	2285		280	0.99791	0.999255	0.998129	0.991556	0.996904	0.997381
281	2863	2683	2669	2233	2897	2285		281	0.997214	0.999255	0.998877	0.992444	0.99656	0.997381
282	2865	2683	2667	2231	2897	2285		282	0.99791	0.999255	0.998129	0.991556	0.99656	0.997381
283	2864	2684	2667	2229	2892	2286		283	0.997562	0.999628	0.998129	0.990667	0.99484	0.997818
284	2864	2684	2667	2226	2897	2286		284	0.997562	0.999628	0.998129	0.989333	0.99656	0.997818
285	2864	2683	2668	2232	2897	2285		285	0.997562	0.999255	0.998503	0.992	0.99656	0.997381
286	2863	2682	2667	2231	2897	2285		286	0.997214	0.998883	0.998129	0.991556	0.99656	0.997381
287	2866	2683	2669	2230	2897	2284		287	0.998258	0.999255	0.998877	0.991111	0.99656	0.996945
288	2865	2685	2667	2231	2897	2285		288	0.99791	1	0.998129	0.991556	0.99656	0.997381
289	2865	2683	2668	2228	2897	2285		289	0.99791	0.999255	0.998503	0.990222	0.99656	0.997381
290	2863	2683	2667	2232	2897	2285		290	0.997214	0.999255	0.998129	0.992	0.99656	0.997381
291	2863	2683	2667	2232	2897	2283		291	0.997214	0.999255	0.998129	0.992	0.99656	0.996508
292	2864	2683	2666	2231	2895	2283		292	0.997562	0.999255	0.997754	0.991556	0.995872	0.996508
293	2864	2685	2668	2232	2896	2286		293	0.997562	1	0.998503	0.992	0.996216	0.997818
294	2864	2683	2667	2232	2897	2285		294	0.997562	0.999255	0.998129	0.992	0.99656	0.997381
295	2863	2683	2667	2233	2897	2284		295	0.997214	0.999255	0.998129	0.992444	0.99656	0.996945
296	2864	2682	2667	2232	2896	2284		296	0.997562	0.998883	0.998129	0.992	0.996216	0.996945
297	2864	2683	2666	2232	2895	2285		297	0.997562	0.999255	0.997754	0.992	0.995872	0.997381
298	2863	2683	2667	2230	2896	2285		298	0.997214	0.999255	0.998129	0.991111	0.996216	0.997381
299	2864	2684	2667	2232	2896	2284		299	0.997562	0.999628	0.998129	0.992	0.996216	0.996945
300	2860	2682	2666	2234	2894	2281		300	0.996169	0.998883	0.997754	0.992889	0.995528	0.995635
301	2863	2682	2666	2233	2896	2284		301	0.997214	0.998883	0.997754	0.992444	0.996216	0.996945
302	2864	2683	2668	2231	2896	2284		302	0.997562	0.999255	0.998503	0.991556	0.996216	0.996945
303	2864	2684	2667	2233	2895	2285		303	0.997562	0.999628	0.998129	0.992444	0.995872	0.997381
304	2863	2682	2666	2233	2897	2284		304	0.997214	0.998883	0.997754	0.992444	0.99656	0.996945
305	2862	2682	2666	2234	2896	2283		305	0.996865	0.998883	0.997754	0.992889	0.996216	0.996508
306	2865	2684	2666	2233	2895	2284		306	0.99791	0.999628	0.997754	0.992444	0.995872	0.996945
307	2863	2683	2664	2232	2895	2283		307	0.997214	0.999255	0.997006	0.992	0.995872	0.996508
308	2863	2683	2667	2234	2894	2285		308	0.997214	0.999255	0.998129	0.992889	0.995528	0.997381
309	2863	2680	2667	2234	2896	2285		309	0.997214	0.998138	0.998129	0.992889	0.996216	0.997381
310	2863	2682	2664	2234	2896	2283		310	0.997214	0.998883	0.997006	0.992889	0.996216	0.996508
311	2864	2683	2666	2233	2894	2283		311	0.997562	0.999255	0.997754	0.992444	0.995528	0.996508
312	2860	2683	2666	2233	2895	2283		312	0.996169	0.999255	0.997754	0.992444	0.995872	0.996508
313	2863	2684	2667	2234	2895	2284		313	0.997214	0.999628	0.998129	0.992889	0.995872	0.996945
314	2862	2683	2666	2235	2896	2284		314	0.996865	0.999255	0.997754	0.993333	0.996216	0.996945
315	2861	2682	2665	2234	2895	2282		315	0.996517	0.998883	0.99738	0.992889	0.995872	0.996072
316	2863	2682	2663	2235	2896	2284		316	0.997214	0.998883	0.996632	0.993333	0.996216	0.996945
317	2862	2683	2667	2234	2894	2284		317	0.996865	0.999255	0.998129	0.992889	0.995528	0.996945
318	2862	2682	2667	2234	2894	2283		318	0.996865	0.998883	0.998129	0.992889	0.995528	0.996508
319	2862	2682	2666	2235	2895	2283		319	0.996865	0.998883	0.997754	0.993333	0.995872	0.996508
320	2862	2682	2666	2233	2894	2284		320	0.996865	0.998883	0.997754	0.992444	0.995528	0.996945
321	2862	2683	2664	2234	2890	2284		321	0.996865	0.999255	0.997006	0.992889	0.994152	0.996945
322	2863	2684	2663	2234	2895	2284		322	0.997214	0.999628	0.996632	0.992889	0.995872	0.996945
323	2863	2682	2667	2235	2895	2283		323	0.997214	0.998883	0.998129	0.993333	0.995872	0.996508
324	2857	2682	2666	2235	2895	2282		324	0.995124	0.998883	0.997754	0.993333	0.995872	0.996072
325	2861	2682	2665	2234	2894	2283		325	0.996517	0.998883	0.99738	0.992889	0.995528	0.996508
326	2862	2683	2665	2235	2894	2284		326	0.996865	0.999255	0.99738	0.993333	0.995528	0.996945
327	2863	2682	2669	2235	2893	2284		327	0.997214	0.998883	0.998877	0.993333	0.995184	0.996945
328	2861	2683	2667	2237	2894	2283		328	0.996517	0.999255	0.998129	0.994222	0.995528	0.996508
329	2860	2682	2665	2236	2894	2283		329	0.996169	0.998883	0.99738	0.993778	0.995528	0.996508
330	2863	2683	2666	2235	2894	2283		330	0.997214	0.999255	0.997754	0.993333	0.995528	0.996508
331	2862	2683	2665	2238	2892	2284		331	0.996865	0.999255	0.99738	0.994667	0.99484	0.996945
332	2861	2683	2665	2236	2892	2283		332	0.996517	0.999255	0.99738	0.993778	0.99484	0.996508
333	2860	2681	2666	2238	2894	2283		333	0.996169	0.99851	0.997754	0.994667	0.995528	0.996508
334	2861	2682	2665	2238	2894	2281		334	0.996517	0.998883	0.99738	0.994667	0.995528	0.995635
335	2863	2682	2666	2235	2893	2282		335	0.997214	0.998883	0.997754	0.993333	0.995184	0.996072
336	2861	2683	2667	2235	2893	2284		336	0.996517	0.999255	0.998129	0.993333	0.995184	0.996945
337	2862	2682	2667	2236	2894	2283		337	0.996865	0.998883	0.998129	0.993778	0.995528	0.996508
338	2861	2683	2665	2236	2894	2283		338	0.996517	0.999255	0.99738	0.993778	0.995528	0.996508
339	2860	2682	2665	2235	2892	2281		339	0.996169	0.998883	0.99738	0.993333	0.99484	0.995635
340	2862	2681	2665	2235	2892	2283		340	0.996865	0.99851	0.99738	0.993333	0.99484	0.996508
341	2862	2684	2665	2236	2893	2283		341	0.996865	0.999628	0.99738	0.993778	0.995184	0.996508
342	2860	2681	2665	2237	2893	2283		342	0.996169	0.99851	0.99738	0.994222	0.995184	0.996508
343	2860	2681	2666	2237	2892	2283		343	0.996169	0.99851	0.997754	0.994222	0.99484	0.996508
344	2862	2682	2665	2236	2893	2282		344	0.996865	0.998883	0.99738	0.993778	0.995184	0.996072
345	2860	2682	2665	2236	2893	2282		345	0.996169	0.998883	0.99738	0.993778	0.995184	0.996072
346	2861	2682	2666	2236	2895	2283		346	0.996517	0.998883	0.997754	0.993778	0.995872	0.996508
347	2860	2682	2668	2238	2893	2283		347	0.996169	0.998883	0.998503	0.994667	0.995184	0.996508
348	2858	2681	2663	2240	2893	2282		348	0.995472	0.99851	0.996632	0.995556	0.995184	0.996072
349	2861	2682	2663	2237	2892	2283		349	0.996517	0.998883	0.996632	0.994222	0.99484	0.996508
350	2861	2681	2663	2236	2892	2285		350	0.996517	0.99851	0.996632	0.993778	0.99484	0.997381
351	2859	2682	2665	2237	2891	2282		351	0.99582	0.998883	0.99738	0.994222	0.994496	0.996072
352	2860	2681	2666	2237	2892	2282		352	0.996169	0.99851	0.997754	0.994222	0.99484	0.996072
353	2859	2681	2664	2239	2893	2282		353	0.99582	0.99851	0.997006	0.995111	0.995184	0.996072
354	2861	2682	2664	2237	2894	2283		354	0.996517	0.998883	0.997006	0.994222	0.995528	0.996508
355	2861	2683	2664	2236	2891	2287		355	0.996517	0.999255	0.997006	0.993778	0.994496	0.998254
356	2860	2683	2664	2237	2891	2283		356	0.996169	0.999255	0.997006	0.994222	0.994496	0.996508
357	2860	2681	2665	2238	2892	2283		357	0.996169	0.99851	0.99738	0.994667	0.99484	0.996508
358	2860	2681	2663	2238	2891	2283		358	0.996169	0.99851	0.996632	0.994667	0.994496	0.996508
359	2860	2682	2664	2238	2888	2282		359	0.996169	0.998883	0.997006	0.994667	0.993464	0.996072
360	2860	2684	2665	2237	2892	2282		360	0.996169	0.999628	0.99738	0.994222	0.99484	0.996072
361	2859	2682	2669	2239	2892	2283		361	0.99582	0.998883	0.998877	0.995111	0.99484	0.996508
362	2859	2682	2664	2239	2893	2282		362	0.99582	0.998883	0.997006	0.995111	0.995184	0.996072
363	2858	2681	2665	2239	2891	2280		363	0.995472	0.99851	0.99738	0.995111	0.994496	0.995199
364	2860	2681	2664	2236	2891	2282		364	0.996169	0.99851	0.997006	0.993778	0.994496	0.996072
365	2861	2683	2664	2237	2890	2281		365	0.996517	0.999255	0.997006	0.994222	0.994152	0.995635
366	2859	2680	2665	2238	2893	2278		366	0.99582	0.998138	0.99738	0.994667	0.995184	0.994326
367	2859	2681	2664	2238	2891	2282		367	0.99582	0.99851	0.997006	0.994667	0.994496	0.996072
368	2860	2680	2664	2238	2889	2281		368	0.996169	0.998138	0.997006	0.994667	0.993808	0.995635
369	2858	2682	2664	2237	2891	2281		369	0.995472	0.998883	0.997006	0.994222	0.994496	0.995635
370	2859	2682	2666	2239	2892	2283		370	0.99582	0.998883	0.997754	0.995111	0.99484	0.996508
371	2859	2681	2665	2239	2891	2278		371	0.99582	0.99851	0.99738	0.995111	0.994496	0.994326
372	2858	2680	2663	2240	2892	2281		372	0.995472	0.998138	0.996632	0.995556	0.99484	0.995635
373	2860	2681	2664	2239	2892	2281		373	0.996169	0.99851	0.997006	0.995111	0.99484	0.995635
374	2860	2681	2665	2237	2891	2279		374	0.996169	0.99851	0.99738	0.994222	0.994496	0.994762
375	2859	2683	2665	2239	2889	2282		375	0.99582	0.999255	0.99738	0.995111	0.993808	0.996072
376	2858	2681	2665	2239	2891	2281		376	0.995472	0.99851	0.99738	0.995111	0.994496	0.995635
377	2859	2680	2664	2239	2891	2282		377	0.99582	0.998138	0.997006	0.995111	0.994496	0.996072
378	2858	2681	2662	2238	2890	2281		378	0.995472	0.99851	0.996257	0.994667	0.994152	0.995635
379	2860	2682	2664	2239	2890	2281		379	0.996169	0.998883	0.997006	0.995111	0.994152	0.995635
380	2859	2681	2664	2238	2890	2281		380	0.99582	0.99851	0.997006	0.994667	0.994152	0.995635
381	2858	2680	2663	2239	2890	2283		381	0.995472	0.998138	0.996632	0.995111	0.994152	0.996508
382	2858	2681	2663	2240	2890	2281		382	0.995472	0.99851	0.996632	0.995556	0.994152	0.995635
383	2859	2680	2664	2238	2890	2281		383	0.99582	0.998138	0.997006	0.994667	0.994152	0.995635
384	2859	2682	2664	2235	2891	2282		384	0.99582	0.998883	0.997006	0.993333	0.994496	0.996072
385	2858	2682	2664	2239	2890	2282		385	0.995472	0.998883	0.997006	0.995111	0.994152	0.996072
386	2858	2681	2664	2240	2891	2281		386	0.995472	0.99851	0.997006	0.995556	0.994496	0.995635
387	2859	2680	2663	2241	2889	2280		387	0.99582	0.998138	0.996632	0.996	0.993808	0.995199
388	2858	2681	2663	2239	2889	2279		388	0.995472	0.99851	0.996632	0.995111	0.993808	0.994762
389	2858	2681	2664	2237	2888	2281		389	0.995472	0.99851	0.997006	0.994222	0.993464	0.995635
390	2857	2680	2668	2240	2889	2281		390	0.995124	0.998138	0.998503	0.995556	0.993808	0.995635
391	2858	2680	2663	2240	2890	2281		391	0.995472	0.998138	0.996632	0.995556	0.994152	0.995635
392	2857	2681	2664	2240	2887	2278		392	0.995124	0.99851	0.997006	0.995556	0.99312	0.994326
393	2858	2681	2663	2239	2889	2281		393	0.995472	0.99851	0.996632	0.995111	0.993808	0.995635
394	2858	2683	2663	2239	2889	2282		394	0.995472	0.999255	0.996632	0.995111	0.993808	0.996072
395	2857	2680	2666	2240	2890	2281		395	0.995124	0.998138	0.997754	0.995556	0.994152	0.995635
396	2856	2681	2662	2241	2890	2279		396	0.994775	0.99851	0.996257	0.996	0.994152	0.994762
397	2858	2680	2662	2240	2888	2281		397	0.995472	0.998138	0.996257	0.995556	0.993464	0.995635
398	2858	2681	2662	2239	2888	2280		398	0.995472	0.99851	0.996257	0.995111	0.993464	0.995199
399	2857	2680	2663	2239	2888	2282		399	0.995124	0.998138	0.996632	0.995111	0.993464	0.996072
400	2856	2680	2664	2239	2888	2281		400	0.994775	0.998138	0.997006	0.995111	0.993464	0.995635
401	2857	2680	2667	2241	2889	2280		401	0.995124	0.998138	0.998129	0.996	0.993808	0.995199
402	2858	2681	2662	2240	2889	2280		402	0.995472	0.99851	0.996257	0.995556	0.993808	0.995199
403	2858	2681	2662	2240	2889	2280		403	0.995472	0.99851	0.996257	0.995556	0.993808	0.995199
404	2856	2680	2663	2239	2888	2281		404	0.994775	0.998138	0.996632	0.995111	0.993464	0.995635
405	2856	2679	2663	2239	2889	2281		405	0.994775	0.997765	0.996632	0.995111	0.993808	0.995635
406	2856	2680	2662	2240	2889	2283		406	0.994775	0.998138	0.996257	0.995556	0.993808	0.996508
407	2858	2680	2662	2240	2888	2279		407	0.995472	0.998138	0.996257	0.995556	0.993464	0.994762
408	2857	2680	2663	2240	2886	2282		408	0.995124	0.998138	0.996632	0.995556	0.992776	0.996072
409	2857	2681	2663	2241	2887	2280		409	0.995124	0.99851	0.996632	0.996	0.99312	0.995199
410	2855	2679	2664	2240	2888	2280		410	0.994427	0.997765	0.997006	0.995556	0.993464	0.995199
411	2857	2680	2662	2240	2888	2280		411	0.995124	0.998138	0.996257	0.995556	0.993464	0.995199
412	2857	2679	2661	2240	2888	2280		412	0.995124	0.997765	0.995883	0.995556	0.993464	0.995199
413	2857	2681	2662	2240	2889	2282		413	0.995124	0.99851	0.996257	0.995556	0.993808	0.996072
414	2856	2680	2663	2240	2889	2281		414	0.994775	0.998138	0.996632	0.995556	0.993808	0.995635
415	2856	2679	2662	2242	2889	2279		415	0.994775	0.997765	0.996257	0.996444	0.993808	0.994762
416	2856	2679	2660	2241	2888	2280		416	0.994775	0.997765	0.995509	0.996	0.993464	0.995199
417	2858	2680	2661	2240	2887	2278		417	0.995472	0.998138	0.995883	0.995556	0.99312	0.994326
418	2855	2681	2661	2240	2887	2280		418	0.994427	0.99851	0.995883	0.995556	0.99312	0.995199
419	2856	2680	2662	2240	2887	2280		419	0.994775	0.998138	0.996257	0.995556	0.99312	0.995199
420	2855	2678	2662	2242	2888	2280		420	0.994427	0.997393	0.996257	0.996444	0.993464	0.995199
421	2856	2679	2661	2242	2887	2279		421	0.994775	0.997765	0.995883	0.996444	0.99312	0.994762
422	2856	2681	2661	2241	2883	2279		422	0.994775	0.99851	0.995883	0.996	0.991744	0.994762
423	2855	2680	2663	2241	2886	2279		423	0.994427	0.998138	0.996632	0.996	0.992776	0.994762
424	2855	2679	2665	2241	2887	2280		424	0.994427	0.997765	0.99738	0.996	0.99312	0.995199
425	2854	2679	2661	2243	2887	2279		425	0.994079	0.997765	0.995883	0.996889	0.99312	0.994762
426	2855	2681	2661	2241	2886	2278		426	0.994427	0.99851	0.995883	0.996	0.992776	0.994326
427	2856	2680	2661	2241	2888	2279		427	0.994775	0.998138	0.995883	0.996	0.993464	0.994762
428	2855	2679	2662	2241	2886	2280		428	0.994427	0.997765	0.996257	0.996	0.992776	0.995199
429	2855	2677	2663	2242	2888	2281		429	0.994427	0.99702	0.996632	0.996444	0.993464	0.995635
430	2855	2680	2665	2242	2891	2279		430	0.994427	0.998138	0.99738	0.996444	0.994496	0.994762
431	2856	2680	2661	2242	2887	2279		431	0.994775	0.998138	0.995883	0.996444	0.99312	0.994762
432	2855	2680	2661	2241	2886	2280		432	0.994427	0.998138	0.995883	0.996	0.992776	0.995199
433	2852	2680	2663	2242	2886	2279		433	0.993382	0.998138	0.996632	0.996444	0.992776	0.994762
434	2854	2679	2662	2243	2887	2278		434	0.994079	0.997765	0.996257	0.996889	0.99312	0.994326
435	2856	2679	2658	2243	2885	2278		435	0.994775	0.997765	0.99476	0.996889	0.992432	0.994326
436	2855	2679	2661	2241	2885	2278		436	0.994427	0.997765	0.995883	0.996	0.992432	0.994326
437	2855	2680	2661	2242	2885	2280		437	0.994427	0.998138	0.995883	0.996444	0.992432	0.995199
438	2855	2679	2661	2242	2885	2279		438	0.994427	0.997765	0.995883	0.996444	0.992432	0.994762
439	2855	2679	2661	2242	2887	2278		439	0.994427	0.997765	0.995883	0.996444	0.99312	0.994326
440	2855	2679	2661	2243	2886	2278		440	0.994427	0.997765	0.995883	0.996889	0.992776	0.994326
441	2855	2679	2660	2242	2885	2278		441	0.994427	0.997765	0.995509	0.996444	0.992432	0.994326
442	2854	2679	2661	2243	2885	2279		442	0.994079	0.997765	0.995883	0.996889	0.992432	0.994762
443	2855	2678	2661	2242	2888	2279		443	0.994427	0.997393	0.995883	0.996444	0.993464	0.994762
444	2855	2678	2659	2243	2886	2278		444	0.994427	0.997393	0.995135	0.996889	0.992776	0.994326
445	2852	2679	2660	2243	2886	2280		445	0.993382	0.997765	0.995509	0.996889	0.992776	0.995199
446	2855	2680	2660	2242	2888	2278		446	0.994427	0.998138	0.995509	0.996444	0.993464	0.994326
447	2854	2684	2661	2241	2885	2279		447	0.994079	0.999628	0.995883	0.996	0.992432	0.994762
448	2853	2678	2661	2242	2885	2278		448	0.99373	0.997393	0.995883	0.996444	0.992432	0.994326
449	2855	2679	2660	2242	2887	2278		449	0.994427	0.997765	0.995509	0.996444	0.99312	0.994326
450	2855	2679	2658	2243	2884	2277		450	0.994427	0.997765	0.99476	0.996889	0.992088	0.993889
451	2858	2679	2660	2243	2882	2278		451	0.995472	0.997765	0.995509	0.996889	0.9914	0.994326
452	2854	2679	2661	2242	2885	2279		452	0.994079	0.997765	0.995883	0.996444	0.992432	0.994762
453	2853	2674	2661	2241	2885	2279		453	0.99373	0.995903	0.995883	0.996	0.992432	0.994762
454	2854	2678	2659	2243	2885	2276		454	0.994079	0.997393	0.995135	0.996889	0.992432	0.993453
455	2854	2679	2661	2243	2884	2278		455	0.994079	0.997765	0.995883	0.996889	0.992088	0.994326
456	2854	2679	2661	2244	2885	2275		456	0.994079	0.997765	0.995883	0.997333	0.992432	0.993016
457	2849	2679	2660	2242	2883	2278		457	0.992337	0.997765	0.995509	0.996444	0.991744	0.994326
458	2853	2679	2662	2242	2885	2277		458	0.99373	0.997765	0.996257	0.996444	0.992432	0.993889
459	2854	2682	2659	2244	2884	2277		459	0.994079	0.998883	0.995135	0.997333	0.992088	0.993889
460	2854	2678	2659	2243	2883	2276		460	0.994079	0.997393	0.995135	0.996889	0.991744	0.993453
461	2853	2679	2659	2243	2884	2276		461	0.99373	0.997765	0.995135	0.996889	0.992088	0.993453
462	2852	2678	2660	2243	2883	2278		462	0.993382	0.997393	0.995509	0.996889	0.991744	0.994326
463	2858	2678	2661	2243	2885	2277		463	0.995472	0.997393	0.995883	0.996889	0.992432	0.993889
464	2853	2679	2662	2243	2884	2276		464	0.99373	0.997765	0.996257	0.996889	0.992088	0.993453
465	2854	2678	2659	2243	2883	2277		465	0.994079	0.997393	0.995135	0.996889	0.991744	0.993889
466	2853	2679	2659	2243	2884	2276		466	0.99373	0.997765	0.995135	0.996889	0.992088	0.993453
467	2853	2679	2659	2242	2886	2277		467	0.99373	0.997765	0.995135	0.996444	0.992776	0.993889
468	2853	2678	2660	2243	2884	2277		468	0.99373	0.997393	0.995509	0.996889	0.992088	0.993889
469	2856	2679	2657	2245	2884	2276		469	0.994775	0.997765	0.994386	0.997778	0.992088	0.993453
470	2851	2680	2658	2243	2882	2276		470	0.993034	0.998138	0.99476	0.996889	0.9914	0.993453
471	2852	2678	2659	2242	2882	2277		471	0.993382	0.997393	0.995135	0.996444	0.9914	0.993889
472	2852	2677	2660	2241	2883	2274		472	0.993382	0.99702	0.995509	0.996	0.991744	0.99258
473	2852	2678	2660	2243	2885	2277		473	0.993382	0.997393	0.995509	0.996889	0.992432	0.993889
474	2853	2678	2659	2243	2883	2275		474	0.99373	0.997393	0.995135	0.996889	0.991744	0.993016
475	2851	2679	2658	2243	2882	2276		475	0.993034	0.997765	0.99476	0.996889	0.9914	0.993453
476	2857	2678	2659	2242	2883	2277		476	0.995124	0.997393	0.995135	0.996444	0.991744	0.993889
477	2852	2679	2660	2243	2884	2275		477	0.993382	0.997765	0.995509	0.996889	0.992088	0.993016
478	2853	2678	2659	2243	2884	2277		478	0.99373	0.997393	0.995135	0.996889	0.992088	0.993889
479	2854	2678	2659	2244	2883	2276		479	0.994079	0.997393	0.995135	0.997333	0.991744	0.993453
480	2851	2679	2659	2243	2882	2274		480	0.993034	0.997765	0.995135	0.996889	0.9914	0.99258
481	2852	2677	2659	2242	2883	2277		481	0.993382	0.99702	0.995135	0.996444	0.991744	0.993889
482	2852	2678	2660	2244	2883	2275		482	0.993382	0.997393	0.995509	0.997333	0.991744	0.993016
483	2853	2676	2659	2243	2882	2275		483	0.99373	0.996648	0.995135	0.996889	0.9914	0.993016
484	2853	2679	2660	2243	2878	2276		484	0.99373	0.997765	0.995509	0.996889	0.990024	0.993453
485	2852	2679	2658	2243	2881	2277		485	0.993382	0.997765	0.99476	0.996889	0.991056	0.993889
486	2851	2677	2659	2243	2882	2277		486	0.993034	0.99702	0.995135	0.996889	0.9914	0.993889
487	2849	2678	2660	2244	2883	2274		487	0.992337	0.997393	0.995509	0.997333	0.991744	0.99258
488	2857	2678	2657	2244	2882	2276		488	0.995124	0.997393	0.994386	0.997333	0.9914	0.993453
489	2852	2680	2659	2246	2887	2276		489	0.993382	0.998138	0.995135	0.998222	0.99312	0.993453
490	2851	2675	2659	2244	2881	2276		490	0.993034	0.996276	0.995135	0.997333	0.991056	0.993453
491	2850	2678	2658	2243	2881	2277		491	0.992685	0.997393	0.99476	0.996889	0.991056	0.993889
492	2851	2677	2659	2243	2883	2275		492	0.993034	0.99702	0.995135	0.996889	0.991744	0.993016
493	2852	2678	2659	2244	2883	2275		493	0.993382	0.997393	0.995135	0.997333	0.991744	0.993016
494	2846	2678	2658	2244	2881	2276		494	0.991292	0.997393	0.99476	0.997333	0.991056	0.993453
495	2851	2677	2657	2243	2881	2277		495	0.993034	0.99702	0.994386	0.996889	0.991056	0.993889
496	2851	2681	2659	2243	2882	2276		496	0.993034	0.99851	0.995135	0.996889	0.9914	0.993453
497	2851	2677	2659	2244	2880	2275		497	0.993034	0.99702	0.995135	0.997333	0.990712	0.993016
498	2851	2678	2656	2245	2881	2275		498	0.993034	0.997393	0.994012	0.997778	0.991056	0.993016
499	2851	2678	2657	2244	2880	2276		499	0.993034	0.997393	0.994386	0.997333	0.990712	0.993453
500	2851	2678	2657	2243	2876	2277		500	0.993034	0.997393	0.994386	0.996889	0.989336	0.993889
501	2851	2677	2659	2244	2881	2276		501	0.993034	0.99702	0.995135	0.997333	0.991056	0.993453
502	2851	2676	2658	2245	2882	2275		502	0.993034	0.996648	0.99476	0.997778	0.9914	0.993016
503	2852	2677	2658	2247	2881	2274		503	0.993382	0.99702	0.99476	0.998667	0.991056	0.99258
504	2850	2678	2657	2243	2881	2274		504	0.992685	0.997393	0.994386	0.996889	0.991056	0.99258
505	2849	2677	2658	2242	2881	2276		505	0.992337	0.99702	0.99476	0.996444	0.991056	0.993453
506	2850	2677	2659	2240	2881	2275		506	0.992685	0.99702	0.995135	0.995556	0.991056	0.993016
507	2851	2675	2658	2245	2882	2275		507	0.993034	0.996276	0.99476	0.997778	0.9914	0.993016
508	2850	2679	2657	2245	2880	2275		508	0.992685	0.997765	0.994386	0.997778	0.990712	0.993016
509	2848	2679	2656	2243	2880	2275		509	0.991989	0.997765	0.994012	0.996889	0.990712	0.993016
510	2849	2677	2657	2244	2880	2277		510	0.992337	0.99702	0.994386	0.997333	0.990712	0.993889
511	2851	2677	2658	2246	2881	2275		511	0.993034	0.99702	0.99476	0.998222	0.991056	0.993016
512	2849	2676	2658	2245	2881	2273		512	0.992337	0.996648	0.99476	0.997778	0.991056	0.992143
513	2851	2676	2657	2244	2880	2275		513	0.993034	0.996648	0.994386	0.997333	0.990712	0.993016
514	2851	2677	2658	2248	2881	2274		514	0.993034	0.99702	0.99476	0.999111	0.991056	0.99258
515	2850	2677	2656	2244	2880	2274		515	0.992685	0.99702	0.994012	0.997333	0.990712	0.99258
516	2849	2677	2657	2244	2880	2275		516	0.992337	0.99702	0.994386	0.997333	0.990712	0.993016
517	2849	2676	2659	2244	2880	2275		517	0.992337	0.996648	0.995135	0.997333	0.990712	0.993016
518	2851	2675	2658	2244	2879	2274		518	0.993034	0.996276	0.99476	0.997333	0.990368	0.99258
519	2851	2675	2657	2244	2881	2275		519	0.993034	0.996276	0.994386	0.997333	0.991056	0.993016
520	2850	2677	2657	2243	2880	2275		520	0.992685	0.99702	0.994386	0.996889	0.990712	0.993016
521	2849	2677	2657	2244	2880	2276		521	0.992337	0.99702	0.994386	0.997333	0.990712	0.993453
522	2849	2677	2657	2245	2879	2277		522	0.992337	0.99702	0.994386	0.997778	0.990368	0.993889
523	2851	2675	2658	2244	2880	2275		523	0.993034	0.996276	0.99476	0.997333	0.990712	0.993016
524	2849	2677	2658	2245	2879	2275		524	0.992337	0.99702	0.99476	0.997778	0.990368	0.993016
525	2849	2679	2656	2245	2879	2274		525	0.992337	0.997765	0.994012	0.997778	0.990368	0.99258
526	2848	2676	2656	2243	2879	2275		526	0.991989	0.996648	0.994012	0.996889	0.990368	0.993016
527	2848	2676	2657	2245	2879	2278		527	0.991989	0.996648	0.994386	0.997778	0.990368	0.994326
528	2850	2675	2657	2246	2880	2274		528	0.992685	0.996276	0.994386	0.998222	0.990712	0.99258
529	2850	2676	2657	2245	2882	2273		529	0.992685	0.996648	0.994386	0.997778	0.9914	0.992143
530	2848	2677	2656	2244	2879	2276		530	0.991989	0.99702	0.994012	0.997333	0.990368	0.993453
531	2848	2677	2655	2244	2878	2275		531	0.991989	0.99702	0.993638	0.997333	0.990024	0.993016
532	2848	2676	2658	2245	2879	2274		532	0.991989	0.996648	0.99476	0.997778	0.990368	0.99258
533	2849	2676	2658	2246	2879	2273		533	0.992337	0.996648	0.99476	0.998222	0.990368	0.992143
534	2849	2677	2656	2245	2879	2274		534	0.992337	0.99702	0.994012	0.997778	0.990368	0.99258
535	2847	2676	2655	2245	2878	2275		535	0.991641	0.996648	0.993638	0.997778	0.990024	0.993016
536	2849	2675	2657	2242	2878	2275		536	0.992337	0.996276	0.994386	0.996444	0.990024	0.993016
537	2848	2676	2656	2245	2880	2275		537	0.991989	0.996648	0.994012	0.997778	0.990712	0.993016
538	2848	2676	2655	2245	2881	2277		538	0.991989	0.996648	0.993638	0.997778	0.991056	0.993889
539	2847	2676	2655	2245	2879	2273		539	0.991641	0.996648	0.993638	0.997778	0.990368	0.992143
540	2848	2677	2657	2244	2879	2273		540	0.991989	0.99702	0.994386	0.997333	0.990368	0.992143
541	2848	2675	2656	2242	2878	2275		541	0.991989	0.996276	0.994012	0.996444	0.990024	0.993016
542	2847	2675	2657	2244	2879	2273		542	0.991641	0.996276	0.994386	0.997333	0.990368	0.992143
543	2848	2677	2658	2245	2879	2273		543	0.991989	0.99702	0.99476	0.997778	0.990368	0.992143
544	2847	2675	2656	2244	2878	2273		544	0.991641	0.996276	0.994012	0.997333	0.990024	0.992143
545	2846	2677	2654	2243	2876	2273		545	0.991292	0.99702	0.993263	0.996889	0.989336	0.992143
546	2847	2675	2657	2244	2878	2275		546	0.991641	0.996276	0.994386	0.997333	0.990024	0.993016
547	2848	2675	2656	2243	2878	2273		547	0.991989	0.996276	0.994012	0.996889	0.990024	0.992143
548	2847	2675	2656	2246	2878	2273		548	0.991641	0.996276	0.994012	0.998222	0.990024	0.992143
549	2847	2677	2655	2246	2877	2272		549	0.991641	0.99702	0.993638	0.998222	0.98968	0.991707
550	2847	2675	2656	2244	2877	2274		550	0.991641	0.996276	0.994012	0.997333	0.98968	0.99258
551	2849	2675	2655	2244	2875	2273		551	0.992337	0.996276	0.993638	0.997333	0.988992	0.992143
552	2848	2675	2660	2245	2878	2273		552	0.991989	0.996276	0.995509	0.997778	0.990024	0.992143
553	2848	2675	2655	2245	2878	2273		553	0.991989	0.996276	0.993638	0.997778	0.990024	0.992143
554	2846	2676	2654	2244	2876	2270		554	0.991292	0.996648	0.993263	0.997333	0.989336	0.990834
555	2846	2675	2655	2243	2876	2273		555	0.991292	0.996276	0.993638	0.996889	0.989336	0.992143
556	2847	2674	2656	2244	2878	2272		556	0.991641	0.995903	0.994012	0.997333	0.990024	0.991707
557	2842	2674	2654	2245	2878	2273		557	0.989899	0.995903	0.993263	0.997778	0.990024	0.992143
558	2847	2676	2654	2245	2877	2273		558	0.991641	0.996648	0.993263	0.997778	0.98968	0.992143
559	2847	2676	2654	2244	2876	2272		559	0.991641	0.996648	0.993263	0.997333	0.989336	0.991707
560	2845	2675	2655	2244	2876	2274		560	0.990944	0.996276	0.993638	0.997333	0.989336	0.99258
561	2847	2674	2654	2246	2876	2273		561	0.991641	0.995903	0.993263	0.998222	0.989336	0.992143
562	2847	2675	2655	2245	2877	2271		562	0.991641	0.996276	0.993638	0.997778	0.98968	0.99127
563	2848	2675	2655	2245	2876	2273		563	0.991989	0.996276	0.993638	0.997778	0.989336	0.992143
564	2845	2676	2654	2244	2876	2272		564	0.990944	0.996648	0.993263	0.997333	0.989336	0.991707
565	2846	2674	2654	2244	2876	2273		565	0.991292	0.995903	0.993263	0.997333	0.989336	0.992143
566	2847	2673	2655	2245	2877	2273		566	0.991641	0.995531	0.993638	0.997778	0.98968	0.992143
567	2847	2677	2655	2244	2878	2271		567	0.991641	0.99702	0.993638	0.997333	0.990024	0.99127
568	2847	2675	2654	2246	2876	2272		568	0.991641	0.996276	0.993263	0.998222	0.989336	0.991707
569	2844	2675	2654	2246	2876	2271		569	0.990596	0.996276	0.993263	0.998222	0.989336	0.99127
570	2846	2674	2656	2244	2877	2272		570	0.991292	0.995903	0.994012	0.997333	0.98968	0.991707
571	2846	2674	2656	2244	2876	2272		571	0.991292	0.995903	0.994012	0.997333	0.989336	0.991707
572	2846	2674	2653	2246	2877	2271		572	0.991292	0.995903	0.992889	0.998222	0.98968	0.99127
573	2846	2675	2654	2246	2874	2271		573	0.991292	0.996276	0.993263	0.998222	0.988648	0.99127
574	2846	2674	2655	2245	2876	2273		574	0.991292	0.995903	0.993638	0.997778	0.989336	0.992143
575	2847	2674	2655	2244	2876	2273		575	0.991641	0.995903	0.993638	0.997333	0.989336	0.992143
576	2844	2673	2655	2245	2875	2270		576	0.990596	0.995531	0.993638	0.997778	0.988992	0.990834
577	2845	2675	2655	2247	2877	2271		577	0.990944	0.996276	0.993638	0.998667	0.98968	0.99127
578	2845	2675	2654	2243	2875	2271		578	0.990944	0.996276	0.993263	0.996889	0.988992	0.99127
579	2845	2674	2653	2245	2874	2272		579	0.990944	0.995903	0.992889	0.997778	0.988648	0.991707
580	2845	2674	2654	2244	2875	2270		580	0.990944	0.995903	0.993263	0.997333	0.988992	0.990834
581	2847	2673	2654	2245	2875	2271		581	0.991641	0.995531	0.993263	0.997778	0.988992	0.99127
582	2846	2674	2654	2246	2876	2271		582	0.991292	0.995903	0.993263	0.998222	0.989336	0.99127
583	2845	2675	2653	2244	2873	2272		583	0.990944	0.996276	0.992889	0.997333	0.988304	0.991707
584	2845	2674	2654	2245	2874	2273		584	0.990944	0.995903	0.993263	0.997778	0.988648	0.992143
585	2845	2673	2651	2245	2874	2269		585	0.990944	0.995531	0.992141	0.997778	0.988648	0.990397
586	2847	2675	2650	2247	2876	2271		586	0.991641	0.996276	0.991766	0.998667	0.989336	0.99127
587	2843	2675	2654	2246	2875	2270		587	0.990247	0.996276	0.993263	0.998222	0.988992	0.990834
588	2843	2675	2653	2244	2874	2271		588	0.990247	0.996276	0.992889	0.997333	0.988648	0.99127
589	2845	2673	2653	2244	2875	2272		589	0.990944	0.995531	0.992889	0.997333	0.988992	0.991707
590	2845	2674	2654	2245	2874	2271		590	0.990944	0.995903	0.993263	0.997778	0.988648	0.99127
591	2846	2672	2656	2247	2875	2270		591	0.991292	0.995158	0.994012	0.998667	0.988992	0.990834
592	2844	2675	2652	2250	2874	2271		592	0.990596	0.996276	0.992515	1	0.988648	0.99127
593	2844	2675	2653	2244	2874	2271		593	0.990596	0.996276	0.992889	0.997333	0.988648	0.99127
594	2847	2673	2654	2244	2874	2271		594	0.991641	0.995531	0.993263	0.997333	0.988648	0.99127
595	2845	2673	2654	2245	2875	2271		595	0.990944	0.995531	0.993263	0.997778	0.988992	0.99127
596	2845	2674	2653	2245	2875	2269		596	0.990944	0.995903	0.992889	0.997778	0.988992	0.990397
597	2844	2676	2656	2248	2873	2271		597	0.990596	0.996648	0.994012	0.999111	0.988304	0.99127
598	2844	2674	2653	2244	2873	2271		598	0.990596	0.995903	0.992889	0.997333	0.988304	0.99127
599	2846	2674	2652	2244	2874	2271		599	0.991292	0.995903	0.992515	0.997333	0.988648	0.99127
600	2842	2673	2655	2245	2877	2270		600	0.989899	0.995531	0.993638	0.997778	0.98968	0.990834
601	2844	2674	2653	2245	2874	2268		601	0.990596	0.995903	0.992889	0.997778	0.988648	0.989961
602	2844	2675	2652	2244	2874	2270		602	0.990596	0.996276	0.992515	0.997333	0.988648	0.990834
603	2843	2673	2652	2245	2872	2271		603	0.990247	0.995531	0.992515	0.997778	0.98796	0.99127
604	2845	2673	2653	2244	2872	2270		604	0.990944	0.995531	0.992889	0.997333	0.98796	0.990834
605	2843	2674	2654	2245	2871	2270		605	0.990247	0.995903	0.993263	0.997778	0.987616	0.990834
606	2845	2674	2652	2245	2874	2270		606	0.990944	0.995903	0.992515	0.997778	0.988648	0.990834
607	2844	2674	2652	2245	2874	2271		607	0.990596	0.995903	0.992515	0.997778	0.988648	0.99127
608	2843	2673	2652	2245	2872	2271		608	0.990247	0.995531	0.992515	0.997778	0.98796	0.99127
609	2843	2674	2653	2245	2872	2269		609	0.990247	0.995903	0.992889	0.997778	0.98796	0.990397
610	2844	2673	2653	2245	2874	2269		610	0.990596	0.995531	0.992889	0.997778	0.988648	0.990397
611	2843	2674	2652	2247	2872	2270		611	0.990247	0.995903	0.992515	0.998667	0.98796	0.990834
612	2841	2673	2651	2244	2873	2271		612	0.989551	0.995531	0.992141	0.997333	0.988304	0.99127
613	2843	2673	2652	2245	2872	2271		613	0.990247	0.995531	0.992515	0.997778	0.98796	0.99127
614	2844	2673	2651	2244	2872	2270		614	0.990596	0.995531	0.992141	0.997333	0.98796	0.990834
615	2843	2674	2653	2244	2874	2270		615	0.990247	0.995903	0.992889	0.997333	0.988648	0.990834
616	2843	2673	2652	2246	2871	2269		616	0.990247	0.995531	0.992515	0.998222	0.987616	0.990397
617	2843	2673	2651	2245	2873	2273		617	0.990247	0.995531	0.992141	0.997778	0.988304	0.992143
618	2842	2672	2652	2244	2872	2271		618	0.989899	0.995158	0.992515	0.997333	0.98796	0.99127
619	2843	2673	2653	2245	2872	2269		619	0.990247	0.995531	0.992889	0.997778	0.98796	0.990397
620	2842	2673	2654	2246	2874	2269		620	0.989899	0.995531	0.993263	0.998222	0.988648	0.990397
621	2843	2673	2651	2246	2872	2269		621	0.990247	0.995531	0.992141	0.998222	0.98796	0.990397
622	2842	2673	2650	2244	2871	2271		622	0.989899	0.995531	0.991766	0.997333	0.987616	0.99127
623	2842	2673	2651	2244	2871	2270		623	0.989899	0.995531	0.992141	0.997333	0.987616	0.990834
624	2843	2673	2652	2245	2872	2269		624	0.990247	0.995531	0.992515	0.997778	0.98796	0.990397
625	2843	2673	2652	2245	2872	2271		625	0.990247	0.995531	0.992515	0.997778	0.98796	0.99127
626	2842	2674	2656	2245	2871	2270		626	0.989899	0.995903	0.994012	0.997778	0.987616	0.990834
627	2841	2671	2651	2244	2870	2271		627	0.989551	0.994786	0.992141	0.997333	0.987272	0.99127
628	2843	2672	2651	2244	2871	2272		628	0.990247	0.995158	0.992141	0.997333	0.987616	0.991707
629	2844	2673	2652	2244	2872	2268		629	0.990596	0.995531	0.992515	0.997333	0.98796	0.989961
630	2840	2674	2651	2246	2872	2269		630	0.989202	0.995903	0.992141	0.998222	0.98796	0.990397
631	2842	2673	2647	2246	2871	2268		631	0.989899	0.995531	0.990644	0.998222	0.987616	0.989961
632	2841	2672	2651	2244	2870	2270		632	0.989551	0.995158	0.992141	0.997333	0.987272	0.990834
633	2845	2672	2652	2245	2871	2274		633	0.990944	0.995158	0.992515	0.997778	0.987616	0.99258
634	2842	2673	2652	2244	2871	2269		634	0.989899	0.995531	0.992515	0.997333	0.987616	0.990397
635	2841	2673	2651	2246	2869	2269		635	0.989551	0.995531	0.992141	0.998222	0.986928	0.990397
636	2841	2674	2650	2244	2870	2270		636	0.989551	0.995903	0.991766	0.997333	0.987272	0.990834
637	2842	2672	2651	2244	2871	2269		637	0.989899	0.995158	0.992141	0.997333	0.987616	0.990397
638	2842	2672	2651	2246	2875	2268		638	0.989899	0.995158	0.992141	0.998222	0.988992	0.989961
639	2840	2672	2652	2245	2872	2269		639	0.989202	0.995158	0.992515	0.997778	0.98796	0.990397
640	2841	2673	2650	2246	2870	2268		640	0.989551	0.995531	0.991766	0.998222	0.987272	0.989961
641	2841	2673	2649	2245	2870	2269		641	0.989551	0.995531	0.991392	0.997778	0.987272	0.990397
642	2841	2672	2650	2244	2871	2269		642	0.989551	0.995158	0.991766	0.997333	0.987616	0.990397
643	2842	2673	2651	2245	2868	2268		643	0.989899	0.995531	0.992141	0.997778	0.986584	0.989961
644	2841	2672	2652	2245	2871	2271		644	0.989551	0.995158	0.992515	0.997778	0.987616	0.99127
645	2842	2675	2650	2246	2870	2268		645	0.989899	0.996276	0.991766	0.998222	0.987272	0.989961
646	2841	2672	2649	2245	2870	2269		646	0.989551	0.995158	0.991392	0.997778	0.987272	0.990397
647	2841	2672	2650	2242	2870	2269		647	0.989551	0.995158	0.991766	0.996444	0.987272	0.990397
648	2842	2670	2651	2244	2870	2268		648	0.989899	0.994413	0.992141	0.997333	0.987272	0.989961
649	2841	2672	2651	2245	2871	2267		649	0.989551	0.995158	0.992141	0.997778	0.987616	0.989524
650	2841	2672	2650	2246	2869	2268		650	0.989551	0.995158	0.991766	0.998222	0.986928	0.989961
651	2841	2671	2648	2244	2869	2268		651	0.989551	0.994786	0.991018	0.997333	0.986928	0.989961
652	2841	2672	2650	2244	2869	2268		652	0.989551	0.995158	0.991766	0.997333	0.986928	0.989961
653	2842	2671	2652	2244	2870	2268		653	0.989899	0.994786	0.992515	0.997333	0.987272	0.989961
654	2841	2672	2650	2246	2870	2268		654	0.989551	0.995158	0.991766	0.998222	0.987272	0.989961
655	2839	2673	2649	2246	2869	2268		655	0.988854	0.995531	0.991392	0.998222	0.986928	0.989961
656	2841	2672	2650	2246	2870	2267		656	0.989551	0.995158	0.991766	0.998222	0.987272	0.989524
657	2839	2670	2650	2243	2869	2266		657	0.988854	0.994413	0.991766	0.996889	0.986928	0.989088
658	2841	2672	2651	2244	2870	2268		658	0.989551	0.995158	0.992141	0.997333	0.987272	0.989961
659	2839	2671	2651	2246	2871	2265		659	0.988854	0.994786	0.992141	0.998222	0.987616	0.988651
660	2840	2671	2649	2245	2867	2269		660	0.989202	0.994786	0.991392	0.997778	0.98624	0.990397
661	2840	2671	2649	2246	2868	2268		661	0.989202	0.994786	0.991392	0.998222	0.986584	0.989961
662	2841	2670	2650	2245	2870	2268		662	0.989551	0.994413	0.991766	0.997778	0.987272	0.989961
663	2840	2670	2650	2245	2869	2268		663	0.989202	0.994413	0.991766	0.997778	0.986928	0.989961
664	2838	2673	2650	2247	2870	2267		664	0.988506	0.995531	0.991766	0.998667	0.987272	0.989524
665	2839	2672	2650	2244	2867	2267		665	0.988854	0.995158	0.991766	0.997333	0.98624	0.989524
666	2839	2672	2649	2244	2869	2268		666	0.988854	0.995158	0.991392	0.997333	0.986928	0.989961
667	2841	2670	2650	2244	2869	2266		667	0.989551	0.994413	0.991766	0.997333	0.986928	0.989088
668	2839	2672	2651	2244	2868	2266		668	0.988854	0.995158	0.992141	0.997333	0.986584	0.989088
669	2839	2672	2649	2246	2869	2267		669	0.988854	0.995158	0.991392	0.998222	0.986928	0.989524
670	2840	2671	2649	2245	2867	2267		670	0.989202	0.994786	0.991392	0.997778	0.98624	0.989524
671	2840	2671	2649	2244	2867	2268		671	0.989202	0.994786	0.991392	0.997333	0.98624	0.989961
672	2839	2670	2650	2243	2869	2266		672	0.988854	0.994413	0.991766	0.996889	0.986928	0.989088
673	2839	2672	2650	2245	2872	2266		673	0.988854	0.995158	0.991766	0.997778	0.98796	0.989088
674	2839	2672	2647	2245	2867	2267		674	0.988854	0.995158	0.990644	0.997778	0.98624	0.989524
675	2840	2672	2648	2244	2867	2267		675	0.989202	0.995158	0.991018	0.997333	0.98624	0.989524
676	2838	2670	2648	2243	2872	2270		676	0.988506	0.994413	0.991018	0.996889	0.98796	0.990834
677	2839	2671	2650	2244	2868	2266		677	0.988854	0.994786	0.991766	0.997333	0.986584	0.989088
678	2838	2671	2649	2246	2868	2266		678	0.988506	0.994786	0.991392	0.998222	0.986584	0.989088
679	2838	2672	2648	2245	2867	2266		679	0.988506	0.995158	0.991018	0.997778	0.98624	0.989088
680	2839	2670	2648	2244	2867	2267		680	0.988854	0.994413	0.991018	0.997333	0.98624	0.989524
681	2839	2671	2648	2244	2868	2267		681	0.988854	0.994786	0.991018	0.997333	0.986584	0.989524
682	2839	2670	2650	2245	2869	2266		682	0.988854	0.994413	0.991766	0.997778	0.986928	0.989088
683	2837	2671	2649	2245	2867	2267		683	0.988157	0.994786	0.991392	0.997778	0.98624	0.989524
684	2839	2670	2648	2244	2866	2269		684	0.988854	0.994413	0.991018	0.997333	0.985896	0.990397
685	2838	2670	2649	2244	2867	2267		685	0.988506	0.994413	0.991392	0.997333	0.98624	0.989524
686	2839	2670	2648	2245	2867	2267		686	0.988854	0.994413	0.991018	0.997778	0.98624	0.989524
687	2839	2672	2649	2244	2867	2266		687	0.988854	0.995158	0.991392	0.997333	0.98624	0.989088
688	2834	2671	2647	2245	2867	2266		688	0.987113	0.994786	0.990644	0.997778	0.98624	0.989088
689	2838	2671	2648	2245	2867	2266		689	0.988506	0.994786	0.991018	0.997778	0.98624	0.989088
690	2838	2668	2647	2244	2865	2266		690	0.988506	0.993669	0.990644	0.997333	0.985552	0.989088
691	2839	2669	2648	2242	2867	2267		691	0.988854	0.994041	0.991018	0.996444	0.98624	0.989524
692	2837	2670	2649	2242	2868	2265		692	0.988157	0.994413	0.991392	0.996444	0.986584	0.988651
693	2837	2672	2648	2245	2867	2266		693	0.988157	0.995158	0.991018	0.997778	0.98624	0.989088
694	2837	2669	2647	2245	2866	2266		694	0.988157	0.994041	0.990644	0.997778	0.985896	0.989088
695	2837	2670	2648	2244	2866	2267		695	0.988157	0.994413	0.991018	0.997333	0.985896	0.989524
696	2837	2669	2648	2244	2867	2265		696	0.988157	0.994041	0.991018	0.997333	0.98624	0.988651
697	2837	2670	2648	2245	2867	2265		697	0.988157	0.994413	0.991018	0.997778	0.98624	0.988651
698	2837	2671	2647	2246	2866	2266		698	0.988157	0.994786	0.990644	0.998222	0.985896	0.989088
699	2837	2668	2651	2244	2866	2266		699	0.988157	0.993669	0.992141	0.997333	0.985896	0.989088
700	2837	2670	2648	2243	2867	2264		700	0.988157	0.994413	0.991018	0.996889	0.98624	0.988215
701	2837	2669	2648	2244	2866	2264		701	0.988157	0.994041	0.991018	0.997333	0.985896	0.988215
702	2836	2672	2648	2244	2866	2263		702	0.987809	0.995158	0.991018	0.997333	0.985896	0.987778
703	2836	2671	2647	2245	2865	2265		703	0.987809	0.994786	0.990644	0.997778	0.985552	0.988651
704	2836	2669	2647	2244	2864	2266		704	0.987809	0.994041	0.990644	0.997333	0.985208	0.989088
705	2837	2668	2648	2242	2865	2266		705	0.988157	0.993669	0.991018	0.996444	0.985552	0.989088
706	2835	2670	2648	2243	2865	2264		706	0.987461	0.994413	0.991018	0.996889	0.985552	0.988215
707	2837	2670	2647	2245	2866	2262		707	0.988157	0.994413	0.990644	0.997778	0.985896	0.987342
708	2836	2670	2647	2245	2865	2265		708	0.987809	0.994413	0.990644	0.997778	0.985552	0.988651
709	2837	2669	2646	2244	2865	2265		709	0.988157	0.994041	0.990269	0.997333	0.985552	0.988651
710	2838	2668	2647	2244	2866	2263		710	0.988506	0.993669	0.990644	0.997333	0.985896	0.987778
711	2836	2671	2649	2242	2866	2264		711	0.987809	0.994786	0.991392	0.996444	0.985896	0.988215
712	2837	2670	2647	2245	2865	2263		712	0.988157	0.994413	0.990644	0.997778	0.985552	0.987778
713	2836	2671	2646	2244	2865	2266		713	0.987809	0.994786	0.990269	0.997333	0.985552	0.989088
714	2837	2667	2645	2245	2864	2265		714	0.988157	0.993296	0.989895	0.997778	0.985208	0.988651
715	2834	2669	2646	2244	2865	2263		715	0.987113	0.994041	0.990269	0.997333	0.985552	0.987778
716	2836	2669	2646	2244	2866	2264		716	0.987809	0.994041	0.990269	0.997333	0.985896	0.988215
717	2836	2672	2646	2245	2865	2264		717	0.987809	0.995158	0.990269	0.997778	0.985552	0.988215
718	2835	2670	2646	2243	2864	2266		718	0.987461	0.994413	0.990269	0.996889	0.985208	0.989088
719	2835	2669	2645	2244	2865	2265		719	0.987461	0.994041	0.989895	0.997333	0.985552	0.988651
720	2836	2668	2646	2244	2865	2263		720	0.987809	0.993669	0.990269	0.997333	0.985552	0.987778
721	2832	2670	2647	2244	2865	2263		721	0.986416	0.994413	0.990644	0.997333	0.985552	0.987778
722	2836	2670	2647	2245	2864	2264		722	0.987809	0.994413	0.990644	0.997778	0.985208	0.988215
723	2836	2670	2646	2244	2864	2265		723	0.987809	0.994413	0.990269	0.997333	0.985208	0.988651
724	2836	2669	2646	2243	2864	2264		724	0.987809	0.994041	0.990269	0.996889	0.985208	0.988215
725	2835	2669	2646	2244	2865	2263		725	0.987461	0.994041	0.990269	0.997333	0.985552	0.987778
726	2835	2668	2646	2243	2865	2265		726	0.987461	0.993669	0.990269	0.996889	0.985552	0.988651
727	2838	2670	2647	2245	2863	2265		727	0.988506	0.994413	0.990644	0.997778	0.984864	0.988651
728	2835	2669	2649	2244	2864	2264		728	0.987461	0.994041	0.991392	0.997333	0.985208	0.988215
729	2835	2669	2646	2242	2865	2264		729	0.987461	0.994041	0.990269	0.996444	0.985552	0.988215
730	2836	2669	2646	2243	2866	2264		730	0.987809	0.994041	0.990269	0.996889	0.985896	0.988215
731	2834	2668	2647	2243	2864	2264		731	0.987113	0.993669	0.990644	0.996889	0.985208	0.988215
732	2835	2671	2646	2243	2862	2265		732	0.987461	0.994786	0.990269	0.996889	0.98452	0.988651
733	2838	2667	2644	2244	2862	2263		733	0.988506	0.993296	0.989521	0.997333	0.98452	0.987778
734	2835	2668	2646	2243	2864	2259		734	0.987461	0.993669	0.990269	0.996889	0.985208	0.986032
735	2834	2669	2647	2243	2863	2262		735	0.987113	0.994041	0.990644	0.996889	0.984864	0.987342
736	2834	2669	2645	2244	2864	2264		736	0.987113	0.994041	0.989895	0.997333	0.985208	0.988215
737	2835	2669	2646	2243	2862	2264		737	0.987461	0.994041	0.990269	0.996889	0.98452	0.988215
738	2835	2666	2644	2243	2863	2263		738	0.987461	0.992924	0.989521	0.996889	0.984864	0.987778
739	2834	2668	2643	2243	2863	2262		739	0.987113	0.993669	0.989147	0.996889	0.984864	0.987342
740	2837	2668	2647	2243	2863	2263		740	0.988157	0.993669	0.990644	0.996889	0.984864	0.987778
741	2834	2670	2645	2243	2863	2262		741	0.987113	0.994413	0.989895	0.996889	0.984864	0.987342
742	2834	2667	2644	2243	2862	2264		742	0.987113	0.993296	0.989521	0.996889	0.98452	0.988215
743	2835	2667	2645	2242	2861	2264		743	0.987461	0.993296	0.989895	0.996444	0.984176	0.988215
744	2834	2668	2646	2244	2863	2262		744	0.987113	0.993669	0.990269	0.997333	0.984864	0.987342
745	2835	2668	2646	2243	2864	2262		745	0.987461	0.993669	0.990269	0.996889	0.985208	0.987342
746	2834	2669	2645	2244	2862	2263		746	0.987113	0.994041	0.989895	0.997333	0.98452	0.987778
747	2834	2666	2646	2242	2862	2263		747	0.987113	0.992924	0.990269	0.996444	0.98452	0.987778
748	2835	2667	2647	2243	2861	2264		748	0.987461	0.993296	0.990644	0.996889	0.984176	0.988215
749	2834	2667	2644	2243	2862	2262		749	0.987113	0.993296	0.989521	0.996889	0.98452	0.987342
750	2833	2669	2645	2244	2863	2262		750	0.986764	0.994041	0.989895	0.997333	0.984864	0.987342
751	2833	2668	2645	2243	2864	2263		751	0.986764	0.993669	0.989895	0.996889	0.985208	0.987778
752	2837	2667	2644	2242	2862	2264		752	0.988157	0.993296	0.989521	0.996444	0.98452	0.988215
753	2835	2667	2645	2242	2861	2262		753	0.987461	0.993296	0.989895	0.996444	0.984176	0.987342
754	2833	2668	2645	2242	2861	2263		754	0.986764	0.993669	0.989895	0.996444	0.984176	0.987778
755	2834	2668	2645	2244	2862	2261		755	0.987113	0.993669	0.989895	0.997333	0.98452	0.986905
756	2833	2667	2643	2244	2861	2263		756	0.986764	0.993296	0.989147	0.997333	0.984176	0.987778
757	2832	2667	2644	2242	2861	2264		757	0.986416	0.993296	0.989521	0.996444	0.984176	0.988215
758	2836	2667	2644	2241	2862	2264		758	0.987809	0.993296	0.989521	0.996	0.98452	0.988215
759	2834	2669	2644	2243	2862	2262		759	0.987113	0.994041	0.989521	0.996889	0.98452	0.987342
760	2833	2668	2645	2243	2863	2262		760	0.986764	0.993669	0.989895	0.996889	0.984864	0.987342
761	2833	2668	2644	2242	2861	2263		761	0.986764	0.993669	0.989521	0.996444	0.984176	0.987778
762	2834	2666	2643	2243	2861	2263		762	0.987113	0.992924	0.989147	0.996889	0.984176	0.987778
763	2834	2667	2643	2242	2861	2261		763	0.987113	0.993296	0.989147	0.996444	0.984176	0.986905
764	2832	2668	2645	2246	2861	2261		764	0.986416	0.993669	0.989895	0.998222	0.984176	0.986905
765	2832	2668	2644	2244	2861	2262		765	0.986416	0.993669	0.989521	0.997333	0.984176	0.987342
766	2833	2667	2644	2243	2861	2262		766	0.986764	0.993296	0.989521	0.996889	0.984176	0.987342
767	2833	2666	2645	2243	2858	2263		767	0.986764	0.992924	0.989895	0.996889	0.983144	0.987778
768	2832	2668	2643	2242	2857	2260		768	0.986416	0.993669	0.989147	0.996444	0.9828	0.986469
769	2831	2668	2645	2245	2861	2261		769	0.986068	0.993669	0.989895	0.997778	0.984176	0.986905
770	2831	2666	2643	2242	2861	2261		770	0.986068	0.992924	0.989147	0.996444	0.984176	0.986905
771	2832	2667	2645	2243	2861	2261		771	0.986416	0.993296	0.989895	0.996889	0.984176	0.986905
772	2832	2668	2643	2246	2860	2261		772	0.986416	0.993669	0.989147	0.998222	0.983832	0.986905
773	2832	2667	2642	2243	2859	2262		773	0.986416	0.993296	0.988772	0.996889	0.983488	0.987342
774	2832	2667	2644	2241	2860	2262		774	0.986416	0.993296	0.989521	0.996	0.983832	0.987342
775	2831	2667	2644	2242	2861	2260		775	0.986068	0.993296	0.989521	0.996444	0.984176	0.986469
776	2832	2668	2644	2242	2862	2263		776	0.986416	0.993669	0.989521	0.996444	0.98452	0.987778
777	2832	2667	2643	2247	2861	2261		777	0.986416	0.993296	0.989147	0.998667	0.984176	0.986905
778	2832	2666	2643	2242	2859	2262		778	0.986416	0.992924	0.989147	0.996444	0.983488	0.987342
779	2833	2667	2642	2241	2859	2262		779	0.986764	0.993296	0.988772	0.996	0.983488	0.987342
780	2831	2668	2643	2242	2860	2260		780	0.986068	0.993669	0.989147	0.996444	0.983832	0.986469
781	2830	2667	2645	2242	2861	2260		781	0.985719	0.993296	0.989895	0.996444	0.984176	0.986469
782	2834	2667	2641	2243	2859	2261		782	0.987113	0.993296	0.988398	0.996889	0.983488	0.986905
783	2832	2667	2642	2242	2859	2262		783	0.986416	0.993296	0.988772	0.996444	0.983488	0.987342
784	2832	2665	2642	2242	2859	2257		784	0.986416	0.992551	0.988772	0.996444	0.983488	0.985159
785	2831	2665	2643	2242	2859	2260		785	0.986068	0.992551	0.989147	0.996444	0.983488	0.986469
786	2831	2667	2642	2242	2859	2261		786	0.986068	0.993296	0.988772	0.996444	0.983488	0.986905
787	2832	2667	2644	2243	2860	2261		787	0.986416	0.993296	0.989521	0.996889	0.983832	0.986905
788	2830	2666	2641	2242	2858	2262		788	0.985719	0.992924	0.988398	0.996444	0.983144	0.987342
789	2831	2665	2642	2242	2861	2261		789	0.986068	0.992551	0.988772	0.996444	0.984176	0.986905
790	2831	2665	2643	2242	2859	2259		790	0.986068	0.992551	0.989147	0.996444	0.983488	0.986032
791	2831	2667	2642	2241	2861	2261		791	0.986068	0.993296	0.988772	0.996	0.984176	0.986905
792	2831	2667	2642	2242	2860	2260		792	0.986068	0.993296	0.988772	0.996444	0.983832	0.986469
793	2831	2665	2642	2242	2858	2261		793	0.986068	0.992551	0.988772	0.996444	0.983144	0.986905
794	2832	2665	2642	2242	2858	2259		794	0.986416	0.992551	0.988772	0.996444	0.983144	0.986032
795	2831	2666	2643	2242	2858	2259		795	0.986068	0.992924	0.989147	0.996444	0.983144	0.986032
796	2831	2667	2641	2242	2858	2260		796	0.986068	0.993296	0.988398	0.996444	0.983144	0.986469
797	2831	2665	2642	2242	2854	2259		797	0.986068	0.992551	0.988772	0.996444	0.981768	0.986032
798	2831	2666	2643	2241	2858	2260		798	0.986068	0.992924	0.989147	0.996	0.983144	0.986469
799	2831	2665	2642	2245	2859	2258		799	0.986068	0.992551	0.988772	0.997778	0.983488	0.985596
800	2830	2667	2643	2242	2860	2259		800	0.985719	0.993296	0.989147	0.996444	0.983832	0.986032
801	2831	2667	2643	2242	2858	2259		801	0.986068	0.993296	0.989147	0.996444	0.983144	0.986032
802	2831	2665	2641	2240	2858	2260		802	0.986068	0.992551	0.988398	0.995556	0.983144	0.986469
803	2831	2665	2641	2241	2857	2260		803	0.986068	0.992551	0.988398	0.996	0.9828	0.986469
804	2830	2665	2641	2241	2858	2259		804	0.985719	0.992551	0.988398	0.996	0.983144	0.986032
805	2829	2666	2643	2241	2858	2259		805	0.985371	0.992924	0.989147	0.996	0.983144	0.986032
806	2831	2666	2640	2243	2857	2260		806	0.986068	0.992924	0.988024	0.996889	0.9828	0.986469
807	2830	2665	2640	2242	2856	2260		807	0.985719	0.992551	0.988024	0.996444	0.982456	0.986469
808	2830	2665	2641	2241	2857	2259		808	0.985719	0.992551	0.988398	0.996	0.9828	0.986032
809	2829	2664	2644	2241	2857	2259		809	0.985371	0.992179	0.989521	0.996	0.9828	0.986032
810	2830	2665	2644	2242	2858	2258		810	0.985719	0.992551	0.989521	0.996444	0.983144	0.985596
811	2830	2666	2641	2242	2857	2259		811	0.985719	0.992924	0.988398	0.996444	0.9828	0.986032
812	2831	2665	2640	2241	2857	2259		812	0.986068	0.992551	0.988024	0.996	0.9828	0.986032
813	2829	2664	2641	2242	2855	2260		813	0.985371	0.992179	0.988398	0.996444	0.982112	0.986469
814	2829	2665	2641	2241	2857	2259		814	0.985371	0.992551	0.988398	0.996	0.9828	0.986032
815	2829	2665	2640	2241	2857	2258		815	0.985371	0.992551	0.988024	0.996	0.9828	0.985596
816	2830	2666	2641	2241	2857	2260		816	0.985719	0.992924	0.988398	0.996	0.9828	0.986469
817	2831	2665	2640	2240	2857	2260		817	0.986068	0.992551	0.988024	0.995556	0.9828	0.986469
818	2829	2664	2641	2241	2856	2258		818	0.985371	0.992179	0.988398	0.996	0.982456	0.985596
819	2829	2665	2641	2241	2856	2258		819	0.985371	0.992551	0.988398	0.996	0.982456	0.985596
820	2831	2665	2641	2241	2857	2259		820	0.986068	0.992551	0.988398	0.996	0.9828	0.986032
821	2831	2665	2638	2240	2855	2259		821	0.986068	0.992551	0.987275	0.995556	0.982112	0.986032
822	2830	2663	2640	2239	2856	2258		822	0.985719	0.991806	0.988024	0.995111	0.982456	0.985596
823	2828	2664	2640	2241	2857	2259		823	0.985023	0.992179	0.988024	0.996	0.9828	0.986032
824	2829	2664	2640	2241	2855	2258		824	0.985371	0.992179	0.988024	0.996	0.982112	0.985596
825	2830	2666	2640	2241	2856	2259		825	0.985719	0.992924	0.988024	0.996	0.982456	0.986032
826	2830	2664	2640	2241	2855	2263		826	0.985719	0.992179	0.988024	0.996	0.982112	0.987778
827	2830	2664	2640	2239	2856	2259		827	0.985719	0.992179	0.988024	0.995111	0.982456	0.986032
828	2829	2664	2640	2240	2856	2258		828	0.985371	0.992179	0.988024	0.995556	0.982456	0.985596
829	2828	2664	2641	2241	2858	2258		829	0.985023	0.992179	0.988398	0.996	0.983144	0.985596
830	2830	2665	2638	2241	2859	2258		830	0.985719	0.992551	0.987275	0.996	0.983488	0.985596
831	2830	2664	2639	2241	2855	2263		831	0.985719	0.992179	0.98765	0.996	0.982112	0.987778
832	2830	2664	2639	2240	2855	2258		832	0.985719	0.992179	0.98765	0.995556	0.982112	0.985596
833	2827	2663	2640	2240	2855	2258		833	0.984674	0.991806	0.988024	0.995556	0.982112	0.985596
834	2829	2666	2639	2241	2856	2258		834	0.985371	0.992924	0.98765	0.996	0.982456	0.985596
835	2829	2664	2641	2240	2853	2258		835	0.985371	0.992179	0.988398	0.995556	0.981424	0.985596
836	2828	2663	2639	2239	2853	2258		836	0.985023	0.991806	0.98765	0.995111	0.981424	0.985596
837	2828	2662	2639	2240	2855	2257		837	0.985023	0.991434	0.98765	0.995556	0.982112	0.985159
838	2827	2664	2639	2241	2857	2257		838	0.984674	0.992179	0.98765	0.996	0.9828	0.985159
839	2827	2664	2640	2240	2855	2257		839	0.984674	0.992179	0.988024	0.995556	0.982112	0.985159
840	2829	2665	2639	2241	2856	2258		840	0.985371	0.992551	0.98765	0.996	0.982456	0.985596
841	2828	2663	2639	2240	2854	2257		841	0.985023	0.991806	0.98765	0.995556	0.981768	0.985159
842	2827	2663	2639	2240	2855	2258		842	0.984674	0.991806	0.98765	0.995556	0.982112	0.985596
843	2828	2664	2638	2241	2854	2256		843	0.985023	0.992179	0.987275	0.996	0.981768	0.984723
844	2827	2665	2636	2242	2855	2257		844	0.984674	0.992551	0.986527	0.996444	0.982112	0.985159
845	2832	2663	2639	2241	2854	2258		845	0.986416	0.991806	0.98765	0.996	0.981768	0.985596
846	2827	2661	2638	2239	2850	2258		846	0.984674	0.991061	0.987275	0.995111	0.980392	0.985596
847	2827	2662	2639	2239	2854	2255		847	0.984674	0.991434	0.98765	0.995111	0.981768	0.984286
848	2827	2664	2639	2239	2855	2257		848	0.984674	0.992179	0.98765	0.995111	0.982112	0.985159
849	2827	2665	2641	2236	2854	2257		849	0.984674	0.992551	0.988398	0.993778	0.981768	0.985159
850	2829	2663	2639	2240	2855	2256		850	0.985371	0.991806	0.98765	0.995556	0.982112	0.984723
851	2824	2661	2638	2239	2854	2257		851	0.983629	0.991061	0.987275	0.995111	0.981768	0.985159
852	2826	2663	2639	2239	2855	2256		852	0.984326	0.991806	0.98765	0.995111	0.982112	0.984723
853	2827	2663	2639	2239	2854	2256		853	0.984674	0.991806	0.98765	0.995111	0.981768	0.984723
854	2827	2664	2639	2240	2854	2256		854	0.984674	0.992179	0.98765	0.995556	0.981768	0.984723
855	2827	2660	2640	2240	2854	2258		855	0.984674	0.990689	0.988024	0.995556	0.981768	0.985596
856	2826	2662	2637	2239	2852	2257		856	0.984326	0.991434	0.986901	0.995111	0.98108	0.985159
857	2824	2662	2637	2239	2853	2254		857	0.983629	0.991434	0.986901	0.995111	0.981424	0.98385
858	2826	2663	2639	2242	2854	2256		858	0.984326	0.991806	0.98765	0.996444	0.981768	0.984723
859	2827	2663	2639	2240	2855	2256		859	0.984674	0.991806	0.98765	0.995556	0.982112	0.984723
860	2827	2662	2638	2239	2852	2258		860	0.984674	0.991434	0.987275	0.995111	0.98108	0.985596
861	2826	2662	2638	2239	2854	2257		861	0.984326	0.991434	0.987275	0.995111	0.981768	0.985159
862	2825	2662	2638	2240	2855	2256		862	0.983978	0.991434	0.987275	0.995556	0.982112	0.984723
863	2829	2664	2639	2239	2854	2256		863	0.985371	0.992179	0.98765	0.995111	0.981768	0.984723
864	2824	2661	2635	2241	2853	2256		864	0.983629	0.991061	0.986153	0.996	0.981424	0.984723
865	2828	2661	2637	2239	2851	2257		865	0.985023	0.991061	0.986901	0.995111	0.980736	0.985159
866	2826	2662	2638	2240	2853	2256		866	0.984326	0.991434	0.987275	0.995556	0.981424	0.984723
867	2826	2663	2639	2239	2853	2255		867	0.984326	0.991806	0.98765	0.995111	0.981424	0.984286
868	2825	2662	2638	2240	2851	2257		868	0.983978	0.991434	0.987275	0.995556	0.980736	0.985159
869	2826	2662	2639	2241	2852	2256		869	0.984326	0.991434	0.98765	0.996	0.98108	0.984723
870	2829	2661	2636	2239	2852	2256		870	0.985371	0.991061	0.986527	0.995111	0.98108	0.984723
871	2825	2662	2636	2242	2852	2256		871	0.983978	0.991434	0.986527	0.996444	0.98108	0.984723
872	2826	2661	2638	2240	2853	2255		872	0.984326	0.991061	0.987275	0.995556	0.981424	0.984286
873	2826	2663	2638	2239	2853	2256		873	0.984326	0.991806	0.987275	0.995111	0.981424	0.984723
874	2826	2661	2636	2239	2852	2256		874	0.984326	0.991061	0.986527	0.995111	0.98108	0.984723
875	2825	2660	2637	2238	2850	2255		875	0.983978	0.990689	0.986901	0.994667	0.980392	0.984286
876	2829	2661	2637	2239	2852	2256		876	0.985371	0.991061	0.986901	0.995111	0.98108	0.984723
877	2825	2662	2636	2238	2851	2255		877	0.983978	0.991434	0.986527	0.994667	0.980736	0.984286
878	2826	2662	2635	2240	2852	2255		878	0.984326	0.991434	0.986153	0.995556	0.98108	0.984286
879	2826	2659	2637	2240	2852	2256		879	0.984326	0.990317	0.986901	0.995556	0.98108	0.984723
880	2825	2660	2637	2239	2851	2255		880	0.983978	0.990689	0.986901	0.995111	0.980736	0.984286
881	2827	2661	2636	2238	2852	2255		881	0.984674	0.991061	0.986527	0.994667	0.98108	0.984286
882	2824	2662	2638	2239	2852	2255		882	0.983629	0.991434	0.987275	0.995111	0.98108	0.984286
883	2827	2662	2635	2240	2852	2255		883	0.984674	0.991434	0.986153	0.995556	0.98108	0.984286
884	2826	2661	2635	2238	2853	2255		884	0.984326	0.991061	0.986153	0.994667	0.981424	0.984286
885	2824	2661	2636	2238	2851	2255		885	0.983629	0.991061	0.986527	0.994667	0.980736	0.984286
886	2824	2661	2637	2238	2851	2254		886	0.983629	0.991061	0.986901	0.994667	0.980736	0.98385
887	2824	2662	2636	2238	2852	2255		887	0.983629	0.991434	0.986527	0.994667	0.98108	0.984286
888	2826	2660	2636	2237	2851	2255		888	0.984326	0.990689	0.986527	0.994222	0.980736	0.984286
889	2826	2661	2633	2238	2847	2255		889	0.984326	0.991061	0.985404	0.994667	0.97936	0.984286
890	2825	2660	2636	2238	2851	2254		890	0.983978	0.990689	0.986527	0.994667	0.980736	0.98385
891	2825	2661	2636	2238	2852	2254		891	0.983978	0.991061	0.986527	0.994667	0.98108	0.98385
892	2825	2662	2637	2239	2851	2254		892	0.983978	0.991434	0.986901	0.995111	0.980736	0.98385
893	2826	2659	2636	2238	2851	2255		893	0.984326	0.990317	0.986527	0.994667	0.980736	0.984286
894	2822	2660	2636	2235	2850	2255		894	0.982933	0.990689	0.986527	0.993333	0.980392	0.984286
895	2824	2660	2635	2238	2849	2254		895	0.983629	0.990689	0.986153	0.994667	0.980048	0.98385
896	2825	2660	2636	2238	2850	2254		896	0.983978	0.990689	0.986527	0.994667	0.980392	0.98385
897	2824	2659	2637	2238	2850	2253		897	0.983629	0.990317	0.986901	0.994667	0.980392	0.983413
898	2825	2660	2636	2238	2850	2255		898	0.983978	0.990689	0.986527	0.994667	0.980392	0.984286
899	2823	2659	2634	2235	2850	2255		899	0.983281	0.990317	0.985778	0.993333	0.980392	0.984286
900	2826	2660	2635	2237	2849	2253		900	0.984326	0.990689	0.986153	0.994222	0.980048	0.983413
901	2823	2660	2636	2238	2851	2254		901	0.983281	0.990689	0.986527	0.994667	0.980736	0.98385
902	2826	2660	2636	2239	2851	2254		902	0.984326	0.990689	0.986527	0.995111	0.980736	0.98385
903	2826	2659	2635	2239	2849	2255		903	0.984326	0.990317	0.986153	0.995111	0.980048	0.984286
904	2824	2659	2635	2237	2849	2254		904	0.983629	0.990317	0.986153	0.994222	0.980048	0.98385
905	2824	2660	2636	2237	2852	2251		905	0.983629	0.990689	0.986527	0.994222	0.98108	0.98254
906	2822	2660	2635	2238	2851	2253		906	0.982933	0.990689	0.986153	0.994667	0.980736	0.983413
907	2823	2660	2636	2238	2851	2254		907	0.983281	0.990689	0.986527	0.994667	0.980736	0.98385
908	2823	2659	2635	2236	2849	2254		908	0.983281	0.990317	0.986153	0.993778	0.980048	0.98385
909	2823	2660	2635	2237	2848	2254		909	0.983281	0.990689	0.986153	0.994222	0.979704	0.98385
910	2823	2660	2634	2238	2850	2252		910	0.983281	0.990689	0.985778	0.994667	0.980392	0.982977
911	2823	2661	2637	2238	2851	2253		911	0.983281	0.991061	0.986901	0.994667	0.980736	0.983413
912	2825	2659	2637	2239	2849	2254		912	0.983978	0.990317	0.986901	0.995111	0.980048	0.98385
913	2823	2659	2635	2238	2850	2252		913	0.983281	0.990317	0.986153	0.994667	0.980392	0.982977
914	2822	2659	2635	2237	2851	2253		914	0.982933	0.990317	0.986153	0.994222	0.980736	0.983413
915	2825	2658	2635	2236	2850	2252		915	0.983978	0.989944	0.986153	0.993778	0.980392	0.982977
916	2823	2660	2635	2235	2849	2254		916	0.983281	0.990689	0.986153	0.993333	0.980048	0.98385
917	2825	2658	2636	2239	2849	2254		917	0.983978	0.989944	0.986527	0.995111	0.980048	0.98385
918	2821	2659	2634	2237	2848	2253		918	0.982584	0.990317	0.985778	0.994222	0.979704	0.983413
919	2822	2659	2634	2237	2849	2253		919	0.982933	0.990317	0.985778	0.994222	0.980048	0.983413
920	2823	2659	2635	2237	2850	2252		920	0.983281	0.990317	0.986153	0.994222	0.980392	0.982977
921	2820	2660	2635	2237	2848	2253		921	0.982236	0.990689	0.986153	0.994222	0.979704	0.983413
922	2822	2658	2633	2238	2844	2254		922	0.982933	0.989944	0.985404	0.994667	0.978328	0.98385
923	2821	2658	2634	2237	2848	2254		923	0.982584	0.989944	0.985778	0.994222	0.979704	0.98385
924	2823	2657	2635	2236	2849	2253		924	0.983281	0.989572	0.986153	0.993778	0.980048	0.983413
925	2823	2659	2635	2237	2849	2253		925	0.983281	0.990317	0.986153	0.994222	0.980048	0.983413
926	2823	2659	2634	2237	2849	2253		926	0.983281	0.990317	0.985778	0.994222	0.980048	0.983413
927	2824	2662	2633	2238	2849	2252		927	0.983629	0.991434	0.985404	0.994667	0.980048	0.982977
928	2822	2658	2633	2237	2847	2253		928	0.982933	0.989944	0.985404	0.994222	0.97936	0.983413
929	2823	2658	2633	2236	2848	2254		929	0.983281	0.989944	0.985404	0.993778	0.979704	0.98385
930	2821	2660	2634	2239	2851	2252		930	0.982584	0.990689	0.985778	0.995111	0.980736	0.982977
931	2823	2659	2635	2236	2849	2253		931	0.983281	0.990317	0.986153	0.993778	0.980048	0.983413
932	2822	2658	2633	2237	2848	2251		932	0.982933	0.989944	0.985404	0.994222	0.979704	0.98254
933	2823	2655	2633	2237	2847	2252		933	0.983281	0.988827	0.985404	0.994222	0.97936	0.982977
934	2822	2658	2634	2236	2847	2253		934	0.982933	0.989944	0.985778	0.993778	0.97936	0.983413
935	2822	2659	2634	2237	2846	2252		935	0.982933	0.990317	0.985778	0.994222	0.979016	0.982977
936	2822	2657	2634	2238	2848	2252		936	0.982933	0.989572	0.985778	0.994667	0.979704	0.982977
937	2822	2657	2633	2237	2846	2253		937	0.982933	0.989572	0.985404	0.994222	0.979016	0.983413
938	2821	2658	2633	2236	2843	2252		938	0.982584	0.989944	0.985404	0.993778	0.977984	0.982977
939	2820	2663	2633	2236	2846	2252		939	0.982236	0.991806	0.985404	0.993778	0.979016	0.982977
940	2822	2659	2634	2237	2849	2250		940	0.982933	0.990317	0.985778	0.994222	0.980048	0.982104
941	2822	2657	2633	2237	2846	2253		941	0.982933	0.989572	0.985404	0.994222	0.979016	0.983413
942	2822	2657	2633	2236	2847	2252		942	0.982933	0.989572	0.985404	0.993778	0.97936	0.982977
943	2821	2657	2633	2234	2851	2251		943	0.982584	0.989572	0.985404	0.992889	0.980736	0.98254
944	2821	2658	2634	2236	2847	2250		944	0.982584	0.989944	0.985778	0.993778	0.97936	0.982104
945	2821	2657	2634	2237	2847	2251		945	0.982584	0.989572	0.985778	0.994222	0.97936	0.98254
946	2821	2657	2634	2237	2846	2252		946	0.982584	0.989572	0.985778	0.994222	0.979016	0.982977
947	2820	2657	2632	2236	2845	2252		947	0.982236	0.989572	0.98503	0.993778	0.978672	0.982977
948	2821	2657	2633	2236	2847	2251		948	0.982584	0.989572	0.985404	0.993778	0.97936	0.98254
949	2821	2657	2633	2237	2848	2250		949	0.982584	0.989572	0.985404	0.994222	0.979704	0.982104
950	2822	2658	2633	2237	2847	2251		950	0.982933	0.989944	0.985404	0.994222	0.97936	0.98254
951	2823	2657	2631	2237	2846	2251		951	0.983281	0.989572	0.984656	0.994222	0.979016	0.98254
952	2819	2656	2632	2235	2846	2251		952	0.981888	0.989199	0.98503	0.993333	0.979016	0.98254
953	2821	2657	2632	2235	2845	2250		953	0.982584	0.989572	0.98503	0.993333	0.978672	0.982104
954	2819	2658	2632	2236	2848	2250		954	0.981888	0.989944	0.98503	0.993778	0.979704	0.982104
955	2821	2657	2634	2237	2847	2250		955	0.982584	0.989572	0.985778	0.994222	0.97936	0.982104
956	2820	2657	2632	2237	2845	2252		956	0.982236	0.989572	0.98503	0.994222	0.978672	0.982977
957	2819	2660	2631	2236	2846	2251		957	0.981888	0.990689	0.984656	0.993778	0.979016	0.98254
958	2820	2657	2632	2235	2846	2252		958	0.982236	0.989572	0.98503	0.993333	0.979016	0.982977
959	2821	2658	2633	2235	2846	2250		959	0.982584	0.989944	0.985404	0.993333	0.979016	0.982104
960	2822	2656	2632	2235	2844	2250		960	0.982933	0.989199	0.98503	0.993333	0.978328	0.982104
961	2820	2656	2632	2237	2846	2251		961	0.982236	0.989199	0.98503	0.994222	0.979016	0.98254
962	2820	2656	2632	2235	2846	2251		962	0.982236	0.989199	0.98503	0.993333	0.979016	0.98254
963	2818	2653	2632	2235	2845	2253		963	0.98154	0.988082	0.98503	0.993333	0.978672	0.983413
964	2821	2656	2632	2236	2846	2250		964	0.982584	0.989199	0.98503	0.993778	0.979016	0.982104
965	2821	2656	2632	2235	2846	2250		965	0.982584	0.989199	0.98503	0.993333	0.979016	0.982104
966	2819	2656	2632	2235	2845	2251		966	0.981888	0.989199	0.98503	0.993333	0.978672	0.98254
967	2818	2655	2631	2235	2844	2250		967	0.98154	0.988827	0.984656	0.993333	0.978328	0.982104
968	2820	2656	2631	2235	2843	2250		968	0.982236	0.989199	0.984656	0.993333	0.977984	0.982104
969	2821	2653	2632	2236	2845	2250		969	0.982584	0.988082	0.98503	0.993778	0.978672	0.982104
970	2818	2655	2631	2236	2845	2251		970	0.98154	0.988827	0.984656	0.993778	0.978672	0.98254
971	2819	2655	2630	2232	2844	2251		971	0.981888	0.988827	0.984281	0.992	0.978328	0.98254
972	2821	2655	2630	2236	2845	2250		972	0.982584	0.988827	0.984281	0.993778	0.978672	0.982104
973	2819	2656	2631	2235	2847	2249		973	0.981888	0.989199	0.984656	0.993333	0.97936	0.981667
974	2819	2655	2630	2235	2845	2246		974	0.981888	0.988827	0.984281	0.993333	0.978672	0.980358
975	2818	2655	2631	2236	2843	2250		975	0.98154	0.988827	0.984656	0.993778	0.977984	0.982104
976	2818	2654	2631	2234	2845	2249		976	0.98154	0.988454	0.984656	0.992889	0.978672	0.981667
977	2819	2655	2629	2235	2844	2249		977	0.981888	0.988827	0.983907	0.993333	0.978328	0.981667
978	2818	2655	2632	2235	2845	2249		978	0.98154	0.988827	0.98503	0.993333	0.978672	0.981667
979	2819	2655	2632	2235	2846	2249		979	0.981888	0.988827	0.98503	0.993333	0.979016	0.981667
980	2819	2654	2632	2236	2844	2250		980	0.981888	0.988454	0.98503	0.993778	0.978328	0.982104
981	2818	2658	2629	2235	2842	2250		981	0.98154	0.989944	0.983907	0.993333	0.97764	0.982104
982	2818	2655	2631	2235	2844	2249		982	0.98154	0.988827	0.984656	0.993333	0.978328	0.981667
983	2819	2655	2630	2235	2844	2249		983	0.981888	0.988827	0.984281	0.993333	0.978328	0.981667
984	2819	2654	2631	2235	2844	2250		984	0.981888	0.988454	0.984656	0.993333	0.978328	0.982104
985	2818	2655	2632	2235	2843	2250		985	0.98154	0.988827	0.98503	0.993333	0.977984	0.982104
986	2818	2654	2630	2234	2843	2249		986	0.98154	0.988454	0.984281	0.992889	0.977984	0.981667
987	2818	2657	2630	2235	2844	2250		987	0.98154	0.989572	0.984281	0.993333	0.978328	0.982104
988	2818	2655	2631	2234	2845	2249		988	0.98154	0.988827	0.984656	0.992889	0.978672	0.981667
989	2819	2654	2630	2235	2843	2249		989	0.981888	0.988454	0.984281	0.993333	0.977984	0.981667
990	2817	2654	2629	2235	2843	2254		990	0.981191	0.988454	0.983907	0.993333	0.977984	0.98385
991	2818	2654	2628	2234	2843	2249		991	0.98154	0.988454	0.983533	0.992889	0.977984	0.981667
992	2817	2655	2630	2235	2842	2248		992	0.981191	0.988827	0.984281	0.993333	0.97764	0.981231
993	2819	2651	2631	2233	2844	2249		993	0.981888	0.987337	0.984656	0.992444	0.978328	0.981667
994	2818	2653	2629	2235	2842	2249		994	0.98154	0.988082	0.983907	0.993333	0.97764	0.981667
995	2817	2654	2629	2235	2842	2249		995	0.981191	0.988454	0.983907	0.993333	0.97764	0.981667
996	2818	2654	2629	2234	2843	2249		996	0.98154	0.988454	0.983907	0.992889	0.977984	0.981667
997	2818	2655	2630	2234	2845	2248		997	0.98154	0.988827	0.984281	0.992889	0.978672	0.981231
998	2817	2654	2630	2234	2843	2246		998	0.981191	0.988454	0.984281	0.992889	0.977984	0.980358
999	2818	2655	2630	2233	2843	2248		999	0.98154	0.988827	0.984281	0.992444	0.977984	0.981231
1000	2817	2652	2626	2234	2842	2249		1000	0.981191	0.987709	0.982784	0.992889	0.97764	0.981667
1100	2813	2650	2624	2230	2836	2245		1100	0.979798	0.986965	0.982036	0.991111	0.975576	0.979921
1200	2806	2643	2617	2226	2829	2240		1200	0.97736	0.984358	0.979416	0.989333	0.973168	0.977739
1300	2801	2640	2610	2221	2821	2234		1300	0.975618	0.98324	0.976796	0.987111	0.970416	0.97512
1400	2792	2631	2604	2215	2815	2230		1400	0.972483	0.979888	0.974551	0.984444	0.968352	0.973374
1500	2788	2624	2598	2213	2807	2225		1500	0.97109	0.977281	0.972305	0.983556	0.9656	0.971192
1600	2781	2617	2592	2207	2800	2221		1600	0.968652	0.974674	0.97006	0.980889	0.963192	0.969446
1700	2776	2612	2586	2201	2790	2216		1700	0.96691	0.972812	0.967814	0.978222	0.959752	0.967263
1800	2767	2602	2579	2197	2786	2211		1800	0.963776	0.969088	0.965195	0.976444	0.958376	0.965081
1900	2763	2600	2572	2191	2777	2207		1900	0.962382	0.968343	0.962575	0.973778	0.95528	0.963335
2000	2755	2593	2565	2183	2770	2203		2000	0.959596	0.965736	0.959955	0.970222	0.952872	0.961589
2100	2750	2586	2557	2180	2761	2197		2100	0.957854	0.963128	0.956961	0.968889	0.949776	0.95897
2200	2744	2579	2552	2173	2752	2191		2200	0.955765	0.960521	0.95509	0.965778	0.94668	0.956351
2300	2736	2571	2540	2166	2744	2183		2300	0.952978	0.957542	0.950599	0.962667	0.943928	0.952859
2400	2730	2560	2536	2159	2732	2179		2400	0.950888	0.953445	0.949102	0.959556	0.9398	0.951113
2500	2723	2553	2526	2152	2722	2172		2500	0.94845	0.950838	0.945359	0.956444	0.936361	0.948058
2600	2715	2543	2518	2144	2711	2165		2600	0.945664	0.947114	0.942365	0.952889	0.932577	0.945002
2700	2708	2533	2510	2135	2698	2156		2700	0.943225	0.943389	0.939371	0.948889	0.928105	0.941074
2800	2702	2523	2499	2126	2685	2150		2800	0.941135	0.939665	0.935254	0.944889	0.923633	0.938455
2900	2691	2512	2492	2117	2673	2142		2900	0.937304	0.935568	0.932635	0.940889	0.919505	0.934963
3000	2681	2503	2482	2108	2658	2136		3000	0.933821	0.932216	0.928892	0.936889	0.914345	0.932344
3100	2673	2490	2471	2099	2645	2127		3100	0.931034	0.927374	0.924775	0.932889	0.909873	0.928416
3200	2664	2480	2460	2088	2631	2119		3200	0.9279	0.92365	0.920659	0.928	0.905057	0.924924
3300	2654	2467	2449	2075	2617	2110		3300	0.924417	0.918808	0.916542	0.922222	0.900241	0.920995
3400	2643	2453	2437	2065	2603	2100		3400	0.920585	0.913594	0.912051	0.917778	0.895425	0.91663
3500	2634	2441	2424	2054	2593	2092		3500	0.91745	0.909125	0.907186	0.912889	0.891985	0.913138
3600	2625	2428	2414	2042	2575	2083		3600	0.914316	0.904283	0.903443	0.907556	0.885793	0.90921
3700	2614	2414	2399	2027	2560	2073		3700	0.910484	0.899069	0.897829	0.900889	0.880633	0.904845
3800	2603	2401	2386	2017	2547	2063		3800	0.906653	0.894227	0.892964	0.896444	0.876161	0.90048
3900	2592	2388	2372	2004	2532	2052		3900	0.902821	0.889385	0.887725	0.890667	0.871001	0.895679
4000	2582	2377	2359	1991	2519	2044		4000	0.899338	0.885289	0.882859	0.884889	0.866529	0.892187
4100	2571	2364	2346	1976	2504	2033		4100	0.895507	0.880447	0.877994	0.878222	0.861369	0.887385
4200	2559	2350	2331	1963	2492	2025		4200	0.891327	0.875233	0.87238	0.872444	0.857241	0.883893
4300	2547	2337	2317	1949	2478	2015		4300	0.887147	0.870391	0.867141	0.866222	0.852425	0.879529
4400	2537	2325	2301	1934	2464	2006		4400	0.883664	0.865922	0.861153	0.859556	0.847609	0.8756
4500	2526	2312	2286	1919	2451	1997		4500	0.879833	0.86108	0.855539	0.852889	0.843137	0.871672
4600	2513	2297	2272	1905	2444	1987		4600	0.875305	0.855493	0.850299	0.846667	0.840729	0.867307
4700	2501	2284	2256	1891	2427	1977		4700	0.871125	0.850652	0.844311	0.840444	0.834881	0.862942
4800	2490	2271	2242	1875	2413	1967		4800	0.867294	0.84581	0.839072	0.833333	0.830065	0.858577
4900	2479	2258	2226	1859	2403	1957		4900	0.863462	0.840968	0.833084	0.826222	0.826625	0.854212
5000	2468	2247	2214	1844	2392	1948		5000	0.859631	0.836872	0.828593	0.819556	0.822841	0.850284

## Sheet: ML_Exp2
	Raw Data												Normalized on Fm
time ms	pgr6-2 ML	pgr6-2 ML	pgr6-1 ML	pgr6-1 ML	sps2 ML	sps2 ML	WT ML	WT ML	WT ML	WT ML		time ms	pgr6-2 ML	pgr6-2 ML	pgr6-1 ML	pgr6-1 ML	sps2 ML	sps2 ML	WT ML	WT ML
0.01	109	111	102	99	89	96	98	85	112	96		0.01	0.0330804	0.0330455	0.0305481	0.0304522	0.0287654	0.0304859	0.0306154	0.0280343
0.02	416	418	389	381	366	368	374	345	420	380		0.02	0.126252	0.124442	0.116502	0.117195	0.118293	0.116862	0.116838	0.113786
0.03	596	597	552	542	529	524	531	497	596	547		0.03	0.18088	0.177731	0.165319	0.166718	0.170976	0.166402	0.165886	0.163918
0.04	691	689	632	620	610	601	606	572	684	626		0.04	0.209712	0.205121	0.189278	0.190711	0.197156	0.190854	0.189316	0.188654
0.05	754	750	679	668	659	648	650	617	735	674		0.05	0.228832	0.223281	0.203354	0.205475	0.212993	0.20578	0.203062	0.203496
0.06	812	803	717	706	702	687	685	654	778	712		0.06	0.246434	0.239059	0.214735	0.217164	0.226891	0.218164	0.213996	0.215699
0.07	872	857	755	744	744	725	719	688	819	751		0.07	0.264643	0.255135	0.226116	0.228853	0.240465	0.230232	0.224617	0.226913
0.08	934	917	794	785	788	765	753	726	861	789		0.08	0.28346	0.272998	0.237796	0.241464	0.254686	0.242934	0.235239	0.239446
0.09	999	977	835	828	834	808	789	765	905	830		0.09	0.303187	0.29086	0.250075	0.254691	0.269554	0.256589	0.246485	0.252309
0.1	1069	1041	878	871	883	853	827	807	950	872		0.1	0.324431	0.309914	0.262953	0.267918	0.285391	0.27088	0.258357	0.266161
0.11	1140	1106	923	917	934	899	866	848	996	915		0.11	0.345979	0.329265	0.27643	0.282067	0.301875	0.285487	0.27054	0.279683
0.12	1211	1172	968	964	986	946	906	891	1044	958		0.12	0.367527	0.348913	0.289907	0.296524	0.318681	0.300413	0.283037	0.293865
0.13	1281	1238	1015	1012	1037	993	946	933	1090	1002		0.13	0.388771	0.368562	0.303983	0.311289	0.335165	0.315338	0.295533	0.307718
0.14	1349	1303	1061	1057	1089	1040	985	976	1137	1045		0.14	0.409408	0.387913	0.31776	0.325131	0.351972	0.330264	0.307716	0.3219
0.15	1415	1365	1107	1103	1139	1086	1025	1018	1183	1088		0.15	0.429439	0.406371	0.331536	0.33928	0.368132	0.344871	0.320212	0.335752
0.16	1479	1426	1151	1148	1189	1131	1062	1059	1227	1129		0.16	0.448862	0.424531	0.344714	0.353122	0.384292	0.359162	0.331771	0.349274
0.17	1539	1484	1195	1192	1236	1175	1100	1098	1269	1169		0.17	0.467071	0.441798	0.357892	0.366656	0.399483	0.373134	0.343643	0.362137
0.18	1595	1538	1236	1233	1281	1216	1136	1136	1311	1206		0.18	0.484067	0.457874	0.370171	0.379268	0.414027	0.386154	0.354889	0.37467
0.19	1648	1589	1277	1275	1325	1255	1171	1172	1349	1243		0.19	0.500152	0.473057	0.38245	0.392187	0.428248	0.398539	0.365823	0.386544
0.2	1698	1637	1316	1314	1367	1292	1204	1206	1387	1278		0.2	0.515326	0.487347	0.39413	0.404183	0.441823	0.410289	0.376132	0.397757
0.21	1743	1683	1353	1351	1406	1328	1237	1239	1422	1311		0.21	0.528983	0.501042	0.405211	0.415564	0.454428	0.421721	0.386442	0.408641
0.22	1785	1725	1388	1386	1444	1362	1268	1269	1456	1342		0.22	0.54173	0.513546	0.415693	0.42633	0.46671	0.432518	0.396126	0.418536
0.23	1827	1766	1423	1421	1480	1394	1298	1299	1488	1372		0.23	0.554476	0.525752	0.426176	0.437096	0.478345	0.44268	0.405498	0.42843
0.24	1864	1803	1454	1452	1513	1425	1326	1328	1519	1401		0.24	0.565706	0.536767	0.43546	0.446632	0.489011	0.452525	0.414246	0.437995
0.25	1900	1838	1486	1484	1544	1452	1353	1355	1548	1428		0.25	0.576631	0.547187	0.445043	0.456475	0.49903	0.461099	0.42268	0.4469
0.26	1932	1871	1515	1514	1574	1479	1379	1380	1575	1453		0.26	0.586343	0.557011	0.453729	0.465703	0.508727	0.469673	0.430803	0.455145
0.27	1962	1902	1543	1542	1602	1505	1403	1403	1600	1477		0.27	0.595448	0.56624	0.462114	0.474316	0.517776	0.47793	0.438301	0.462731
0.28	1990	1931	1569	1568	1629	1528	1426	1427	1625	1500		0.28	0.603945	0.574873	0.469901	0.482313	0.526503	0.485233	0.445486	0.470646
0.29	2016	1958	1595	1594	1655	1551	1449	1448	1648	1523		0.29	0.611836	0.582912	0.477688	0.490311	0.534906	0.492537	0.452671	0.477573
0.3	2040	1982	1619	1618	1678	1571	1470	1468	1672	1544		0.3	0.61912	0.590057	0.484876	0.497693	0.54234	0.498889	0.459231	0.484169
0.31	2064	2007	1642	1641	1701	1592	1491	1487	1693	1564		0.31	0.626404	0.597499	0.491764	0.504768	0.549774	0.505557	0.465792	0.490435
0.32	2085	2029	1663	1663	1722	1612	1510	1505	1712	1582		0.32	0.632777	0.604049	0.498053	0.511535	0.556561	0.511909	0.471728	0.496372
0.33	2105	2051	1684	1683	1742	1630	1529	1522	1731	1600		0.33	0.638847	0.610598	0.504343	0.517687	0.563025	0.517625	0.477663	0.501979
0.34	2124	2070	1703	1703	1761	1646	1547	1539	1749	1617		0.34	0.644613	0.616255	0.510033	0.523839	0.569166	0.522706	0.483286	0.507586
0.35	2142	2088	1722	1723	1780	1663	1565	1555	1767	1634		0.35	0.650076	0.621614	0.515723	0.529991	0.575307	0.528104	0.48891	0.512863
0.36	2158	2105	1740	1742	1796	1679	1581	1570	1783	1650		0.36	0.654932	0.626675	0.521114	0.535835	0.580478	0.533185	0.493908	0.51781
0.37	2174	2122	1757	1758	1812	1693	1596	1584	1799	1665		0.37	0.659788	0.631736	0.526205	0.540757	0.58565	0.537631	0.498594	0.522427
0.38	2190	2138	1774	1775	1828	1708	1611	1598	1813	1679		0.38	0.664643	0.636499	0.531297	0.545986	0.590821	0.542394	0.50328	0.527045
0.39	2203	2152	1789	1791	1843	1721	1625	1613	1828	1693		0.39	0.668589	0.640667	0.535789	0.550907	0.595669	0.546523	0.507654	0.531992
0.4	2215	2166	1804	1807	1857	1735	1639	1624	1841	1707		0.4	0.672231	0.644835	0.540282	0.555829	0.600194	0.550969	0.512027	0.53562
0.41	2228	2180	1818	1822	1870	1746	1652	1636	1855	1719		0.41	0.676176	0.649003	0.544474	0.560443	0.604396	0.554462	0.516089	0.539578
0.42	2240	2192	1832	1836	1882	1758	1665	1646	1867	1731		0.42	0.679818	0.652575	0.548667	0.564749	0.608274	0.558272	0.52015	0.542876
0.43	2251	2203	1845	1848	1895	1768	1677	1658	1879	1742		0.43	0.683156	0.65585	0.552561	0.56844	0.612476	0.561448	0.523899	0.546834
0.44	2262	2214	1857	1862	1906	1779	1689	1668	1889	1753		0.44	0.686495	0.659125	0.556155	0.572747	0.616031	0.564941	0.527648	0.550132
0.45	2271	2225	1869	1874	1918	1788	1700	1677	1901	1763		0.45	0.689226	0.6624	0.559748	0.576438	0.61991	0.567799	0.531084	0.5531
0.46	2280	2235	1881	1886	1928	1799	1711	1687	1911	1773		0.46	0.691958	0.665377	0.563342	0.580129	0.623142	0.571292	0.53452	0.556398
0.47	2288	2245	1892	1897	1937	1807	1721	1695	1921	1783		0.47	0.694385	0.668354	0.566637	0.583513	0.62605	0.573833	0.537644	0.559037
0.48	2298	2254	1902	1908	1947	1816	1731	1704	1930	1791		0.48	0.69742	0.671033	0.569632	0.586896	0.629282	0.576691	0.540769	0.562005
0.49	2306	2262	1912	1918	1955	1825	1740	1713	1939	1800		0.49	0.699848	0.673415	0.572627	0.589972	0.631868	0.579549	0.54358	0.564974
0.5	2313	2271	1923	1928	1964	1834	1750	1721	1947	1809		0.5	0.701973	0.676094	0.575921	0.593048	0.634777	0.582407	0.546704	0.567612
0.51	2319	2279	1932	1938	1973	1841	1758	1729	1956	1817		0.51	0.703794	0.678476	0.578616	0.596124	0.637686	0.58463	0.549203	0.570251
0.52	2326	2286	1941	1946	1980	1849	1767	1736	1963	1824		0.52	0.705918	0.68056	0.581312	0.598585	0.639948	0.587171	0.552015	0.572559
0.53	2334	2292	1949	1955	1988	1856	1775	1742	1971	1831		0.53	0.708346	0.682346	0.583708	0.601353	0.642534	0.589393	0.554514	0.574538
0.54	2340	2300	1958	1963	1996	1863	1783	1749	1978	1838		0.54	0.710167	0.684728	0.586403	0.603814	0.64512	0.591616	0.557013	0.576847
0.55	2344	2307	1966	1972	2003	1870	1791	1755	1986	1846		0.55	0.711381	0.686812	0.588799	0.606583	0.647382	0.593839	0.559513	0.578826
0.56	2350	2314	1974	1979	2010	1876	1799	1762	1992	1851		0.56	0.713202	0.688896	0.591195	0.608736	0.649644	0.595745	0.562012	0.581135
0.57	2356	2318	1981	1986	2016	1882	1804	1767	1999	1858		0.57	0.715023	0.690086	0.593291	0.610889	0.651584	0.59765	0.563574	0.582784
0.58	2362	2324	1989	1994	2023	1888	1812	1773	2004	1865		0.58	0.716844	0.691873	0.595687	0.61335	0.653846	0.599555	0.566073	0.584763
0.59	2366	2329	1996	2002	2029	1894	1818	1777	2010	1871		0.59	0.718058	0.693361	0.597784	0.615811	0.655785	0.601461	0.567948	0.586082
0.6	2370	2335	2003	2009	2035	1900	1825	1783	2015	1875		0.6	0.719272	0.695147	0.59988	0.617964	0.657725	0.603366	0.570134	0.588061
0.61	2375	2340	2010	2015	2041	1904	1830	1788	2020	1881		0.61	0.720789	0.696636	0.601977	0.619809	0.659664	0.604636	0.571696	0.58971
0.62	2380	2345	2016	2022	2047	1909	1836	1794	2026	1885		0.62	0.722307	0.698124	0.603774	0.621962	0.661603	0.606224	0.573571	0.591689
0.63	2384	2349	2022	2028	2052	1914	1843	1798	2030	1891		0.63	0.72352	0.699315	0.605571	0.623808	0.663219	0.607812	0.575758	0.593008
0.64	2388	2354	2027	2034	2057	1920	1848	1802	2036	1895		0.64	0.724734	0.700804	0.607068	0.625654	0.664835	0.609717	0.57732	0.594327
0.65	2391	2359	2033	2041	2061	1925	1854	1806	2040	1899		0.65	0.725645	0.702292	0.608865	0.627807	0.666128	0.611305	0.579194	0.595646
0.66	2395	2363	2039	2045	2065	1929	1859	1810	2045	1903		0.66	0.726859	0.703483	0.610662	0.629037	0.667421	0.612575	0.580756	0.596966
0.67	2398	2366	2045	2051	2070	1933	1863	1814	2049	1908		0.67	0.727769	0.704376	0.612459	0.630883	0.669037	0.613846	0.582006	0.598285
0.68	2401	2370	2050	2057	2076	1937	1867	1818	2053	1912		0.68	0.72868	0.705567	0.613956	0.632728	0.670976	0.615116	0.583255	0.599604
0.69	2405	2373	2056	2062	2079	1941	1872	1822	2056	1918		0.69	0.729894	0.70646	0.615753	0.634266	0.671946	0.616386	0.584817	0.600923
0.7	2408	2377	2061	2066	2083	1944	1876	1826	2060	1920		0.7	0.730804	0.707651	0.617251	0.635497	0.673239	0.617339	0.586067	0.602243
0.71	2411	2380	2067	2071	2087	1948	1881	1828	2063	1922		0.71	0.731715	0.708544	0.619048	0.637035	0.674531	0.618609	0.587629	0.602902
0.72	2413	2384	2071	2076	2091	1951	1884	1831	2067	1925		0.72	0.732322	0.709735	0.620246	0.638573	0.675824	0.619562	0.588566	0.603892
0.73	2417	2387	2075	2080	2094	1955	1890	1833	2070	1929		0.73	0.733536	0.710628	0.621444	0.639803	0.676794	0.620832	0.59044	0.604551
0.74	2419	2389	2079	2084	2098	1959	1893	1836	2074	1932		0.74	0.734143	0.711224	0.622642	0.641034	0.678087	0.622102	0.591378	0.605541
0.75	2421	2393	2083	2089	2102	1962	1897	1840	2076	1934		0.75	0.73475	0.712414	0.623839	0.642572	0.679379	0.623055	0.592627	0.60686
0.76	2424	2395	2087	2093	2105	1965	1900	1843	2079	1936		0.76	0.73566	0.71301	0.625037	0.643802	0.680349	0.624008	0.593565	0.60785
0.77	2426	2398	2091	2098	2108	1967	1904	1845	2081	1939		0.77	0.736267	0.713903	0.626235	0.64534	0.681319	0.624643	0.594814	0.608509
0.78	2427	2400	2094	2101	2112	1970	1907	1848	2083	1942		0.78	0.736571	0.714498	0.627134	0.646263	0.682612	0.625595	0.595751	0.609499
0.79	2430	2403	2098	2106	2116	1973	1911	1850	2085	1943		0.79	0.737481	0.715391	0.628332	0.647801	0.683904	0.626548	0.597001	0.610158
0.8	2433	2406	2102	2108	2118	1976	1913	1852	2089	1946		0.8	0.738392	0.716285	0.62953	0.648416	0.684551	0.627501	0.597626	0.610818
0.81	2434	2408	2106	2112	2121	1979	1917	1854	2090	1948		0.81	0.738695	0.71688	0.630728	0.649646	0.68552	0.628453	0.598875	0.611478
0.82	2436	2410	2108	2114	2124	1981	1919	1855	2092	1950		0.82	0.739302	0.717475	0.631327	0.650261	0.68649	0.629089	0.5995	0.611807
0.83	2437	2413	2112	2118	2127	1984	1922	1857	2094	1952		0.83	0.739605	0.718369	0.632525	0.651492	0.68746	0.630041	0.600437	0.612467
0.84	2440	2414	2116	2122	2129	1986	1923	1859	2096	1954		0.84	0.740516	0.718666	0.633723	0.652722	0.688106	0.630676	0.60075	0.613127
0.85	2442	2417	2119	2125	2132	1988	1925	1861	2097	1955		0.85	0.741123	0.719559	0.634621	0.653645	0.689076	0.631312	0.601375	0.613786
0.86	2443	2418	2122	2127	2134	1990	1928	1862	2099	1957		0.86	0.741426	0.719857	0.63552	0.65426	0.689722	0.631947	0.602312	0.614116
0.87	2445	2419	2124	2130	2137	1992	1932	1864	2101	1958		0.87	0.742033	0.720155	0.636119	0.655183	0.690692	0.632582	0.603561	0.614776
0.88	2446	2421	2128	2133	2138	1995	1933	1865	2102	1960		0.88	0.742337	0.72075	0.637317	0.656106	0.691015	0.633534	0.603874	0.615106
0.89	2448	2423	2130	2136	2141	1997	1935	1867	2104	1961		0.89	0.742944	0.721346	0.637916	0.657029	0.691984	0.63417	0.604499	0.615765
0.9	2450	2424	2134	2139	2143	1999	1937	1868	2105	1962		0.9	0.743551	0.721643	0.639114	0.657951	0.692631	0.634805	0.605123	0.616095
0.91	2451	2426	2136	2141	2146	2000	1939	1870	2106	1964		0.91	0.743854	0.722239	0.639712	0.658567	0.693601	0.635122	0.605748	0.616755
0.92	2451	2427	2138	2143	2147	2002	1941	1870	2107	1966		0.92	0.743854	0.722536	0.640311	0.659182	0.693924	0.635757	0.606373	0.616755
0.93	2452	2429	2140	2146	2149	2004	1943	1872	2108	1966		0.93	0.744158	0.723132	0.64091	0.660105	0.69457	0.636393	0.606998	0.617414
0.94	2454	2429	2144	2149	2151	2006	1945	1873	2108	1966		0.94	0.744765	0.723132	0.642108	0.661027	0.695217	0.637028	0.607623	0.617744
0.95	2455	2430	2146	2151	2153	2006	1946	1873	2110	1967		0.95	0.745068	0.72343	0.642707	0.661643	0.695863	0.637028	0.607935	0.617744
0.96	2456	2431	2148	2153	2154	2008	1948	1873	2111	1968		0.96	0.745372	0.723727	0.643306	0.662258	0.696186	0.637663	0.60856	0.617744
0.97	2456	2433	2150	2155	2156	2009	1950	1874	2112	1969		0.97	0.745372	0.724323	0.643905	0.662873	0.696833	0.63798	0.609185	0.618074
0.98	2458	2434	2152	2158	2158	2011	1952	1875	2111	1969		0.98	0.745979	0.72462	0.644504	0.663796	0.697479	0.638615	0.609809	0.618404
0.99	2459	2435	2153	2160	2159	2012	1952	1876	2112	1970		0.99	0.746282	0.724918	0.644804	0.664411	0.697802	0.638933	0.609809	0.618734
1	2459	2436	2156	2161	2161	2014	1954	1877	2112	1970		1	0.746282	0.725216	0.645702	0.664719	0.698449	0.639568	0.610434	0.619063
1.01	2459	2438	2158	2163	2163	2015	1954	1877	2113	1970		1.01	0.746282	0.725811	0.646301	0.665334	0.699095	0.639886	0.610434	0.619063
1.02	2460	2439	2159	2166	2165	2016	1956	1877	2113	1971		1.02	0.746586	0.726109	0.646601	0.666257	0.699741	0.640203	0.611059	0.619063
1.03	2461	2439	2161	2167	2165	2017	1957	1878	2113	1970		1.03	0.746889	0.726109	0.6472	0.666564	0.699741	0.640521	0.611371	0.619393
1.04	2462	2440	2163	2169	2167	2018	1958	1878	2112	1970		1.04	0.747193	0.726407	0.647799	0.667179	0.700388	0.640838	0.611684	0.619393
1.05	2463	2440	2164	2170	2168	2019	1959	1879	2114	1971		1.05	0.747496	0.726407	0.648098	0.667487	0.700711	0.641156	0.611996	0.619723
1.06	2463	2441	2167	2171	2169	2019	1960	1879	2114	1972		1.06	0.747496	0.726704	0.648997	0.667795	0.701034	0.641156	0.612309	0.619723
1.07	2464	2441	2168	2173	2171	2020	1961	1879	2114	1972		1.07	0.7478	0.726704	0.649296	0.66841	0.701681	0.641473	0.612621	0.619723
1.08	2464	2441	2169	2174	2172	2022	1961	1879	2113	1972		1.08	0.7478	0.726704	0.649596	0.668717	0.702004	0.642109	0.612621	0.619723
1.09	2464	2442	2171	2176	2173	2022	1962	1879	2114	1972		1.09	0.7478	0.727002	0.650195	0.669333	0.702327	0.642109	0.612933	0.619723
1.1	2464	2443	2172	2177	2174	2023	1963	1879	2113	1971		1.1	0.7478	0.7273	0.650494	0.66964	0.70265	0.642426	0.613246	0.619723
1.11	2464	2443	2173	2179	2175	2023	1964	1879	2114	1971		1.11	0.7478	0.7273	0.650794	0.670255	0.702973	0.642426	0.613558	0.619723
1.12	2464	2444	2174	2179	2177	2024	1965	1880	2113	1970		1.12	0.7478	0.727597	0.651093	0.670255	0.70362	0.642744	0.613871	0.620053
1.13	2465	2444	2176	2180	2176	2025	1965	1880	2113	1970		1.13	0.748103	0.727597	0.651692	0.670563	0.703297	0.643061	0.613871	0.620053
1.14	2466	2444	2176	2181	2177	2026	1965	1880	2112	1970		1.14	0.748407	0.727597	0.651692	0.670871	0.70362	0.643379	0.613871	0.620053
1.15	2466	2445	2177	2182	2178	2026	1966	1879	2112	1970		1.15	0.748407	0.727895	0.651992	0.671178	0.703943	0.643379	0.614183	0.619723
1.16	2466	2445	2178	2183	2179	2026	1966	1878	2112	1969		1.16	0.748407	0.727895	0.652291	0.671486	0.704266	0.643379	0.614183	0.619393
1.17	2466	2445	2179	2185	2179	2027	1967	1879	2112	1969		1.17	0.748407	0.727895	0.652591	0.672101	0.704266	0.643696	0.614495	0.619723
1.18	2466	2445	2181	2186	2180	2027	1966	1879	2111	1969		1.18	0.748407	0.727895	0.65319	0.672408	0.70459	0.643696	0.614183	0.619723
1.19	2466	2445	2182	2187	2181	2027	1967	1878	2111	1969		1.19	0.748407	0.727895	0.653489	0.672716	0.704913	0.643696	0.614495	0.619393
1.2	2466	2445	2182	2188	2182	2027	1967	1878	2111	1968		1.2	0.748407	0.727895	0.653489	0.673024	0.705236	0.643696	0.614495	0.619393
1.21	2466	2445	2184	2189	2183	2028	1967	1877	2110	1968		1.21	0.748407	0.727895	0.654088	0.673331	0.705559	0.644014	0.614495	0.619063
1.22	2467	2446	2184	2189	2183	2027	1967	1876	2109	1967		1.22	0.74871	0.728193	0.654088	0.673331	0.705559	0.643696	0.614495	0.618734
1.23	2466	2446	2186	2190	2184	2028	1967	1876	2109	1966		1.23	0.748407	0.728193	0.654687	0.673639	0.705882	0.644014	0.614495	0.618734
1.24	2465	2445	2186	2191	2183	2028	1967	1876	2108	1965		1.24	0.748103	0.727895	0.654687	0.673946	0.705559	0.644014	0.614495	0.618734
1.25	2465	2445	2186	2192	2184	2028	1967	1875	2107	1965		1.25	0.748103	0.727895	0.654687	0.674254	0.705882	0.644014	0.614495	0.618404
1.26	2465	2445	2187	2191	2184	2029	1967	1874	2106	1965		1.26	0.748103	0.727895	0.654987	0.673946	0.705882	0.644332	0.614495	0.618074
1.27	2465	2445	2188	2192	2185	2030	1968	1875	2106	1964		1.27	0.748103	0.727895	0.655286	0.674254	0.706206	0.644649	0.614808	0.618404
1.28	2465	2444	2188	2193	2185	2029	1967	1874	2106	1963		1.28	0.748103	0.727597	0.655286	0.674562	0.706206	0.644332	0.614495	0.618074
1.29	2464	2444	2189	2194	2186	2029	1967	1873	2105	1962		1.29	0.7478	0.727597	0.655586	0.674869	0.706529	0.644332	0.614495	0.617744
1.3	2464	2444	2189	2194	2186	2028	1967	1872	2105	1961		1.3	0.7478	0.727597	0.655586	0.674869	0.706529	0.644014	0.614495	0.617414
1.31	2464	2444	2189	2195	2187	2029	1967	1871	2103	1961		1.31	0.7478	0.727597	0.655586	0.675177	0.706852	0.644332	0.614495	0.617084
1.32	2464	2445	2189	2196	2186	2029	1966	1870	2103	1960		1.32	0.7478	0.727895	0.655586	0.675484	0.706529	0.644332	0.614183	0.616755
1.33	2464	2444	2191	2195	2187	2028	1966	1870	2103	1959		1.33	0.7478	0.727597	0.656184	0.675177	0.706852	0.644014	0.614183	0.616755
1.34	2463	2444	2191	2196	2187	2028	1966	1869	2102	1958		1.34	0.747496	0.727597	0.656184	0.675484	0.706852	0.644014	0.614183	0.616425
1.35	2464	2443	2191	2197	2188	2028	1966	1868	2100	1957		1.35	0.7478	0.7273	0.656184	0.675792	0.707175	0.644014	0.614183	0.616095
1.36	2464	2443	2192	2197	2187	2028	1965	1867	2100	1956		1.36	0.7478	0.7273	0.656484	0.675792	0.706852	0.644014	0.613871	0.615765
1.37	2463	2443	2192	2197	2188	2028	1965	1866	2099	1956		1.37	0.747496	0.7273	0.656484	0.675792	0.707175	0.644014	0.613871	0.615435
1.38	2462	2442	2193	2197	2189	2028	1965	1865	2098	1955		1.38	0.747193	0.727002	0.656783	0.675792	0.707498	0.644014	0.613871	0.615106
1.39	2462	2442	2193	2197	2189	2028	1964	1865	2097	1955		1.39	0.747193	0.727002	0.656783	0.675792	0.707498	0.644014	0.613558	0.615106
1.4	2461	2441	2193	2198	2189	2028	1964	1864	2097	1954		1.4	0.746889	0.726704	0.656783	0.6761	0.707498	0.644014	0.613558	0.614776
1.41	2460	2440	2194	2198	2189	2027	1963	1864	2096	1954		1.41	0.746586	0.726407	0.657083	0.6761	0.707498	0.643696	0.613246	0.614776
1.42	2459	2441	2194	2198	2189	2026	1963	1863	2094	1953		1.42	0.746282	0.726704	0.657083	0.6761	0.707498	0.643379	0.613246	0.614446
1.43	2459	2441	2194	2198	2189	2027	1963	1862	2094	1951		1.43	0.746282	0.726704	0.657083	0.6761	0.707498	0.643696	0.613246	0.614116
1.44	2459	2440	2194	2200	2189	2027	1963	1861	2093	1951		1.44	0.746282	0.726407	0.657083	0.676715	0.707498	0.643696	0.613246	0.613786
1.45	2459	2440	2193	2198	2189	2026	1962	1860	2092	1949		1.45	0.746282	0.726407	0.656783	0.6761	0.707498	0.643379	0.612933	0.613456
1.46	2459	2439	2194	2198	2189	2026	1962	1859	2091	1949		1.46	0.746282	0.726109	0.657083	0.6761	0.707498	0.643379	0.612933	0.613127
1.47	2458	2439	2194	2198	2189	2025	1961	1858	2091	1947		1.47	0.745979	0.726109	0.657083	0.6761	0.707498	0.643061	0.612621	0.612797
1.48	2458	2438	2194	2199	2189	2025	1960	1857	2090	1947		1.48	0.745979	0.725811	0.657083	0.676407	0.707498	0.643061	0.612309	0.612467
1.49	2456	2437	2193	2199	2189	2024	1960	1857	2090	1946		1.49	0.745372	0.725514	0.656783	0.676407	0.707498	0.642744	0.612309	0.612467
1.5	2456	2437	2194	2199	2189	2024	1960	1856	2088	1946		1.5	0.745372	0.725514	0.657083	0.676407	0.707498	0.642744	0.612309	0.612137
1.51	2456	2436	2194	2200	2188	2024	1959	1855	2086	1945		1.51	0.745372	0.725216	0.657083	0.676715	0.707175	0.642744	0.611996	0.611807
1.52	2455	2436	2194	2199	2188	2023	1959	1854	2086	1944		1.52	0.745068	0.725216	0.657083	0.676407	0.707175	0.642426	0.611996	0.611478
1.53	2454	2436	2194	2200	2188	2022	1957	1854	2086	1942		1.53	0.744765	0.725216	0.657083	0.676715	0.707175	0.642109	0.611371	0.611478
1.54	2454	2435	2194	2200	2187	2022	1957	1852	2085	1942		1.54	0.744765	0.724918	0.657083	0.676715	0.706852	0.642109	0.611371	0.610818
1.55	2453	2435	2194	2199	2187	2022	1956	1851	2084	1941		1.55	0.744461	0.724918	0.657083	0.676407	0.706852	0.642109	0.611059	0.610488
1.56	2453	2434	2194	2199	2188	2022	1956	1850	2082	1940		1.56	0.744461	0.72462	0.657083	0.676407	0.707175	0.642109	0.611059	0.610158
1.57	2452	2432	2194	2199	2188	2020	1956	1849	2082	1940		1.57	0.744158	0.724025	0.657083	0.676407	0.707175	0.641473	0.611059	0.609828
1.58	2452	2433	2194	2199	2188	2020	1955	1849	2081	1939		1.58	0.744158	0.724323	0.657083	0.676407	0.707175	0.641473	0.610747	0.609828
1.59	2451	2432	2193	2198	2188	2020	1954	1847	2081	1937		1.59	0.743854	0.724025	0.656783	0.6761	0.707175	0.641473	0.610434	0.609169
1.6	2451	2431	2194	2198	2188	2019	1954	1846	2080	1937		1.6	0.743854	0.723727	0.657083	0.6761	0.707175	0.641156	0.610434	0.608839
1.61	2450	2430	2194	2198	2186	2018	1953	1844	2079	1936		1.61	0.743551	0.72343	0.657083	0.6761	0.706529	0.640838	0.610122	0.608179
1.62	2449	2431	2193	2197	2186	2018	1953	1844	2078	1936		1.62	0.743247	0.723727	0.656783	0.675792	0.706529	0.640838	0.610122	0.608179
1.63	2448	2430	2193	2198	2186	2017	1952	1843	2078	1936		1.63	0.742944	0.72343	0.656783	0.6761	0.706529	0.640521	0.609809	0.60785
1.64	2448	2430	2193	2199	2185	2017	1951	1843	2077	1935		1.64	0.742944	0.72343	0.656783	0.676407	0.706206	0.640521	0.609497	0.60785
1.65	2448	2429	2193	2198	2185	2017	1951	1841	2076	1933		1.65	0.742944	0.723132	0.656783	0.6761	0.706206	0.640521	0.609497	0.60719
1.66	2447	2428	2193	2197	2185	2017	1950	1840	2075	1932		1.66	0.74264	0.722834	0.656783	0.675792	0.706206	0.640521	0.609185	0.60686
1.67	2447	2428	2192	2197	2184	2015	1949	1839	2074	1931		1.67	0.74264	0.722834	0.656484	0.675792	0.705882	0.639886	0.608872	0.60653
1.68	2446	2427	2192	2197	2185	2015	1948	1838	2074	1931		1.68	0.742337	0.722536	0.656484	0.675792	0.706206	0.639886	0.60856	0.606201
1.69	2445	2426	2193	2197	2185	2015	1948	1838	2073	1931		1.69	0.742033	0.722239	0.656783	0.675792	0.706206	0.639886	0.60856	0.606201
1.7	2444	2425	2192	2196	2185	2014	1947	1837	2073	1929		1.7	0.74173	0.721941	0.656484	0.675484	0.706206	0.639568	0.608247	0.605871
1.71	2443	2424	2192	2196	2185	2013	1946	1835	2072	1929		1.71	0.741426	0.721643	0.656484	0.675484	0.706206	0.639251	0.607935	0.605211
1.72	2443	2425	2191	2196	2185	2012	1946	1835	2071	1928		1.72	0.741426	0.721941	0.656184	0.675484	0.706206	0.638933	0.607935	0.605211
1.73	2442	2423	2191	2196	2184	2013	1946	1833	2070	1927		1.73	0.741123	0.721346	0.656184	0.675484	0.705882	0.639251	0.607935	0.604551
1.74	2441	2423	2190	2195	2183	2012	1945	1833	2070	1926		1.74	0.740819	0.721346	0.655885	0.675177	0.705559	0.638933	0.607623	0.604551
1.75	2440	2422	2191	2195	2183	2012	1945	1832	2069	1925		1.75	0.740516	0.721048	0.656184	0.675177	0.705559	0.638933	0.607623	0.604222
1.76	2440	2422	2190	2195	2183	2011	1943	1832	2069	1926		1.76	0.740516	0.721048	0.655885	0.675177	0.705559	0.638615	0.606998	0.604222
1.77	2441	2421	2190	2195	2183	2010	1942	1830	2068	1925		1.77	0.740819	0.72075	0.655885	0.675177	0.705559	0.638298	0.606685	0.603562
1.78	2440	2420	2190	2195	2183	2010	1942	1829	2067	1924		1.78	0.740516	0.720453	0.655885	0.675177	0.705559	0.638298	0.606685	0.603232
1.79	2439	2420	2190	2195	2182	2010	1942	1828	2066	1923		1.79	0.740212	0.720453	0.655885	0.675177	0.705236	0.638298	0.606685	0.602902
1.8	2438	2420	2188	2193	2181	2009	1941	1827	2065	1922		1.8	0.739909	0.720453	0.655286	0.674562	0.704913	0.63798	0.606373	0.602573
1.81	2439	2419	2188	2193	2182	2008	1941	1826	2064	1922		1.81	0.740212	0.720155	0.655286	0.674562	0.705236	0.637663	0.606373	0.602243
1.82	2438	2418	2188	2193	2181	2007	1940	1825	2064	1921		1.82	0.739909	0.719857	0.655286	0.674562	0.704913	0.637345	0.606061	0.601913
1.83	2438	2418	2188	2194	2181	2007	1939	1824	2064	1921		1.83	0.739909	0.719857	0.655286	0.674869	0.704913	0.637345	0.605748	0.601583
1.84	2436	2417	2188	2193	2180	2006	1938	1823	2062	1920		1.84	0.739302	0.719559	0.655286	0.674562	0.70459	0.637028	0.605436	0.601253
1.85	2436	2416	2188	2193	2180	2005	1937	1823	2061	1920		1.85	0.739302	0.719262	0.655286	0.674562	0.70459	0.63671	0.605123	0.601253
1.86	2434	2415	2187	2193	2179	2004	1936	1822	2061	1919		1.86	0.738695	0.718964	0.654987	0.674562	0.704266	0.636393	0.604811	0.600923
1.87	2435	2415	2187	2193	2179	2005	1936	1821	2060	1920		1.87	0.738998	0.718964	0.654987	0.674562	0.704266	0.63671	0.604811	0.600594
1.88	2434	2414	2187	2192	2179	2004	1936	1820	2060	1918		1.88	0.738695	0.718666	0.654987	0.674254	0.704266	0.636393	0.604811	0.600264
1.89	2434	2414	2187	2192	2179	2003	1935	1820	2059	1918		1.89	0.738695	0.718666	0.654987	0.674254	0.704266	0.636075	0.604499	0.600264
1.9	2432	2413	2186	2192	2179	2002	1934	1819	2059	1918		1.9	0.738088	0.718369	0.654687	0.674254	0.704266	0.635757	0.604186	0.599934
1.91	2432	2412	2186	2191	2178	2002	1933	1818	2058	1917		1.91	0.738088	0.718071	0.654687	0.673946	0.703943	0.635757	0.603874	0.599604
1.92	2431	2411	2186	2192	2177	2002	1934	1817	2058	1916		1.92	0.737785	0.717773	0.654687	0.674254	0.70362	0.635757	0.604186	0.599274
1.93	2432	2411	2185	2191	2177	2002	1933	1816	2057	1916		1.93	0.738088	0.717773	0.654388	0.673946	0.70362	0.635757	0.603874	0.598945
1.94	2430	2411	2185	2191	2177	2001	1932	1816	2057	1916		1.94	0.737481	0.717773	0.654388	0.673946	0.70362	0.63544	0.603561	0.598945
1.95	2430	2410	2185	2190	2177	1999	1932	1815	2057	1916		1.95	0.737481	0.717475	0.654388	0.673639	0.70362	0.634805	0.603561	0.598615
1.96	2430	2410	2185	2190	2176	1999	1932	1813	2057	1915		1.96	0.737481	0.717475	0.654388	0.673639	0.703297	0.634805	0.603561	0.597955
1.97	2430	2410	2185	2190	2176	1999	1931	1812	2056	1915		1.97	0.737481	0.717475	0.654388	0.673639	0.703297	0.634805	0.603249	0.597625
1.98	2429	2409	2184	2190	2176	1999	1930	1812	2055	1914		1.98	0.737178	0.717178	0.654088	0.673639	0.703297	0.634805	0.602937	0.597625
1.99	2428	2408	2184	2189	2175	1998	1929	1812	2055	1914		1.99	0.736874	0.71688	0.654088	0.673331	0.702973	0.634487	0.602624	0.597625
2	2428	2408	2184	2189	2175	1997	1929	1811	2055	1913		2	0.736874	0.71688	0.654088	0.673331	0.702973	0.63417	0.602624	0.597296
3	2434	2411	2191	2198	2170	1984	1922	1795	2086	1948		3	0.738695	0.717773	0.656184	0.6761	0.701357	0.630041	0.600437	0.592018
4	2517	2486	2261	2270	2219	2040	1991	1856	2187	2045		4	0.763885	0.740101	0.677149	0.698247	0.717195	0.647825	0.621993	0.612137
5	2613	2583	2351	2363	2291	2120	2077	1938	2282	2146		5	0.79302	0.768979	0.704103	0.726853	0.740465	0.67323	0.64886	0.639182
6	2703	2674	2442	2455	2365	2203	2157	2017	2361	2226		6	0.820334	0.79607	0.731357	0.755152	0.764383	0.699587	0.673852	0.665237
7	2776	2750	2525	2535	2428	2279	2226	2083	2424	2295		7	0.842489	0.818696	0.756214	0.77976	0.784745	0.723722	0.695408	0.687005
8	2832	2812	2594	2604	2488	2345	2287	2143	2486	2360		8	0.859484	0.837154	0.776879	0.800984	0.804137	0.744681	0.714464	0.706794
9	2880	2865	2657	2663	2538	2406	2346	2202	2548	2426		9	0.874052	0.852932	0.795747	0.819133	0.820297	0.764052	0.732896	0.726253
10	2919	2907	2713	2714	2582	2462	2403	2256	2607	2491		10	0.885888	0.865436	0.812519	0.83482	0.834518	0.781836	0.750703	0.744063
11	2951	2944	2758	2756	2619	2511	2455	2308	2664	2553		11	0.895599	0.876451	0.825996	0.847739	0.846477	0.797396	0.766948	0.761214
12	2978	2976	2801	2794	2652	2554	2507	2360	2714	2610		12	0.903794	0.885978	0.838874	0.859428	0.857143	0.811051	0.783193	0.778364
13	2999	2999	2836	2825	2677	2593	2554	2403	2762	2659		13	0.910167	0.892825	0.849356	0.868963	0.865223	0.823436	0.797876	0.792546
14	3016	3019	2864	2849	2700	2625	2594	2445	2799	2703		14	0.915326	0.898779	0.857742	0.876346	0.872657	0.833598	0.810372	0.806398
15	3030	3037	2888	2870	2719	2655	2630	2481	2834	2738		15	0.919575	0.904138	0.86493	0.882805	0.878798	0.843125	0.821618	0.818272
16	3038	3047	2906	2887	2731	2678	2661	2510	2862	2770		16	0.922003	0.907115	0.87032	0.888034	0.882676	0.850429	0.831303	0.827836
17	3047	3057	2922	2900	2742	2696	2686	2536	2884	2797		17	0.924734	0.910092	0.875112	0.892033	0.886231	0.856145	0.839113	0.836412
18	3052	3065	2935	2911	2753	2711	2706	2558	2905	2818		18	0.926252	0.912474	0.879006	0.895417	0.889787	0.860908	0.845361	0.843668
19	3055	3069	2944	2918	2757	2725	2724	2573	2922	2838		19	0.927162	0.913665	0.881701	0.89757	0.89108	0.865354	0.850984	0.848615
20	3058	3073	2950	2923	2763	2732	2738	2588	2939	2854		20	0.928073	0.914856	0.883498	0.899108	0.893019	0.867577	0.855358	0.853562
21	3061	3076	2956	2928	2767	2741	2750	2601	2951	2870		21	0.928983	0.915749	0.885295	0.900646	0.894312	0.870435	0.859107	0.85785
22	3061	3077	2960	2931	2768	2748	2760	2610	2964	2883		22	0.928983	0.916046	0.886493	0.901569	0.894635	0.872658	0.862231	0.860818
23	3063	3079	2962	2933	2771	2751	2768	2619	2973	2896		23	0.92959	0.916642	0.887092	0.902184	0.895604	0.873611	0.86473	0.863786
24	3063	3079	2966	2936	2774	2757	2775	2628	2984	2908		24	0.92959	0.916642	0.88829	0.903107	0.896574	0.875516	0.866917	0.866755
25	3061	3079	2967	2936	2774	2760	2782	2633	2993	2918		25	0.928983	0.916642	0.888589	0.903107	0.896574	0.876469	0.869103	0.868404
26	3061	3080	2968	2936	2776	2761	2786	2639	3003	2929		26	0.928983	0.91694	0.888889	0.903107	0.89722	0.876786	0.870353	0.870383
27	3061	3080	2971	2937	2778	2765	2790	2646	3012	2940		27	0.928983	0.91694	0.889787	0.903414	0.897867	0.878057	0.871603	0.872691
28	3060	3079	2970	2936	2777	2767	2796	2650	3020	2951		28	0.92868	0.916642	0.889488	0.903107	0.897544	0.878692	0.873477	0.874011
29	3060	3079	2971	2936	2780	2768	2799	2655	3031	2962		29	0.92868	0.916642	0.889787	0.903107	0.898513	0.879009	0.874414	0.87566
30	3059	3078	2973	2939	2781	2771	2802	2661	3040	2974		30	0.928376	0.916344	0.890386	0.90403	0.898836	0.879962	0.875351	0.877639
31	3057	3078	2972	2937	2783	2774	2807	2666	3051	2984		31	0.927769	0.916344	0.890087	0.903414	0.899483	0.880915	0.876913	0.879288
32	3059	3078	2973	2937	2786	2775	2809	2671	3061	2998		32	0.928376	0.916344	0.890386	0.903414	0.900452	0.881232	0.877538	0.880937
33	3057	3077	2976	2938	2787	2779	2812	2677	3074	3008		33	0.927769	0.916046	0.891285	0.903722	0.900776	0.882502	0.878475	0.882916
34	3056	3077	2976	2938	2789	2781	2817	2682	3086	3023		34	0.927466	0.916046	0.891285	0.903722	0.901422	0.883138	0.880037	0.884565
35	3056	3076	2977	2938	2792	2783	2820	2688	3098	3034		35	0.927466	0.915749	0.891584	0.903722	0.902392	0.883773	0.880975	0.886544
36	3054	3076	2979	2939	2795	2786	2824	2694	3110	3047		36	0.926859	0.915749	0.892183	0.90403	0.903361	0.884725	0.882224	0.888522
37	3055	3076	2981	2938	2797	2789	2828	2699	3123	3060		37	0.927162	0.915749	0.892782	0.903722	0.904008	0.885678	0.883474	0.890172
38	3056	3077	2983	2940	2802	2793	2832	2706	3138	3074		38	0.927466	0.916046	0.893381	0.904337	0.905624	0.886948	0.884724	0.89248
39	3054	3075	2986	2942	2806	2799	2835	2714	3151	3087		39	0.926859	0.915451	0.89428	0.904952	0.906917	0.888854	0.885661	0.895119
40	3055	3076	2987	2942	2809	2801	2840	2720	3167	3100		40	0.927162	0.915749	0.894579	0.904952	0.907886	0.889489	0.887223	0.897098
41	3055	3076	2990	2943	2815	2805	2845	2726	3182	3115		41	0.927162	0.915749	0.895478	0.90526	0.909825	0.890759	0.888785	0.899077
42	3054	3074	2992	2944	2819	2811	2851	2735	3197	3126		42	0.926859	0.915153	0.896077	0.905568	0.911118	0.892664	0.890659	0.902045
43	3054	3075	2994	2944	2824	2814	2855	2742	3210	3141		43	0.926859	0.915451	0.896676	0.905568	0.912734	0.893617	0.891909	0.904354
44	3055	3076	2997	2946	2830	2820	2860	2750	3227	3154		44	0.927162	0.915749	0.897574	0.906183	0.914674	0.895522	0.893471	0.906992
45	3054	3075	3002	2948	2834	2827	2865	2759	3241	3166		45	0.926859	0.915451	0.899072	0.906798	0.915966	0.897745	0.895033	0.90996
46	3055	3075	3004	2949	2840	2832	2872	2766	3257	3177		46	0.927162	0.915451	0.899671	0.907106	0.917906	0.899333	0.89722	0.912269
47	3056	3076	3008	2951	2847	2838	2877	2775	3271	3190		47	0.927466	0.915749	0.900869	0.907721	0.920168	0.901238	0.898782	0.915237
48	3055	3077	3012	2953	2853	2845	2882	2784	3285	3202		48	0.927162	0.916046	0.902066	0.908336	0.922107	0.903461	0.900344	0.918206
49	3056	3078	3015	2954	2859	2851	2890	2791	3298	3213		49	0.927466	0.916344	0.902965	0.908643	0.924047	0.905367	0.902843	0.920515
50	3057	3078	3020	2957	2867	2857	2895	2800	3312	3224		50	0.927769	0.916344	0.904462	0.909566	0.926632	0.907272	0.904405	0.923483
51	3056	3080	3024	2959	2872	2865	2901	2808	3326	3232		51	0.927466	0.91694	0.90566	0.910181	0.928248	0.909813	0.906279	0.926121
52	3057	3081	3028	2962	2879	2872	2909	2817	3337	3245		52	0.927769	0.917237	0.906858	0.911104	0.930511	0.912036	0.908779	0.92909
53	3058	3081	3034	2965	2887	2879	2916	2826	3350	3253		53	0.928073	0.917237	0.908655	0.912027	0.933096	0.914258	0.910965	0.932058
54	3058	3083	3039	2967	2894	2889	2923	2835	3360	3262		54	0.928073	0.917833	0.910153	0.912642	0.935359	0.917434	0.913152	0.935026
55	3060	3085	3043	2970	2900	2894	2931	2843	3372	3270		55	0.92868	0.918428	0.911351	0.913565	0.937298	0.919022	0.915651	0.937665
56	3060	3086	3050	2974	2907	2903	2937	2851	3382	3278		56	0.92868	0.918726	0.913447	0.914795	0.93956	0.92188	0.917526	0.940303
57	3062	3087	3054	2976	2914	2912	2944	2860	3392	3287		57	0.929287	0.919024	0.914645	0.915411	0.941823	0.924738	0.919713	0.943272
58	3064	3090	3061	2980	2921	2918	2953	2867	3401	3293		58	0.929894	0.919917	0.916742	0.916641	0.944085	0.926643	0.922524	0.94558
59	3064	3089	3066	2985	2928	2927	2959	2874	3409	3300		59	0.929894	0.919619	0.918239	0.918179	0.946348	0.929501	0.924399	0.947889
60	3067	3092	3072	2987	2935	2937	2966	2882	3419	3307		60	0.930804	0.920512	0.920036	0.918794	0.94861	0.932677	0.926585	0.950528
61	3068	3094	3079	2990	2942	2942	2974	2890	3425	3314		61	0.931108	0.921107	0.922132	0.919717	0.950873	0.934265	0.929085	0.953166
62	3069	3096	3085	2996	2950	2951	2983	2896	3434	3318		62	0.931411	0.921703	0.923929	0.921563	0.953458	0.937123	0.931896	0.955145
63	3071	3098	3091	2998	2954	2960	2989	2903	3439	3325		63	0.932018	0.922298	0.925726	0.922178	0.954751	0.939981	0.933771	0.957454
64	3074	3101	3098	3004	2961	2968	2997	2910	3447	3330		64	0.932929	0.923191	0.927823	0.924023	0.957014	0.942521	0.93627	0.959763
65	3074	3103	3105	3008	2969	2975	3005	2916	3453	3334		65	0.932929	0.923787	0.929919	0.925254	0.959599	0.944744	0.938769	0.961741
66	3077	3107	3110	3012	2973	2982	3012	2921	3458	3340		66	0.933839	0.924978	0.931417	0.926484	0.960892	0.946967	0.940956	0.963391
67	3081	3108	3118	3016	2979	2989	3020	2928	3464	3343		67	0.935053	0.925275	0.933813	0.927715	0.962831	0.94919	0.943455	0.965699
68	3080	3111	3124	3022	2986	2998	3027	2932	3470	3348		68	0.93475	0.926169	0.935609	0.92956	0.965094	0.952048	0.945642	0.967018
69	3085	3115	3130	3025	2990	3006	3034	2940	3475	3351		69	0.936267	0.927359	0.937406	0.930483	0.966387	0.954589	0.947829	0.969657
70	3086	3117	3138	3031	2997	3011	3041	2943	3479	3356		70	0.936571	0.927955	0.939802	0.932329	0.968649	0.956177	0.950016	0.970646
71	3089	3121	3145	3037	3002	3018	3048	2949	3483	3357		71	0.937481	0.929146	0.941899	0.934174	0.970265	0.958399	0.952202	0.972625
72	3092	3126	3150	3041	3007	3025	3054	2954	3487	3361		72	0.938392	0.930634	0.943396	0.935404	0.971881	0.960622	0.954077	0.974274
73	3095	3128	3159	3046	3011	3030	3060	2957	3491	3364		73	0.939302	0.93123	0.946092	0.936942	0.973174	0.96221	0.955951	0.975264
74	3098	3132	3164	3051	3018	3036	3066	2961	3493	3368		74	0.940212	0.93242	0.947589	0.93848	0.975436	0.964116	0.957826	0.976583
75	3103	3137	3170	3056	3020	3044	3072	2966	3497	3369		75	0.94173	0.933909	0.949386	0.940018	0.976083	0.966656	0.9597	0.978232
76	3105	3141	3178	3063	3025	3047	3079	2969	3499	3371		76	0.942337	0.9351	0.951782	0.942172	0.977699	0.967609	0.961887	0.979222
77	3108	3145	3183	3067	3031	3053	3084	2972	3502	3375		77	0.943247	0.936291	0.953279	0.943402	0.979638	0.969514	0.963449	0.980211
78	3113	3150	3190	3072	3032	3058	3089	2976	3506	3376		78	0.944765	0.937779	0.955376	0.94494	0.979961	0.971102	0.965011	0.98153
79	3116	3153	3197	3079	3036	3062	3095	2979	3507	3379		79	0.945675	0.938672	0.957472	0.947093	0.981254	0.972372	0.966885	0.98252
80	3120	3158	3202	3083	3041	3068	3099	2981	3511	3380		80	0.946889	0.940161	0.95897	0.948324	0.98287	0.974278	0.968135	0.983179
81	3124	3163	3207	3089	3042	3073	3104	2985	3512	3384		81	0.948103	0.941649	0.960467	0.950169	0.983193	0.975865	0.969697	0.984499
82	3127	3166	3215	3096	3047	3076	3108	2987	3515	3384		82	0.949014	0.942542	0.962863	0.952322	0.984809	0.976818	0.970947	0.985158
83	3131	3171	3219	3099	3050	3081	3113	2989	3516	3387		83	0.950228	0.944031	0.964061	0.953245	0.985779	0.978406	0.972509	0.985818
84	3135	3176	3226	3105	3052	3083	3116	2992	3518	3387		84	0.951442	0.945519	0.966158	0.955091	0.986425	0.979041	0.973446	0.986807
85	3138	3180	3231	3113	3057	3087	3121	2995	3519	3389		85	0.952352	0.94671	0.967655	0.957552	0.988041	0.980311	0.975008	0.987797
86	3143	3186	3234	3116	3057	3091	3125	2996	3520	3390		86	0.953869	0.948497	0.968553	0.958474	0.988041	0.981581	0.976257	0.988127
87	3147	3190	3240	3122	3060	3095	3129	2999	3522	3390		87	0.955083	0.949687	0.97035	0.96032	0.989011	0.982852	0.977507	0.989116
88	3151	3195	3245	3128	3063	3097	3133	3001	3523	3393		88	0.956297	0.951176	0.971848	0.962165	0.989981	0.983487	0.978757	0.989776
89	3157	3200	3247	3131	3064	3101	3136	3002	3525	3394		89	0.958118	0.952664	0.972447	0.963088	0.990304	0.984757	0.979694	0.990106
90	3159	3204	3254	3137	3066	3103	3138	3004	3526	3396		90	0.958725	0.953855	0.974543	0.964934	0.99095	0.985392	0.980319	0.990765
91	3164	3210	3258	3141	3070	3104	3142	3006	3527	3396		91	0.960243	0.955642	0.975741	0.966164	0.992243	0.98571	0.981568	0.991425
92	3169	3215	3262	3146	3070	3108	3145	3006	3527	3396		92	0.96176	0.95713	0.976939	0.967702	0.992243	0.98698	0.982505	0.991425
93	3173	3220	3266	3150	3072	3109	3146	3007	3531	3397		93	0.962974	0.958619	0.978137	0.968933	0.992889	0.987298	0.982818	0.991755
[truncated: 948 more rows]

## Sheet: HL_Exp2
	Raw Data										Normalized on Fm
[truncated: 1,240 more rows]

## Sheet: ML_Exp3
	Raw data												Normalized on Fm
[truncated: 1,239 more rows]

## Sheet: HL_Exp3
	Raw data														Normalized on Fm
[truncated: 1,239 more rows]

[truncated: 2 more sheets: ML_Exp4, HL_Exp4]
