# Supplementary material for: Plastoquinone homoeostasis by Arabidopsis proton gradient regulation 6 is essential for photosynthetic efficiency
Source: Commun Biol. 2019 Jun 20;2:220. doi: 10.1038/s42003-019-0477-4 (PMC6586890; doi:10.1038/s42003-019-0477-4)
Supplement: Supplementary file 9 — Supplementary Data 6 [file 42003_2019_477_MOESM9_ESM.xlsx]

## Sheet: Total & Active PQ 
	Plastoquinone (nmoles.cm^-2)
	total	photoactive	non-photoactive
WT ML	0.77	0.26	0.51
	0.98	0.33	0.64
	0.83	0.25	0.58
	0.98	0.34	0.64
WT HL	0.51	0.19	0.32
	0.91	0.35	0.56
	0.82	0.22	0.6
	0.77	0.24	0.53
pgr6-1 ML	0.77	0.21	0.56
	0.92	0.31	0.61
	0.86	0.2	0.65
	0.98	0.25	0.73
pgr6-1 HL	0.69	0.1	0.6
	0.85	0.17	0.67
	0.82	0.09	0.73
	0.78	0.18	0.59
pgr6-2 ML	0.72	0.22	0.51
	0.8	0.28	0.51
	0.85	0.16	0.69
	0.87	0.27	0.61
pgr6-2 HL	0.75	0.15	0.6
	0.71	0.11	0.6
	0.68	0.14	0.54
	0.78	0.14	0.64

## Sheet: PQ-OH 
PQ-OH raw data											PQ-OH (ug/Fw)
#	Name	Type	Std. Conc	RT	Area	PQ standard	RT	Area			WT		pgr6-1		sps2
1	Blanc_1						4.04	1.803			ML	HL	ML	HL	ML	HL
2	std_008					0.08	4.21	44.475			2.00513	6.41685	3.49648	3.4607	2.42398	3.68263
3	std_04					0.4	4.24	239.682			5.06536	4.03014	1.90239	5.41564	2.05226	5.26706
4	std_2					2	4.23	1271.54			3.65304	4.1142	2.51252	4.34134	2.48135	4.69704
5	std_10					10	4.23	5852.79			2.33055	3.04162	3.74666	3.35994	1.99923	2.8019
6	Blanc_2			3.42	0.184						2.54731	4.80638	1.24653	3.93611	1.54993	4.15241
7	Sample_1	ML	WT	3.36	117.749						4.49857	5.68493		4.5825		6.09562
8	Sample_2	ML	WT	3.35	297.458						3.42613	3.93115
9	Sample_3	ML	WT	3.35	214.521
10	Sample_4	ML	WT	3.35	136.859
11	Sample_5	ML	WT	3.35	149.588
12	Sample_6	ML	WT	3.35	264.174
13	Sample_7	ML	WT	3.36	201.196
14	Sample_8	ML	pg6-1	3.35	205.327
15	Sample_9	ML	pg6-1	3.36	111.716
16	Sample_10	ML	pg6-1	3.35	147.545
17	Sample_11	ML	pg6-1	3.34	220.019
18	Sample_12	ML	pg6-1	3.38	73.201
19	Sample_13	ML	sps2	3.36	142.346
20	Sample_14	ML	sps2	3.36	120.517
21	Sample_15	ML	sps2	3.36	145.715
22	Sample_16	ML	sps2	3.34	117.403
23	Sample_17	ML	sps2	3.36	91.018
24	Sample_18	HL	WT	3.36	376.823
25	Sample_19	HL	WT	3.36	236.666
26	Sample_20	HL	WT	3.35	241.602
27	Sample_21	HL	WT	3.36	178.616
28	Sample_22	HL	WT	3.35	282.25
29	Sample_23	HL	WT	3.35	333.842
30	Sample_24	HL	WT	3.36	230.853
31	Sample_25	HL	pg6-1	3.36	203.226
32	Sample_26	HL	pg6-1	3.35	318.028
33	Sample_27	HL	pg6-1	3.35	254.941
34	Sample_28	HL	pg6-1	3.36	197.309
35	Sample_29	HL	pg6-1	3.34	231.144
36	Sample_30	HL	pg6-1	3.35	269.103
37	Sample_31	HL	sps2	3.36	216.259
38	Sample_32	HL	sps2	3.35	309.303
39	Sample_33	HL	sps2	3.36	275.829
40	Sample_34	HL	sps2	3.36	164.539
41	Sample_35	HL	sps2	3.35	243.846
42	Sample_36	HL	sps2	3.35	357.959

## Sheet: PQ per Phylloquinone 
	Plastoquinone total per Phylloquinone in plastoglobules (µg/µg)
		WT ML	WT HL	pgr6-1 ML	pgr6-1 HL
	Exp 1	11.99	10.69	19.7	17.62
	Exp 2	7.98	6.59	10.28	18.1
	Exp 3	6.25	5.71	12.5	11.03
	Exp 4	10.71	7.61	7.99	10.12
	Exp 5	14.46	11.37	19.65	20.67
	Mean	10.278	8.394	14.024	15.508
	SD	3.2447	2.51004	5.39949	4.66123
(small trail)	Exp 1	PQ tot (µg)	Phyllo (µg)	PQtot/phyllo
	WT ML	14.2061	1.18414	11.9969
	WT HL	22.5508	2.10975	10.6888
	pgr6-1 ML	18.0853	0.918035	19.7001
	pgr6-1 HL	15.9978	0.907789	17.6228
(pots)	Exp 2	PQ tot (µg)	Phyllo (µg)	PQtot/phyllo
	WT ML	6.70473	0.839342	7.98808
	WT HL	5.38153	0.815429	6.59963
	pgr6-1 ML	4.20701	0.409266	10.2794
	pgr6-1 HL	4.77553	0.263778	18.1044
(big trail)	Exp 3	PQ tot (µg)	Phyllo (µg)	PQtot/phyllo
	WT ML	83.5992	13.3735	6.2511
	WT HL	119.817	20.9512	5.71884
	pgr6-1 ML	95.4975	7.62072	12.5313
	pgr6-1 HL	170.205	15.4368	11.0259
(big trail)	Exp 4	PQ tot (µg)	Phyllo (µg)	PQtot/phyllo
	WT ML	158.264	14.7678	10.7168
	WT HL	127.424	16.7417	7.61117
	pgr6-1 ML	176.09	22.0176	7.9977
	pgr6-1 HL	218.617	21.6036	10.1194
(small trail)	Exp 5	PQ tot (µg)	Phyllo (µg)	PQtot/phyllo
	WT ML	17.3747	1.20147	14.4611
	WT HL	22.4225	1.97123	11.3749
	pgr6-1 ML	16.4553	0.837365	19.6512
	pgr6-1 HL	21.4328	1.03693	20.6695
