# Supplementary material for: Plastoquinone homoeostasis by Arabidopsis proton gradient regulation 6 is essential for photosynthetic efficiency
Source: Commun Biol. 2019 Jun 20;2:220. doi: 10.1038/s42003-019-0477-4 (PMC6586890; doi:10.1038/s42003-019-0477-4)
Supplement: Supplementary file 10 — Supplementary Data 7 [file 42003_2019_477_MOESM10_ESM.xlsx]

## Sheet: Cytochrome b6f
	Cytochrome b6f activity rate (electrons per second)
								mean	sd	t.test
	WT	54.5034	36.6478	47.5355	44.1176			45.7011	7.42326
	sps2	85.8173	56.3197	84.7982	49.1803			69.0289	19.0264	0.0862043
	pgr6-1	79.265	57.266	75.2686	50	44.1176	37.5	57.2362	16.8785	0.182306
	pgr6-2	33.9326	27.9888	67.856	40.8052			42.6456	17.6039	0.764956
