# Supplementary material for: Plastoquinone homoeostasis by Arabidopsis proton gradient regulation 6 is essential for photosynthetic efficiency
Source: Commun Biol. 2019 Jun 20;2:220. doi: 10.1038/s42003-019-0477-4 (PMC6586890; doi:10.1038/s42003-019-0477-4)
Supplement: Supplementary file 11 — Supplementary Data 8 [file 42003_2019_477_MOESM11_ESM.xlsx]

## Sheet: WB quantif
Lhcb2/actine	WT	pgr6-1	pgr6-2	WT	pgr6-1	pgr6-2	AtpC/actine	WT	pgr6-1	pgr6-2	WT	pgr6-1	pgr6-2		WT	pgr6-1	pgr6-2	WT	pgr6-1	pgr6-2	D1/actine	WT	pgr6-1	pgr6-2	WT	pgr6-1	pgr6-2	PsaC	WT	pgr6-1	pgr6-2	WT	pgr6-1	pgr6-2
	1	0.75	0.714286	0.913647	0.6	0.7	a	1	0.811437	0.676772	0.605007	0.715055	0.705632		1	0.682432	0.598571	0.591549	1.00243	1.01233		1	1.2972	1.21558	1.42866	0.803457	1.62577		1	0.694656	0.668571	1.04225	1.22523	1.28747
	1	1.33333	1.28182	0.933095	0.789535	1.4	b	1	1.11304	1.33422	1.20335	1.44737	1.34921		1	1.05797	1.21818	1.25581	0.868421	0.698413		1	1.25879	1.33666	0.801246	1.67105	1.15873		1	1.31884	1.19749	1.48574	0.802632	0.702445
	1	1.11047	0.726316	0.80708	1.5	0.990164	c	1	0.790698	0.812245	1.40123	1.27869	0.659016		1	1.01237	1.21842	1.01112	1.47541	1.19016		1	0.703267	0.642257	1.54756	1.48571	0.864412		1	0.575581	0.913462	0.897727	1.00255	1.31255
	1	1.06334	1.09	0.945642	1.05619	1.16259	d	1	0.741867	0.800982	0.71689	0.678982	0.844407		1	0.83254	1.20147	1.29723	0.980752	1.07692		1	1.41245	1.43655	0.853441	1.07775	1.12409		1	0.634709	1.01458	0.853441	0.840644	1.07369
mean	1	1.06429	0.953105	0.899866	0.986432	1.06319		1	0.864261	0.906054	0.981619	1.03002	0.889565		1	0.896328	1.05916	1.03893	1.08175	0.994459		1	1.16793	1.15776	1.15773	1.25949	1.19325		1	0.805947	0.948526	1.06979	0.967762	1.09404
sd	0	0.240344	0.280036	0.0632424	0.390178	0.294709		0	0.168399	0.291967	0.381732	0.390916	0.316382		0	0.17264	0.307163	0.323873	0.26893	0.210605		0	0.31658	0.355347	0.385158	0.39224	0.316849		0	0.345368	0.220569	0.288783	0.192288	0.282205
